# Supplementary material for: Genetic evidence for PARP1 trapping as a driver of PARP inhibitor efficacy in BRCA mutant cancer cells
Source: Nucleic Acids Res. 2025 Dec 29;53(22):gkaf1398. doi: 10.1093/nar/gkaf1398 (PMC12746104; doi:10.1093/nar/gkaf1398)
Supplement: gkaf1398_Supplemental_Files [file gkaf1398_supplemental_files.zip]

Archive with 2 entries (2 files):
- PARP_HDX_peptide_supplementary.xlsx
- Supplementary Figures Ribeiro et al.pdf
