# Supplementary material for: Genetic evidence for PARP1 trapping as a driver of PARP inhibitor efficacy in BRCA mutant cancer cells
Source: Nucleic Acids Res. 2025 Dec 29;53(22):gkaf1398. doi: 10.1093/nar/gkaf1398 (PMC12746104; doi:10.1093/nar/gkaf1398)
Supplement: gkaf1398_Supplemental_Files [file gkaf1398_supplemental_files.zip › PARP_HDX_peptide_supplementary.xlsx]

## Sheet: Statistics Tables
WT apo vs WT saruparib bound							WT apo vs L777P apo bound							L777P apo vs L777P saruparib bound							Mutant apo vs Mutant Olap bound							Mutant apo vs Mutant Velip bound							WT apo vs WT Olap bound						WT apo vs WT Olap bound
State A: PARP_5305 (WT_Apo)							State A: PARP_5305 (WT_Apo)							State A: PARP_5305 (Mutant_Apo)							State A: PARP_TAG (PARP_L777P_APO)							State A: PARP_TAG (PARP_L777P_APO)							State A: PARP_TAG (PARP_WT_APO)						State A: PARP_TAG (PARP_WT_APO)
HDX time course (min): 0, 0.5, 5, 30							HDX time course (min): 0, 0.5, 5, 30							HDX time course (min): 0, 0.5, 5, 30							HDX time course (min): 0, 0.5, 5, 30							HDX time course (min): 0, 0.5, 5, 30							HDX time course (min): 0, 0.5, 5, 30						HDX time course (min): 0, 0.5, 5, 30
HDX control samples: None							HDX control samples: None							HDX control samples: None							HDX control samples: None							HDX control samples: None							HDX control samples: None						HDX control samples: None
Back-exchange (mean / IQR): N/A							Back-exchange (mean / IQR): N/A							Back-exchange (mean / IQR): N/A							Back-exchange (mean / IQR): N/A							Back-exchange (mean / IQR): N/A							Back-exchange (mean / IQR): N/A						Back-exchange (mean / IQR): N/A
# of Peptides: 166							# of Peptides: 166							# of Peptides: 159							# of Peptides: 146							# of Peptides: 146							# of Peptides: 150						# of Peptides: 150
Sequence coverage: 89.03%							Sequence coverage: 89.03%							Sequence coverage: 87.47%							Sequence coverage: 90.60%							Sequence coverage: 90.60%							Sequence coverage: 92.69%						Sequence coverage: 92.69%
Average peptide length / redundancy: 13.14 / 6.40							Average peptide length / redundancy: 13.14 / 6.40							Average peptide length / redundancy: 13.03 / 6.19							Average peptide length / redundancy: 13.54 / 5.70							Average peptide length / redundancy: 13.54 / 5.70							Average peptide length / redundancy: 13.47 / 5.69						Average peptide length / redundancy: 13.47 / 5.69
Replicates (technical): 3							Replicates (technical): 3							Replicates (technical): 3							Replicates (technical): 3							Replicates (technical): 3							Replicates (technical): 3						Replicates (technical): 3
Repeatability: 0.0261 (average SD)							Repeatability: 0.0261 (average SD)							Repeatability: 0.0346 (average SD)							Repeatability: 0.0433 (average SD)							Repeatability: 0.0433 (average SD)							Repeatability: 0.0436 (average SD)						Repeatability: 0.0436 (average SD)
State B: PARP_5305 (WT_Bound)							State B: PARP_5305 (Mutant_Apo)							State B: PARP_5305 (Mutant_5305)							State B: PARP_TAG (PARP_L777P_OLAP)							State B: PARP_TAG (PARP_L777P_VELIP)							State B: PARP_TAG (PARPT_WT_OLAP)						State B: PARP_TAG (PARTP_WT_VELIP)
HDX time course (min): 0, 0.5, 5, 30							HDX time course (min): 0, 0.5, 5, 30							HDX time course (min): 0, 0.5, 5, 30							HDX time course (min): 0, 0.5, 5, 30							HDX time course (min): 0, 0.5, 5, 30							HDX time course (min): 0, 0.5, 5, 30						HDX time course (min): 0, 0.5, 5, 30
HDX control samples: None							HDX control samples: None							HDX control samples: None							HDX control samples: None							HDX control samples: None							HDX control samples: None						HDX control samples: None
Back-exchange (mean / IQR): N/A							Back-exchange (mean / IQR): N/A							Back-exchange (mean / IQR): N/A							Back-exchange (mean / IQR): N/A							Back-exchange (mean / IQR): N/A							Back-exchange (mean / IQR): N/A						Back-exchange (mean / IQR): N/A
# of Peptides: 166							# of Peptides: 159							# of Peptides: 159							# of Peptides: 146							# of Peptides: 146							# of Peptides: 150						# of Peptides: 150
Sequence coverage: 89.03%							Sequence coverage: 87.47%							Sequence coverage: 87.47%							Sequence coverage: 90.60%							Sequence coverage: 90.60%							Sequence coverage: 92.69%						Sequence coverage: 92.69%
Average peptide length / redundancy: 13.14 / 6.40							Average peptide length / redundancy: 13.03 / 6.19							Average peptide length / redundancy: 13.03 / 6.19							Average peptide length / redundancy: 13.54 / 5.70							Average peptide length / redundancy: 13.54 / 5.70							Average peptide length / redundancy: 13.47 / 5.69						Average peptide length / redundancy: 13.47 / 5.69
Replicates (technical): 3							Replicates (technical): 3							Replicates (technical): 3							Replicates (technical): 3							Replicates (technical): 3							Replicates (technical): 3						Replicates (technical): 3
Repeatability: 0.0269 (average SD)							Repeatability: 0.0346 (average SD)							Repeatability: 0.0292 (average SD)							Repeatability: 0.0522 (average SD)							Repeatability: 0.0494 (average SD)							Repeatability: 0.0380 (average SD)						Repeatability: 0.0700 (average SD)

## Sheet: WTapovsWTSaruparib_Peptides
Protein	Start	End	Sequence	MaxUptake	State	Exposure	Center_diff_ave	Center_diff_SD	Uptake_diff_ave	Uptake_diff_SD	RU_diff_ave	RU_diff_SD	CI	Confidence
PARP_5305	1	6	MLNDIF	5	WT_Bound - WT_Apo	30	-0.0354	0.0594	-0.0485	0.0594	-0.0097	0.0119	0.3298	0.001
PARP_5305	1	6	MLNDIF	5	WT_Bound - WT_Apo	0.5	-0.0275	0.0216	-0.0406	0.0216	-0.0081	0.0043	0.3298	0.001
PARP_5305	1	6	MLNDIF	5	WT_Bound - WT_Apo	5	-0.0242	0.0426	-0.0373	0.0426	-0.0075	0.0085	0.3298	0.001
PARP_5305	28	44	LYFQGSKSKLPKPVQDL	14	WT_Bound - WT_Apo	5	-0.03	0.0333	-0.1653	0.1332	-0.0118	0.0095	0.3298	0.001
PARP_5305	28	44	LYFQGSKSKLPKPVQDL	14	WT_Bound - WT_Apo	30	0.0031	0.0157	-0.0331	0.063	-0.0024	0.0045	0.3298	0.001
PARP_5305	28	44	LYFQGSKSKLPKPVQDL	14	WT_Bound - WT_Apo	0.5	0.0346	0.0246	0.093	0.0986	0.0066	0.007	0.3298	0.001
PARP_5305	29	43	YFQGSKSKLPKPVQD	12	WT_Bound - WT_Apo	5	-0.0217	0.0226	-0.0638	0.0678	-0.0053	0.0056	0.3298	0.001
PARP_5305	29	43	YFQGSKSKLPKPVQD	12	WT_Bound - WT_Apo	0.5	-0.0091	0.0229	-0.0261	0.0686	-0.0022	0.0057	0.3298	0.001
PARP_5305	29	43	YFQGSKSKLPKPVQD	12	WT_Bound - WT_Apo	30	-0.0029	0.0179	-0.0074	0.0536	-0.0006	0.0045	0.3298	0.001
PARP_5305	29	44	YFQGSKSKLPKPVQDL	13	WT_Bound - WT_Apo	0.5	0.0004	0.0071	0.0072	0.0213	0.0006	0.0016	0.3298	0.001
PARP_5305	29	44	YFQGSKSKLPKPVQDL	13	WT_Bound - WT_Apo	30	0.0153	0.0065	0.0519	0.0195	0.004	0.0015	0.3298	0.001
PARP_5305	29	44	YFQGSKSKLPKPVQDL	13	WT_Bound - WT_Apo	5	0.0173	0.0097	0.0579	0.029	0.0045	0.0022	0.3298	0.001
PARP_5305	30	43	FQGSKSKLPKPVQD	11	WT_Bound - WT_Apo	0.5	-0.0344	0.0466	-0.2114	0.1399	-0.0192	0.0127	0.3298	0.001
PARP_5305	30	43	FQGSKSKLPKPVQD	11	WT_Bound - WT_Apo	5	-0.0033	0.0241	-0.1181	0.0722	-0.0107	0.0066	0.3298	0.001
PARP_5305	30	43	FQGSKSKLPKPVQD	11	WT_Bound - WT_Apo	30	0.0054	0.0201	-0.0918	0.0602	-0.0083	0.0055	0.3298	0.001
PARP_5305	30	44	FQGSKSKLPKPVQDL	12	WT_Bound - WT_Apo	5	0.0485	0.0572	0.0654	0.1143	0.0054	0.0095	0.3298	0.001
PARP_5305	30	44	FQGSKSKLPKPVQDL	12	WT_Bound - WT_Apo	0.5	0.0493	0.0155	0.0669	0.031	0.0056	0.0026	0.3298	0.001
PARP_5305	30	44	FQGSKSKLPKPVQDL	12	WT_Bound - WT_Apo	30	0.0606	0.0736	0.0895	0.1472	0.0075	0.0123	0.3298	0.001
PARP_5305	31	44	QGSKSKLPKPVQDL	11	WT_Bound - WT_Apo	0.5	-0.0585	0.0353	-0.2063	0.0706	-0.0188	0.0064	0.3298	0.001
PARP_5305	31	44	QGSKSKLPKPVQDL	11	WT_Bound - WT_Apo	5	-0.021	0.0319	-0.1313	0.0638	-0.0119	0.0058	0.3298	0.001
PARP_5305	31	44	QGSKSKLPKPVQDL	11	WT_Bound - WT_Apo	30	0.0173	0.0543	-0.0547	0.1086	-0.005	0.0099	0.3298	0.001
PARP_5305	32	43	GSKSKLPKPVQD	9	WT_Bound - WT_Apo	5	-0.0149	0.0085	-0.0671	0.017	-0.0075	0.0019	0.3298	0.001
PARP_5305	32	43	GSKSKLPKPVQD	9	WT_Bound - WT_Apo	30	-0.0143	0.0259	-0.0658	0.0518	-0.0073	0.0058	0.3298	0.001
PARP_5305	32	43	GSKSKLPKPVQD	9	WT_Bound - WT_Apo	0.5	0.0215	0.0355	0.0058	0.0709	0.0006	0.0079	0.3298	0.001
PARP_5305	32	44	GSKSKLPKPVQDL	10	WT_Bound - WT_Apo	0.5	0.0026	0.0075	0.0471	0.0224	0.0047	0.0022	0.3298	0.001
PARP_5305	32	44	GSKSKLPKPVQDL	10	WT_Bound - WT_Apo	30	0.0097	0.01	0.0683	0.03	0.0068	0.003	0.3298	0.001
PARP_5305	32	44	GSKSKLPKPVQDL	10	WT_Bound - WT_Apo	5	0.0231	0.0079	0.1087	0.0237	0.0109	0.0024	0.3298	0.001
PARP_5305	48	61	IFDVESMKKAMVEY	13	WT_Bound - WT_Apo	30	-0.0126	0.0145	-0.0363	0.0434	-0.0028	0.0033	0.3298	0.001
PARP_5305	48	60	IFDVESMKKAMVE	12	WT_Bound - WT_Apo	30	-0.0115	0.0138	-0.0361	0.0415	-0.003	0.0035	0.3298	0.001
PARP_5305	48	60	IFDVESMKKAMVE	12	WT_Bound - WT_Apo	5	-0.0075	0.0108	-0.024	0.0325	-0.002	0.0027	0.3298	0.001
PARP_5305	48	61	IFDVESMKKAMVEY	13	WT_Bound - WT_Apo	5	0.0015	0.011	0.0059	0.033	0.0005	0.0025	0.3298	0.001
PARP_5305	48	53	IFDVES	5	WT_Bound - WT_Apo	5	0.0175	0.0183	0.018	0.0183	0.0036	0.0037	0.3298	0.001
PARP_5305	48	54	IFDVESM	6	WT_Bound - WT_Apo	5	0.0344	0.0166	0.0319	0.0166	0.0053	0.0028	0.3298	0.001
PARP_5305	48	53	IFDVES	5	WT_Bound - WT_Apo	0.5	0.0459	0.0206	0.0464	0.0206	0.0093	0.0041	0.3298	0.001
PARP_5305	48	53	IFDVES	5	WT_Bound - WT_Apo	30	0.0467	0.0357	0.0472	0.0357	0.0094	0.0071	0.3298	0.001
PARP_5305	48	61	IFDVESMKKAMVEY	13	WT_Bound - WT_Apo	0.5	0.0172	0.0161	0.0528	0.0484	0.0041	0.0037	0.3298	0.001
PARP_5305	48	54	IFDVESM	6	WT_Bound - WT_Apo	0.5	0.0626	0.0154	0.0601	0.0154	0.01	0.0026	0.3298	0.001
PARP_5305	48	54	IFDVESM	6	WT_Bound - WT_Apo	30	0.0698	0.0103	0.0673	0.0103	0.0112	0.0017	0.3298	0.001
PARP_5305	48	60	IFDVESMKKAMVE	12	WT_Bound - WT_Apo	0.5	0.0316	0.0061	0.0934	0.0184	0.0078	0.0015	0.3298	0.001
PARP_5305	50	60	DVESMKKAMVE	10	WT_Bound - WT_Apo	30	-0.0334	0.003	-0.0651	0.0059	-0.0065	0.0006	0.3298	0.001
PARP_5305	50	60	DVESMKKAMVE	10	WT_Bound - WT_Apo	5	-0.0021	0.0138	-0.0025	0.0275	-0.0002	0.0028	0.3298	0.001
PARP_5305	50	60	DVESMKKAMVE	10	WT_Bound - WT_Apo	0.5	0.0176	0.0104	0.0369	0.0207	0.0037	0.0021	0.3298	0.001
PARP_5305	53	60	SMKKAMVE	7	WT_Bound - WT_Apo	30	-0.0495	0.0096	-0.1114	0.0193	-0.0159	0.0028	0.3298	0.001
PARP_5305	53	61	SMKKAMVEY	8	WT_Bound - WT_Apo	30	-0.0478	0.0378	-0.0788	0.0755	-0.0099	0.0094	0.3298	0.001
PARP_5305	53	61	SMKKAMVEY	8	WT_Bound - WT_Apo	5	-0.0308	0.0308	-0.0449	0.0616	-0.0056	0.0077	0.3298	0.001
PARP_5305	53	60	SMKKAMVE	7	WT_Bound - WT_Apo	5	-0.0144	0.0033	-0.0411	0.0066	-0.0059	0.0009	0.3298	0.001
PARP_5305	53	60	SMKKAMVE	7	WT_Bound - WT_Apo	0.5	-0.0028	0.0059	-0.0179	0.0117	-0.0026	0.0017	0.3298	0.001
PARP_5305	53	61	SMKKAMVEY	8	WT_Bound - WT_Apo	0.5	-0.0081	0.0098	0.0005	0.0196	0.0001	0.0025	0.3298	0.001
PARP_5305	55	62	KKAMVEYE	7	WT_Bound - WT_Apo	30	-0.2413	0.0143	-0.5018	0.0285	-0.0717	0.0041	0.3298	0.001
PARP_5305	55	62	KKAMVEYE	7	WT_Bound - WT_Apo	5	-0.0964	0.0096	-0.2119	0.0193	-0.0303	0.0028	0.3298	0.001
PARP_5305	55	60	KKAMVE	5	WT_Bound - WT_Apo	30	-0.0797	0.0672	-0.0791	0.0672	-0.0158	0.0134	0.3298	0.001
PARP_5305	55	62	KKAMVEYE	7	WT_Bound - WT_Apo	0.5	-0.0148	0.0171	-0.0488	0.0342	-0.007	0.0049	0.3298	0.001
PARP_5305	55	60	KKAMVE	5	WT_Bound - WT_Apo	5	0.0078	0.02	0.0084	0.02	0.0017	0.004	0.3298	0.001
PARP_5305	55	60	KKAMVE	5	WT_Bound - WT_Apo	0.5	0.0132	0.0431	0.0138	0.0431	0.0028	0.0086	0.3298	0.001
PARP_5305	61	81	YEIDLQKMPLGKLSKRQIQAA	19	WT_Bound - WT_Apo	30	-0.1909	0.0535	-0.7358	0.214	-0.0387	0.0113	0.3298	0.001
PARP_5305	61	81	YEIDLQKMPLGKLSKRQIQAA	19	WT_Bound - WT_Apo	5	-0.0315	0.0785	-0.0982	0.3142	-0.0052	0.0165	0.3298	0.001
PARP_5305	61	81	YEIDLQKMPLGKLSKRQIQAA	19	WT_Bound - WT_Apo	0.5	-0.0162	0.0137	-0.0367	0.0548	-0.0019	0.0029	0.3298	0.001
PARP_5305	63	81	IDLQKMPLGKLSKRQIQAA	17	WT_Bound - WT_Apo	30	-0.1081	0.0403	-0.4116	0.1612	-0.0242	0.0095	0.3298	0.001
PARP_5305	63	81	IDLQKMPLGKLSKRQIQAA	17	WT_Bound - WT_Apo	5	-0.0445	0.0242	-0.1572	0.0968	-0.0092	0.0057	0.3298	0.001
PARP_5305	63	81	IDLQKMPLGKLSKRQIQAA	17	WT_Bound - WT_Apo	0.5	-0.0088	0.0166	-0.0142	0.0663	-0.0008	0.0039	0.3298	0.001
PARP_5305	65	82	LQKMPLGKLSKRQIQAAY	16	WT_Bound - WT_Apo	30	-0.1313	0.0096	-0.56	0.0385	-0.035	0.0024	0.3298	0.001
PARP_5305	65	81	LQKMPLGKLSKRQIQAA	15	WT_Bound - WT_Apo	30	-0.1276	0.0115	-0.5082	0.0461	-0.0339	0.0031	0.3298	0.001
PARP_5305	65	82	LQKMPLGKLSKRQIQAAY	16	WT_Bound - WT_Apo	5	-0.0282	0.0243	-0.1474	0.0973	-0.0092	0.0061	0.3298	0.001
PARP_5305	65	81	LQKMPLGKLSKRQIQAA	15	WT_Bound - WT_Apo	5	-0.0234	0.0083	-0.0912	0.033	-0.0061	0.0022	0.3298	0.001
PARP_5305	65	82	LQKMPLGKLSKRQIQAAY	16	WT_Bound - WT_Apo	0.5	-0.0089	0.0118	-0.0704	0.0474	-0.0044	0.003	0.3298	0.001
PARP_5305	65	81	LQKMPLGKLSKRQIQAA	15	WT_Bound - WT_Apo	0.5	-0.0142	0.0071	-0.0545	0.0285	-0.0036	0.0019	0.3298	0.001
PARP_5305	66	81	QKMPLGKLSKRQIQAA	14	WT_Bound - WT_Apo	30	-0.1236	0.0078	-0.492	0.0312	-0.0351	0.0022	0.3298	0.001
PARP_5305	66	81	QKMPLGKLSKRQIQAA	14	WT_Bound - WT_Apo	5	-0.0402	0.0078	-0.1584	0.0313	-0.0113	0.0022	0.3298	0.001
PARP_5305	66	81	QKMPLGKLSKRQIQAA	14	WT_Bound - WT_Apo	0.5	-0.0111	0.0081	-0.0419	0.0323	-0.003	0.0023	0.3298	0.001
PARP_5305	69	81	PLGKLSKRQIQAA	11	WT_Bound - WT_Apo	30	-0.1517	0.0441	-0.3098	0.0883	-0.0282	0.008	0.3298	0.001
PARP_5305	69	81	PLGKLSKRQIQAA	11	WT_Bound - WT_Apo	5	-0.0642	0.04	-0.1348	0.08	-0.0123	0.0073	0.3298	0.001
PARP_5305	69	81	PLGKLSKRQIQAA	11	WT_Bound - WT_Apo	0.5	-0.0279	0.0444	-0.0623	0.0888	-0.0057	0.0081	0.3298	0.001
PARP_5305	74	81	SKRQIQAA	7	WT_Bound - WT_Apo	30	-0.2337	0.0223	-0.4602	0.0445	-0.0657	0.0064	0.3298	0.001
PARP_5305	74	81	SKRQIQAA	7	WT_Bound - WT_Apo	5	-0.0764	0.0093	-0.1455	0.0187	-0.0208	0.0027	0.3298	0.001
PARP_5305	74	81	SKRQIQAA	7	WT_Bound - WT_Apo	0.5	0.0009	0.0068	0.009	0.0137	0.0013	0.002	0.3298	0.001
PARP_5305	82	100	YSILSEVQQAVSQGSSDSQ	18	WT_Bound - WT_Apo	30	0.0101	0.0488	0.0456	0.0975	0.0025	0.0054	0.3298	0.001
PARP_5305	82	100	YSILSEVQQAVSQGSSDSQ	18	WT_Bound - WT_Apo	0.5	0.0387	0.0269	0.1028	0.0539	0.0057	0.003	0.3298	0.001
PARP_5305	82	100	YSILSEVQQAVSQGSSDSQ	18	WT_Bound - WT_Apo	5	0.1044	0.0344	0.2342	0.0688	0.013	0.0038	0.3298	0.001
PARP_5305	86	100	SEVQQAVSQGSSDSQ	14	WT_Bound - WT_Apo	30	0.0057	0.0641	-0.0005	0.1281	0	0.0092	0.3298	0.001
PARP_5305	86	99	SEVQQAVSQGSSDS	13	WT_Bound - WT_Apo	30	0.0043	0.0342	0.0053	0.0684	0.0004	0.0053	0.3298	0.001
PARP_5305	86	100	SEVQQAVSQGSSDSQ	14	WT_Bound - WT_Apo	0.5	0.0105	0.0453	0.009	0.0906	0.0006	0.0065	0.3298	0.001
PARP_5305	86	99	SEVQQAVSQGSSDS	13	WT_Bound - WT_Apo	0.5	0.0133	0.0258	0.0232	0.0515	0.0018	0.004	0.3298	0.001
PARP_5305	86	97	SEVQQAVSQGSS	11	WT_Bound - WT_Apo	30	0.0203	0.0359	0.0411	0.0718	0.0037	0.0065	0.3298	0.001
PARP_5305	86	104	SEVQQAVSQGSSDSQILDL	18	WT_Bound - WT_Apo	0.5	0.0256	0.0324	0.0509	0.0648	0.0028	0.0036	0.3298	0.001
PARP_5305	86	104	SEVQQAVSQGSSDSQILDL	18	WT_Bound - WT_Apo	30	0.0301	0.0303	0.0601	0.0606	0.0033	0.0034	0.3298	0.001
PARP_5305	86	99	SEVQQAVSQGSSDS	13	WT_Bound - WT_Apo	5	0.0349	0.0388	0.0663	0.0777	0.0051	0.006	0.3298	0.001
PARP_5305	86	97	SEVQQAVSQGSS	11	WT_Bound - WT_Apo	5	0.0339	0.0294	0.0683	0.0588	0.0062	0.0053	0.3298	0.001
PARP_5305	86	97	SEVQQAVSQGSS	11	WT_Bound - WT_Apo	0.5	0.0361	0.0426	0.0725	0.0851	0.0066	0.0077	0.3298	0.001
PARP_5305	86	104	SEVQQAVSQGSSDSQILDL	18	WT_Bound - WT_Apo	5	0.0588	0.0335	0.1175	0.0671	0.0065	0.0037	0.3298	0.001
PARP_5305	86	100	SEVQQAVSQGSSDSQ	14	WT_Bound - WT_Apo	5	0.0687	0.0296	0.1255	0.0593	0.009	0.0042	0.3298	0.001
PARP_5305	88	101	VQQAVSQGSSDSQI	13	WT_Bound - WT_Apo	30	-0.0244	0.0175	-0.0464	0.035	-0.0036	0.0027	0.3298	0.001
PARP_5305	88	102	VQQAVSQGSSDSQIL	14	WT_Bound - WT_Apo	0.5	-0.0061	0.0291	-0.0364	0.0582	-0.0026	0.0042	0.3298	0.001
PARP_5305	88	102	VQQAVSQGSSDSQIL	14	WT_Bound - WT_Apo	30	-0.0055	0.019	-0.0353	0.0381	-0.0025	0.0027	0.3298	0.001
PARP_5305	88	101	VQQAVSQGSSDSQI	13	WT_Bound - WT_Apo	0.5	-0.0156	0.0295	-0.0288	0.0589	-0.0022	0.0045	0.3298	0.001
PARP_5305	88	104	VQQAVSQGSSDSQILDL	16	WT_Bound - WT_Apo	5	-0.0073	0.0377	-0.0097	0.0753	-0.0006	0.0047	0.3298	0.001
PARP_5305	88	101	VQQAVSQGSSDSQI	13	WT_Bound - WT_Apo	5	-0.005	0.025	-0.0075	0.05	-0.0006	0.0038	0.3298	0.001
PARP_5305	88	104	VQQAVSQGSSDSQILDL	16	WT_Bound - WT_Apo	30	-0.0004	0.0135	0.0041	0.027	0.0003	0.0017	0.3298	0.001
PARP_5305	88	104	VQQAVSQGSSDSQILDL	16	WT_Bound - WT_Apo	0.5	0.0045	0.0214	0.0137	0.0428	0.0009	0.0027	0.3298	0.001
PARP_5305	88	102	VQQAVSQGSSDSQIL	14	WT_Bound - WT_Apo	5	0.0306	0.0292	0.0369	0.0585	0.0026	0.0042	0.3298	0.001
PARP_5305	88	103	VQQAVSQGSSDSQILD	15	WT_Bound - WT_Apo	0.5	0.0015	0.059	0.0421	0.118	0.0028	0.0079	0.3298	0.001
PARP_5305	88	103	VQQAVSQGSSDSQILD	15	WT_Bound - WT_Apo	5	0.0534	0.0819	0.146	0.1639	0.0097	0.0109	0.3298	0.001
PARP_5305	88	103	VQQAVSQGSSDSQILD	15	WT_Bound - WT_Apo	30	0.1118	0.0775	0.2629	0.1551	0.0175	0.0103	0.3298	0.001
PARP_5305	90	104	QAVSQGSSDSQILDL	14	WT_Bound - WT_Apo	5	-0.0365	0.0662	-0.0709	0.1323	-0.0051	0.0095	0.3298	0.001
PARP_5305	90	104	QAVSQGSSDSQILDL	14	WT_Bound - WT_Apo	30	-0.022	0.046	-0.0418	0.092	-0.003	0.0066	0.3298	0.001
PARP_5305	90	104	QAVSQGSSDSQILDL	14	WT_Bound - WT_Apo	0.5	0.0183	0.0469	0.0389	0.0938	0.0028	0.0067	0.3298	0.001
PARP_5305	91	104	AVSQGSSDSQILDL	13	WT_Bound - WT_Apo	0.5	-0.0178	0.019	-0.0321	0.0381	-0.0025	0.0029	0.3298	0.001
PARP_5305	91	104	AVSQGSSDSQILDL	13	WT_Bound - WT_Apo	30	-0.0161	0.0219	-0.0287	0.0439	-0.0022	0.0034	0.3298	0.001
PARP_5305	91	104	AVSQGSSDSQILDL	13	WT_Bound - WT_Apo	5	-0.0055	0.0262	-0.0074	0.0524	-0.0006	0.004	0.3298	0.001
PARP_5305	92	104	VSQGSSDSQILDL	12	WT_Bound - WT_Apo	0.5	-0.0301	0.0321	-0.067	0.0642	-0.0056	0.0054	0.3298	0.001
PARP_5305	92	104	VSQGSSDSQILDL	12	WT_Bound - WT_Apo	30	-0.0076	0.0236	-0.022	0.0473	-0.0018	0.0039	0.3298	0.001
PARP_5305	92	104	VSQGSSDSQILDL	12	WT_Bound - WT_Apo	5	0.003	0.0165	-0.0008	0.033	-0.0001	0.0027	0.3298	0.001
PARP_5305	93	104	SQGSSDSQILDL	11	WT_Bound - WT_Apo	5	-0.0905	0.1958	-0.0962	0.1958	-0.0087	0.0178	0.3298	0.001
PARP_5305	93	104	SQGSSDSQILDL	11	WT_Bound - WT_Apo	30	0.0129	0.0544	0.0072	0.0544	0.0007	0.0049	0.3298	0.001
PARP_5305	93	104	SQGSSDSQILDL	11	WT_Bound - WT_Apo	0.5	0.2396	0.2319	0.2339	0.2319	0.0213	0.0211	0.3298	0.001
PARP_5305	98	104	DSQILDL	6	WT_Bound - WT_Apo	0.5	-0.0316	0.0649	-0.0094	0.0649	-0.0016	0.0108	0.3298	0.001
PARP_5305	98	104	DSQILDL	6	WT_Bound - WT_Apo	5	0.0224	0.091	0.0446	0.091	0.0074	0.0152	0.3298	0.001
PARP_5305	98	104	DSQILDL	6	WT_Bound - WT_Apo	30	0.0609	0.0666	0.0831	0.0666	0.0139	0.0111	0.3298	0.001
PARP_5305	101	108	ILDLSNRF	7	WT_Bound - WT_Apo	30	0.0146	0.0092	0.0301	0.0185	0.0043	0.0026	0.3298	0.001
PARP_5305	101	108	ILDLSNRF	7	WT_Bound - WT_Apo	0.5	0.0392	0.0122	0.0793	0.0244	0.0113	0.0035	0.3298	0.001
PARP_5305	101	108	ILDLSNRF	7	WT_Bound - WT_Apo	5	0.045	0.0082	0.091	0.0164	0.013	0.0023	0.3298	0.001
PARP_5305	102	108	LDLSNRF	6	WT_Bound - WT_Apo	30	0.003	0.0095	0.0029	0.0191	0.0005	0.0032	0.3298	0.001
PARP_5305	102	108	LDLSNRF	6	WT_Bound - WT_Apo	5	0.0049	0.0114	0.0066	0.0228	0.0011	0.0038	0.3298	0.001
PARP_5305	102	108	LDLSNRF	6	WT_Bound - WT_Apo	0.5	0.0221	0.0053	0.041	0.0106	0.0068	0.0018	0.3298	0.001
PARP_5305	109	127	YTLIPHDFGMKKPPLLNNA	15	WT_Bound - WT_Apo	30	-0.0006	0.0102	-0.0147	0.041	-0.001	0.0027	0.3298	0.001
PARP_5305	109	117	YTLIPHDFG	7	WT_Bound - WT_Apo	0.5	-0.005	0.0011	-0.0086	0.0022	-0.0012	0.0003	0.3298	0.001
PARP_5305	109	126	YTLIPHDFGMKKPPLLNN	14	WT_Bound - WT_Apo	5	-0.0064	0.0102	-0.0054	0.0407	-0.0004	0.0029	0.3298	0.001
PARP_5305	109	124	YTLIPHDFGMKKPPLL	12	WT_Bound - WT_Apo	30	0.0006	0.0082	0.0002	0.0329	0	0.0027	0.3298	0.001
PARP_5305	109	128	YTLIPHDFGMKKPPLLNNAD	16	WT_Bound - WT_Apo	30	0.0023	0.0082	0.005	0.0329	0.0003	0.0021	0.3298	0.001
PARP_5305	109	117	YTLIPHDFG	7	WT_Bound - WT_Apo	30	0.0022	0.0068	0.0057	0.0135	0.0008	0.0019	0.3298	0.001
PARP_5305	109	115	YTLIPHD	5	WT_Bound - WT_Apo	30	0.001	0.0159	0.0094	0.0317	0.0019	0.0063	0.3298	0.001
PARP_5305	109	115	YTLIPHD	5	WT_Bound - WT_Apo	0.5	0.0021	0.0138	0.0117	0.0275	0.0023	0.0055	0.3298	0.001
PARP_5305	109	115	YTLIPHD	5	WT_Bound - WT_Apo	5	0.003	0.0101	0.0134	0.0202	0.0027	0.004	0.3298	0.001
PARP_5305	109	127	YTLIPHDFGMKKPPLLNNA	15	WT_Bound - WT_Apo	5	0.007	0.0122	0.0157	0.0489	0.001	0.0033	0.3298	0.001
PARP_5305	109	124	YTLIPHDFGMKKPPLL	12	WT_Bound - WT_Apo	0.5	0.0061	0.0027	0.0222	0.011	0.0019	0.0009	0.3298	0.001
PARP_5305	109	124	YTLIPHDFGMKKPPLL	12	WT_Bound - WT_Apo	5	0.0069	0.0073	0.0253	0.0291	0.0021	0.0024	0.3298	0.001
PARP_5305	109	126	YTLIPHDFGMKKPPLLNN	14	WT_Bound - WT_Apo	30	0.0013	0.0037	0.0253	0.0146	0.0018	0.001	0.3298	0.001
PARP_5305	109	127	YTLIPHDFGMKKPPLLNNA	15	WT_Bound - WT_Apo	0.5	0.0098	0.0056	0.0269	0.0226	0.0018	0.0015	0.3298	0.001
PARP_5305	109	128	YTLIPHDFGMKKPPLLNNAD	16	WT_Bound - WT_Apo	5	0.0082	0.0121	0.0283	0.0484	0.0018	0.003	0.3298	0.001
PARP_5305	109	131	YTLIPHDFGMKKPPLLNNADSVQ	19	WT_Bound - WT_Apo	5	0.0051	0.0058	0.0287	0.0233	0.0015	0.0012	0.3298	0.001
PARP_5305	109	128	YTLIPHDFGMKKPPLLNNAD	16	WT_Bound - WT_Apo	0.5	0.0085	0.0047	0.0298	0.0188	0.0019	0.0012	0.3298	0.001
PARP_5305	109	126	YTLIPHDFGMKKPPLLNN	14	WT_Bound - WT_Apo	0.5	0.0062	0.0155	0.0447	0.0619	0.0032	0.0044	0.3298	0.001
PARP_5305	109	131	YTLIPHDFGMKKPPLLNNADSVQ	19	WT_Bound - WT_Apo	30	0.0109	0.0096	0.0518	0.0385	0.0027	0.002	0.3298	0.001
PARP_5305	109	117	YTLIPHDFG	7	WT_Bound - WT_Apo	5	0.0257	0.0083	0.0526	0.0166	0.0075	0.0024	0.3298	0.001
PARP_5305	109	132	YTLIPHDFGMKKPPLLNNADSVQA	20	WT_Bound - WT_Apo	5	-0.0034	0.0086	0.0702	0.0346	0.0035	0.0017	0.3298	0.001
PARP_5305	109	131	YTLIPHDFGMKKPPLLNNADSVQ	19	WT_Bound - WT_Apo	0.5	0.0279	0.009	0.12	0.0359	0.0063	0.0019	0.3298	0.001
PARP_5305	109	132	YTLIPHDFGMKKPPLLNNADSVQA	20	WT_Bound - WT_Apo	0.5	0.0191	0.0097	0.1604	0.0389	0.008	0.0019	0.3298	0.001
PARP_5305	109	132	YTLIPHDFGMKKPPLLNNADSVQA	20	WT_Bound - WT_Apo	30	0.0255	0.0167	0.1858	0.0667	0.0093	0.0033	0.3298	0.001
PARP_5305	110	124	TLIPHDFGMKKPPLL	11	WT_Bound - WT_Apo	0.5	0.0057	0.0076	0.0203	0.0229	0.0018	0.0021	0.3298	0.001
PARP_5305	110	124	TLIPHDFGMKKPPLL	11	WT_Bound - WT_Apo	5	0.0244	0.026	0.0764	0.078	0.0069	0.0071	0.3298	0.001
PARP_5305	110	124	TLIPHDFGMKKPPLL	11	WT_Bound - WT_Apo	30	0.0349	0.0193	0.1079	0.0578	0.0098	0.0053	0.3298	0.001
PARP_5305	111	124	LIPHDFGMKKPPLL	10	WT_Bound - WT_Apo	0.5	-0.0034	0.0122	0.0259	0.0365	0.0026	0.0037	0.3298	0.001
PARP_5305	111	124	LIPHDFGMKKPPLL	10	WT_Bound - WT_Apo	5	0.002	0.0184	0.0421	0.0552	0.0042	0.0055	0.3298	0.001
PARP_5305	111	124	LIPHDFGMKKPPLL	10	WT_Bound - WT_Apo	30	0.0246	0.0124	0.11	0.0373	0.011	0.0037	0.3298	0.001
PARP_5305	112	124	IPHDFGMKKPPLL	9	WT_Bound - WT_Apo	30	-0.0014	0.0218	-0.0463	0.0436	-0.0051	0.0048	0.3298	0.001
PARP_5305	112	124	IPHDFGMKKPPLL	9	WT_Bound - WT_Apo	5	0.021	0.0301	-0.0015	0.0601	-0.0002	0.0067	0.3298	0.001
PARP_5305	112	124	IPHDFGMKKPPLL	9	WT_Bound - WT_Apo	0.5	0.0217	0.0297	-0.0001	0.0595	0	0.0066	0.3298	0.001
PARP_5305	113	124	PHDFGMKKPPLL	8	WT_Bound - WT_Apo	30	-0.0071	0.0071	0.0006	0.0142	0.0001	0.0018	0.3298	0.001
PARP_5305	113	124	PHDFGMKKPPLL	8	WT_Bound - WT_Apo	0.5	-0.0032	0.0097	0.0085	0.0195	0.0011	0.0024	0.3298	0.001
PARP_5305	113	124	PHDFGMKKPPLL	8	WT_Bound - WT_Apo	5	0.0083	0.0246	0.0314	0.0492	0.0039	0.0061	0.3298	0.001
PARP_5305	116	131	FGMKKPPLLNNADSVQ	13	WT_Bound - WT_Apo	5	-0.022	0.0144	-0.0931	0.0431	-0.0072	0.0033	0.3298	0.001
PARP_5305	116	131	FGMKKPPLLNNADSVQ	13	WT_Bound - WT_Apo	30	-0.0082	0.0136	-0.0518	0.0408	-0.004	0.0031	0.3298	0.001
PARP_5305	116	127	FGMKKPPLLNNA	9	WT_Bound - WT_Apo	30	-0.0076	0.0218	-0.0109	0.0436	-0.0012	0.0048	0.3298	0.001
PARP_5305	116	131	FGMKKPPLLNNADSVQ	13	WT_Bound - WT_Apo	0.5	0.0174	0.0105	0.0249	0.0315	0.0019	0.0024	0.3298	0.001
PARP_5305	116	127	FGMKKPPLLNNA	9	WT_Bound - WT_Apo	5	0.0131	0.0466	0.0305	0.0933	0.0034	0.0104	0.3298	0.001
PARP_5305	116	127	FGMKKPPLLNNA	9	WT_Bound - WT_Apo	0.5	0.0189	0.0446	0.0422	0.0892	0.0047	0.0099	0.3298	0.001
PARP_5305	118	132	MKKPPLLNNADSVQA	12	WT_Bound - WT_Apo	0.5	-0.0219	0.0048	-0.0578	0.0144	-0.0048	0.0012	0.3298	0.001
PARP_5305	118	124	MKKPPLL	4	WT_Bound - WT_Apo	0.5	-0.0241	0.0157	-0.052	0.0313	-0.013	0.0078	0.3298	0.001
PARP_5305	118	124	MKKPPLL	4	WT_Bound - WT_Apo	30	-0.0215	0.0144	-0.0468	0.0288	-0.0117	0.0072	0.3298	0.001
PARP_5305	118	132	MKKPPLLNNADSVQA	12	WT_Bound - WT_Apo	5	-0.0132	0.0154	-0.0317	0.0461	-0.0026	0.0038	0.3298	0.001
PARP_5305	118	127	MKKPPLLNNA	7	WT_Bound - WT_Apo	30	-0.0092	0.0057	-0.0289	0.0114	-0.0041	0.0016	0.3298	0.001
PARP_5305	118	124	MKKPPLL	4	WT_Bound - WT_Apo	5	-0.0113	0.024	-0.0264	0.048	-0.0066	0.012	0.3298	0.001
PARP_5305	118	128	MKKPPLLNNAD	8	WT_Bound - WT_Apo	30	-0.0072	0.0119	-0.0158	0.0237	-0.002	0.003	0.3298	0.001
PARP_5305	118	127	MKKPPLLNNA	7	WT_Bound - WT_Apo	5	0.0024	0.0126	-0.0058	0.0251	-0.0008	0.0036	0.3298	0.001
PARP_5305	118	128	MKKPPLLNNAD	8	WT_Bound - WT_Apo	0.5	-0.0017	0.0052	-0.0048	0.0104	-0.0006	0.0013	0.3298	0.001
PARP_5305	118	131	MKKPPLLNNADSVQ	11	WT_Bound - WT_Apo	5	0.0013	0.0235	-0.0009	0.0704	-0.0001	0.0064	0.3298	0.001
PARP_5305	118	132	MKKPPLLNNADSVQA	12	WT_Bound - WT_Apo	30	-0.0027	0.0204	-0.0003	0.0613	0	0.0051	0.3298	0.001
PARP_5305	118	127	MKKPPLLNNA	7	WT_Bound - WT_Apo	0.5	0.0056	0.0077	0.0008	0.0154	0.0001	0.0022	0.3298	0.001
PARP_5305	118	128	MKKPPLLNNAD	8	WT_Bound - WT_Apo	5	0.0191	0.0146	0.0368	0.0292	0.0046	0.0037	0.3298	0.001
PARP_5305	118	131	MKKPPLLNNADSVQ	11	WT_Bound - WT_Apo	0.5	0.017	0.037	0.046	0.1109	0.0042	0.0101	0.3298	0.001
PARP_5305	118	131	MKKPPLLNNADSVQ	11	WT_Bound - WT_Apo	30	0.0368	0.0512	0.1056	0.1535	0.0096	0.014	0.3298	0.001
PARP_5305	125	131	NNADSVQ	6	WT_Bound - WT_Apo	5	-0.0272	0.0544	-0.041	0.0544	-0.0068	0.0091	0.3298	0.001
PARP_5305	125	131	NNADSVQ	6	WT_Bound - WT_Apo	0.5	-0.0179	0.0133	-0.0317	0.0133	-0.0053	0.0022	0.3298	0.001
PARP_5305	125	131	NNADSVQ	6	WT_Bound - WT_Apo	30	-0.0143	0.0424	-0.0281	0.0424	-0.0047	0.0071	0.3298	0.001
PARP_5305	132	137	AKVEML	5	WT_Bound - WT_Apo	30	0.0225	0.037	0.009	0.037	0.0018	0.0074	0.3298	0.001
PARP_5305	132	137	AKVEML	5	WT_Bound - WT_Apo	5	0.0718	0.0498	0.0583	0.0498	0.0117	0.01	0.3298	0.001
PARP_5305	132	137	AKVEML	5	WT_Bound - WT_Apo	0.5	0.0813	0.0135	0.0678	0.0135	0.0136	0.0027	0.3298	0.001
PARP_5305	137	142	LDNLLD	5	WT_Bound - WT_Apo	30	-0.1155	0.0101	-0.1155	0.0101	-0.0231	0.002	0.3298	0.001
PARP_5305	137	142	LDNLLD	5	WT_Bound - WT_Apo	0.5	-0.0048	0.0033	-0.0047	0.0033	-0.0009	0.0007	0.3298	0.001
PARP_5305	137	142	LDNLLD	5	WT_Bound - WT_Apo	5	0.0001	0.0092	0.0001	0.0092	0	0.0018	0.3298	0.001
PARP_5305	145	150	VAYSLL	5	WT_Bound - WT_Apo	0.5	0.0239	0.008	0.021	0.008	0.0042	0.0016	0.3298	0.001
PARP_5305	145	150	VAYSLL	5	WT_Bound - WT_Apo	5	0.0666	0.0414	0.0637	0.0414	0.0127	0.0083	0.3298	0.001
PARP_5305	145	150	VAYSLL	5	WT_Bound - WT_Apo	30	0.1429	0.0434	0.1401	0.0434	0.028	0.0087	0.3298	0.001
PARP_5305	147	165	YSLLRGGSDDSSKDPIDVN	17	WT_Bound - WT_Apo	0.5	-0.0696	0.0874	-0.2111	0.2621	-0.0124	0.0154	0.3298	0.001
PARP_5305	147	166	YSLLRGGSDDSSKDPIDVNY	18	WT_Bound - WT_Apo	5	-0.0152	0.0154	-0.052	0.0463	-0.0029	0.0026	0.3298	0.001
PARP_5305	147	166	YSLLRGGSDDSSKDPIDVNY	18	WT_Bound - WT_Apo	0.5	-0.0086	0.0273	-0.032	0.0819	-0.0018	0.0046	0.3298	0.001
PARP_5305	147	165	YSLLRGGSDDSSKDPIDVN	17	WT_Bound - WT_Apo	5	-0.0095	0.0242	-0.0309	0.0725	-0.0018	0.0043	0.3298	0.001
PARP_5305	147	165	YSLLRGGSDDSSKDPIDVN	17	WT_Bound - WT_Apo	30	0.0373	0.0231	0.1096	0.0692	0.0064	0.0041	0.3298	0.001
PARP_5305	147	166	YSLLRGGSDDSSKDPIDVNY	18	WT_Bound - WT_Apo	30	0.0436	0.0242	0.1244	0.0726	0.0069	0.004	0.3298	0.001
PARP_5305	148	166	SLLRGGSDDSSKDPIDVNY	17	WT_Bound - WT_Apo	0.5	-0.0006	0.0073	0.0093	0.0219	0.0005	0.0013	0.3298	0.001
PARP_5305	148	166	SLLRGGSDDSSKDPIDVNY	17	WT_Bound - WT_Apo	30	0.0083	0.0151	0.0358	0.0454	0.0021	0.0027	0.3298	0.001
PARP_5305	148	166	SLLRGGSDDSSKDPIDVNY	17	WT_Bound - WT_Apo	5	0.0129	0.0296	0.0497	0.0888	0.0029	0.0052	0.3298	0.001
PARP_5305	149	166	LLRGGSDDSSKDPIDVNY	16	WT_Bound - WT_Apo	5	-0.005	0.028	-0.0308	0.0841	-0.0019	0.0053	0.3298	0.001
PARP_5305	149	166	LLRGGSDDSSKDPIDVNY	16	WT_Bound - WT_Apo	0.5	0.0032	0.005	-0.0062	0.0149	-0.0004	0.0009	0.3298	0.001
PARP_5305	149	166	LLRGGSDDSSKDPIDVNY	16	WT_Bound - WT_Apo	30	0.0524	0.0478	0.1416	0.1435	0.0088	0.009	0.3298	0.001
PARP_5305	150	165	LRGGSDDSSKDPIDVN	14	WT_Bound - WT_Apo	30	-0.019	0.0144	-0.0492	0.0433	-0.0035	0.0031	0.3298	0.001
PARP_5305	150	165	LRGGSDDSSKDPIDVN	14	WT_Bound - WT_Apo	5	-0.0064	0.0491	-0.0113	0.1472	-0.0008	0.0105	0.3298	0.001
PARP_5305	150	165	LRGGSDDSSKDPIDVN	14	WT_Bound - WT_Apo	0.5	0.0222	0.0233	0.0746	0.07	0.0053	0.005	0.3298	0.001
PARP_5305	151	166	RGGSDDSSKDPIDVNY	14	WT_Bound - WT_Apo	0.5	-0.0148	0.0052	-0.0384	0.0157	-0.0027	0.0011	0.3298	0.001
PARP_5305	151	166	RGGSDDSSKDPIDVNY	14	WT_Bound - WT_Apo	30	0.0026	0.0106	0.0138	0.0318	0.001	0.0023	0.3298	0.001
PARP_5305	151	166	RGGSDDSSKDPIDVNY	14	WT_Bound - WT_Apo	5	0.0084	0.0228	0.0312	0.0683	0.0022	0.0049	0.3298	0.001
PARP_5305	165	184	NYEKLKTDIKVVDRDSEEAE	19	WT_Bound - WT_Apo	5	0.0072	0.0352	0.0504	0.141	0.0027	0.0074	0.3298	0.001
PARP_5305	165	184	NYEKLKTDIKVVDRDSEEAE	19	WT_Bound - WT_Apo	0.5	0.0145	0.0284	0.0795	0.1135	0.0042	0.006	0.3298	0.001
PARP_5305	165	184	NYEKLKTDIKVVDRDSEEAE	19	WT_Bound - WT_Apo	30	0.0149	0.0251	0.0813	0.1005	0.0043	0.0053	0.3298	0.001
PARP_5305	166	171	YEKLKT	5	WT_Bound - WT_Apo	30	-0.0037	0.0218	-0.0179	0.0436	-0.0036	0.0087	0.3298	0.001
PARP_5305	166	171	YEKLKT	5	WT_Bound - WT_Apo	5	-0.0021	0.0074	-0.0145	0.0147	-0.0029	0.0029	0.3298	0.001
PARP_5305	166	171	YEKLKT	5	WT_Bound - WT_Apo	0.5	0.0025	0.0113	-0.0053	0.0226	-0.0011	0.0045	0.3298	0.001
PARP_5305	166	184	YEKLKTDIKVVDRDSEEAE	18	WT_Bound - WT_Apo	30	0.009	0.0036	0.032	0.0144	0.0018	0.0008	0.3298	0.001
PARP_5305	166	184	YEKLKTDIKVVDRDSEEAE	18	WT_Bound - WT_Apo	0.5	0.0091	0.0089	0.0324	0.0356	0.0018	0.002	0.3298	0.001
PARP_5305	166	182	YEKLKTDIKVVDRDSEE	16	WT_Bound - WT_Apo	5	0.0129	0.0131	0.0538	0.0523	0.0034	0.0033	0.3298	0.001
PARP_5305	166	182	YEKLKTDIKVVDRDSEE	16	WT_Bound - WT_Apo	0.5	0.0139	0.0063	0.058	0.0251	0.0036	0.0016	0.3298	0.001
PARP_5305	166	181	YEKLKTDIKVVDRDSE	15	WT_Bound - WT_Apo	5	0.014	0.0125	0.0686	0.0499	0.0046	0.0033	0.3298	0.001
PARP_5305	166	182	YEKLKTDIKVVDRDSEE	16	WT_Bound - WT_Apo	30	0.0221	0.0137	0.0907	0.0546	0.0057	0.0034	0.3298	0.001
PARP_5305	166	184	YEKLKTDIKVVDRDSEEAE	18	WT_Bound - WT_Apo	5	0.0278	0.0223	0.1071	0.0891	0.0059	0.0049	0.3298	0.001
PARP_5305	166	181	YEKLKTDIKVVDRDSE	15	WT_Bound - WT_Apo	30	0.0253	0.0079	0.1137	0.0317	0.0076	0.0021	0.3298	0.001
PARP_5305	166	181	YEKLKTDIKVVDRDSE	15	WT_Bound - WT_Apo	0.5	0.0293	0.011	0.1297	0.0438	0.0086	0.0029	0.3298	0.001
PARP_5305	167	183	EKLKTDIKVVDRDSEEA	16	WT_Bound - WT_Apo	30	0.0084	0.0171	0.0259	0.0685	0.0016	0.0043	0.3298	0.001
PARP_5305	167	182	EKLKTDIKVVDRDSEE	15	WT_Bound - WT_Apo	30	0.0132	0.0101	0.0636	0.0405	0.0042	0.0027	0.3298	0.001
PARP_5305	167	184	EKLKTDIKVVDRDSEEAE	17	WT_Bound - WT_Apo	30	0.0165	0.012	0.0662	0.048	0.0039	0.0028	0.3298	0.001
PARP_5305	167	184	EKLKTDIKVVDRDSEEAE	17	WT_Bound - WT_Apo	5	0.0172	0.0144	0.0691	0.0578	0.0041	0.0034	0.3298	0.001
PARP_5305	167	184	EKLKTDIKVVDRDSEEAE	17	WT_Bound - WT_Apo	0.5	0.0179	0.0095	0.0721	0.038	0.0042	0.0022	0.3298	0.001
PARP_5305	167	182	EKLKTDIKVVDRDSEE	15	WT_Bound - WT_Apo	0.5	0.0183	0.0088	0.084	0.0352	0.0056	0.0023	0.3298	0.001
PARP_5305	167	182	EKLKTDIKVVDRDSEE	15	WT_Bound - WT_Apo	5	0.0278	0.0161	0.1221	0.0643	0.0081	0.0043	0.3298	0.001
PARP_5305	167	183	EKLKTDIKVVDRDSEEA	16	WT_Bound - WT_Apo	5	0.036	0.03	0.1361	0.1202	0.0085	0.0075	0.3298	0.001
PARP_5305	167	183	EKLKTDIKVVDRDSEEA	16	WT_Bound - WT_Apo	0.5	0.0404	0.0129	0.1537	0.0516	0.0096	0.0032	0.3298	0.001
PARP_5305	170	182	KTDIKVVDRDSEE	12	WT_Bound - WT_Apo	30	-0.0033	0.0087	-0.019	0.0261	-0.0016	0.0022	0.3298	0.001
PARP_5305	170	181	KTDIKVVDRDSE	11	WT_Bound - WT_Apo	30	0.0018	0.0138	-0.011	0.0415	-0.001	0.0038	0.3298	0.001
PARP_5305	170	182	KTDIKVVDRDSEE	12	WT_Bound - WT_Apo	0.5	0.0091	0.0041	0.0182	0.0124	0.0015	0.001	0.3298	0.001
PARP_5305	170	181	KTDIKVVDRDSE	11	WT_Bound - WT_Apo	5	0.0132	0.0227	0.0232	0.068	0.0021	0.0062	0.3298	0.001
PARP_5305	170	181	KTDIKVVDRDSE	11	WT_Bound - WT_Apo	0.5	0.0156	0.0131	0.0302	0.0393	0.0027	0.0036	0.3298	0.001
PARP_5305	170	182	KTDIKVVDRDSEE	12	WT_Bound - WT_Apo	5	0.0188	0.0228	0.0475	0.0683	0.004	0.0057	0.3298	0.001
PARP_5305	172	183	DIKVVDRDSEEA	11	WT_Bound - WT_Apo	30	-0.0019	0.033	-0.0448	0.066	-0.0041	0.006	0.3298	0.001
PARP_5305	172	183	DIKVVDRDSEEA	11	WT_Bound - WT_Apo	0.5	0.0043	0.0329	-0.0325	0.0658	-0.003	0.006	0.3298	0.001
PARP_5305	172	184	DIKVVDRDSEEAE	12	WT_Bound - WT_Apo	30	-0.011	0.0249	-0.0289	0.0498	-0.0024	0.0041	0.3298	0.001
PARP_5305	172	182	DIKVVDRDSEE	10	WT_Bound - WT_Apo	0.5	-0.0001	0.0151	-0.0007	0.0302	-0.0001	0.003	0.3298	0.001
PARP_5305	172	182	DIKVVDRDSEE	10	WT_Bound - WT_Apo	30	0.0011	0.015	0.0017	0.0301	0.0002	0.003	0.3298	0.001
PARP_5305	172	182	DIKVVDRDSEE	10	WT_Bound - WT_Apo	5	0.0115	0.0226	0.0224	0.0451	0.0022	0.0045	0.3298	0.001
PARP_5305	172	184	DIKVVDRDSEEAE	12	WT_Bound - WT_Apo	5	0.017	0.0331	0.027	0.0663	0.0023	0.0055	0.3298	0.001
PARP_5305	172	184	DIKVVDRDSEEAE	12	WT_Bound - WT_Apo	0.5	0.0188	0.0105	0.0306	0.0211	0.0026	0.0018	0.3298	0.001
PARP_5305	172	181	DIKVVDRDSE	9	WT_Bound - WT_Apo	0.5	0.0109	0.0145	0.0332	0.029	0.0037	0.0032	0.3298	0.001
PARP_5305	172	181	DIKVVDRDSE	9	WT_Bound - WT_Apo	30	0.0153	0.0281	0.0421	0.0561	0.0047	0.0062	0.3298	0.001
PARP_5305	172	183	DIKVVDRDSEEA	11	WT_Bound - WT_Apo	5	0.0451	0.0432	0.0491	0.0864	0.0045	0.0079	0.3298	0.001
PARP_5305	172	181	DIKVVDRDSE	9	WT_Bound - WT_Apo	5	0.0189	0.036	0.0492	0.072	0.0055	0.008	0.3298	0.001
PARP_5305	175	191	VVDRDSEEAEIIRKYVK	16	WT_Bound - WT_Apo	30	-0.0172	0.0146	-0.1038	0.0583	-0.0065	0.0036	0.3298	0.001
PARP_5305	175	191	VVDRDSEEAEIIRKYVK	16	WT_Bound - WT_Apo	0.5	-0.0106	0.021	-0.0773	0.0839	-0.0048	0.0052	0.3298	0.001
PARP_5305	175	191	VVDRDSEEAEIIRKYVK	16	WT_Bound - WT_Apo	5	0.0249	0.0166	0.0648	0.0664	0.0041	0.0042	0.3298	0.001
PARP_5305	178	191	RDSEEAEIIRKYVK	13	WT_Bound - WT_Apo	0.5	0.001	0.0148	-0.0021	0.0443	-0.0002	0.0034	0.3298	0.001
PARP_5305	178	191	RDSEEAEIIRKYVK	13	WT_Bound - WT_Apo	30	0.0122	0.0341	0.0316	0.1023	0.0024	0.0079	0.3298	0.001
PARP_5305	178	191	RDSEEAEIIRKYVK	13	WT_Bound - WT_Apo	5	0.0508	0.0588	0.1473	0.1763	0.0113	0.0136	0.3298	0.001
PARP_5305	183	203	AEIIRKYVKNTHATTHNAYDL	20	WT_Bound - WT_Apo	30	-0.0134	0.0333	-0.0512	0.1332	-0.0026	0.0067	0.3298	0.001
PARP_5305	183	202	AEIIRKYVKNTHATTHNAYD	19	WT_Bound - WT_Apo	30	-0.0116	0.0188	-0.0464	0.0754	-0.0024	0.004	0.3298	0.001
PARP_5305	183	203	AEIIRKYVKNTHATTHNAYDL	20	WT_Bound - WT_Apo	5	-0.0094	0.0258	-0.0352	0.1032	-0.0018	0.0052	0.3298	0.001
PARP_5305	183	202	AEIIRKYVKNTHATTHNAYD	19	WT_Bound - WT_Apo	0.5	0.0003	0.0113	0.0009	0.0453	0	0.0024	0.3298	0.001
PARP_5305	183	201	AEIIRKYVKNTHATTHNAY	18	WT_Bound - WT_Apo	0.5	-0.0143	0.0098	0.0077	0.0394	0.0004	0.0022	0.3298	0.001
PARP_5305	183	201	AEIIRKYVKNTHATTHNAY	18	WT_Bound - WT_Apo	30	-0.007	0.0179	0.0369	0.0716	0.0021	0.004	0.3298	0.001
PARP_5305	183	203	AEIIRKYVKNTHATTHNAYDL	20	WT_Bound - WT_Apo	0.5	0.021	0.0155	0.0864	0.0621	0.0043	0.0031	0.3298	0.001
PARP_5305	183	202	AEIIRKYVKNTHATTHNAYD	19	WT_Bound - WT_Apo	5	0.0252	0.0184	0.1007	0.0738	0.0053	0.0039	0.3298	0.001
PARP_5305	183	201	AEIIRKYVKNTHATTHNAY	18	WT_Bound - WT_Apo	5	0.0362	0.0222	0.2098	0.0889	0.0117	0.0049	0.3298	0.001
PARP_5305	184	204	EIIRKYVKNTHATTHNAYDLE	20	WT_Bound - WT_Apo	5	-0.0513	0.0118	-0.1527	0.0473	-0.0076	0.0024	0.3298	0.001
PARP_5305	184	203	EIIRKYVKNTHATTHNAYDL	19	WT_Bound - WT_Apo	30	-0.009	0.0243	-0.1186	0.0972	-0.0062	0.0051	0.3298	0.001
PARP_5305	184	204	EIIRKYVKNTHATTHNAYDLE	20	WT_Bound - WT_Apo	30	-0.0365	0.0353	-0.0936	0.1411	-0.0047	0.0071	0.3298	0.001
PARP_5305	184	203	EIIRKYVKNTHATTHNAYDL	19	WT_Bound - WT_Apo	5	0.0115	0.0411	-0.0366	0.1642	-0.0019	0.0086	0.3298	0.001
PARP_5305	184	204	EIIRKYVKNTHATTHNAYDLE	20	WT_Bound - WT_Apo	0.5	-0.0191	0.0526	-0.024	0.2103	-0.0012	0.0105	0.3298	0.001
PARP_5305	184	202	EIIRKYVKNTHATTHNAYD	18	WT_Bound - WT_Apo	0.5	-0.0114	0.0073	0.0085	0.0293	0.0005	0.0016	0.3298	0.001
PARP_5305	184	203	EIIRKYVKNTHATTHNAYDL	19	WT_Bound - WT_Apo	0.5	0.0338	0.0384	0.0529	0.1537	0.0028	0.0081	0.3298	0.001
PARP_5305	184	202	EIIRKYVKNTHATTHNAYD	18	WT_Bound - WT_Apo	5	0.0018	0.0112	0.0613	0.0447	0.0034	0.0025	0.3298	0.001
PARP_5305	184	202	EIIRKYVKNTHATTHNAYD	18	WT_Bound - WT_Apo	30	0.0072	0.0132	0.0831	0.0527	0.0046	0.0029	0.3298	0.001
PARP_5305	185	204	IIRKYVKNTHATTHNAYDLE	19	WT_Bound - WT_Apo	0.5	-0.0255	0.0135	-0.1414	0.0538	-0.0074	0.0028	0.3298	0.001
PARP_5305	185	202	IIRKYVKNTHATTHNAYD	17	WT_Bound - WT_Apo	0.5	-0.0098	0.0086	-0.04	0.0344	-0.0024	0.002	0.3298	0.001
PARP_5305	185	205	IIRKYVKNTHATTHNAYDLEV	20	WT_Bound - WT_Apo	5	-0.0028	0.0322	-0.0282	0.1288	-0.0014	0.0064	0.3298	0.001
PARP_5305	185	204	IIRKYVKNTHATTHNAYDLE	19	WT_Bound - WT_Apo	30	0.0063	0.0315	-0.0141	0.1259	-0.0007	0.0066	0.3298	0.001
PARP_5305	185	203	IIRKYVKNTHATTHNAYDL	18	WT_Bound - WT_Apo	0.5	-0.0021	0.0209	-0.0006	0.0836	0	0.0046	0.3298	0.001
PARP_5305	185	205	IIRKYVKNTHATTHNAYDLEV	20	WT_Bound - WT_Apo	0.5	0.0071	0.0223	0.0114	0.0893	0.0006	0.0045	0.3298	0.001
PARP_5305	185	203	IIRKYVKNTHATTHNAYDL	18	WT_Bound - WT_Apo	30	0.0012	0.02	0.0128	0.0799	0.0007	0.0044	0.3298	0.001
PARP_5305	185	205	IIRKYVKNTHATTHNAYDLEV	20	WT_Bound - WT_Apo	30	0.0112	0.0179	0.0277	0.0715	0.0014	0.0036	0.3298	0.001
PARP_5305	185	203	IIRKYVKNTHATTHNAYDL	18	WT_Bound - WT_Apo	5	0.0152	0.0322	0.0689	0.129	0.0038	0.0072	0.3298	0.001
PARP_5305	185	202	IIRKYVKNTHATTHNAYD	17	WT_Bound - WT_Apo	30	0.0189	0.0087	0.0748	0.0348	0.0044	0.002	0.3298	0.001
PARP_5305	185	204	IIRKYVKNTHATTHNAYDLE	19	WT_Bound - WT_Apo	5	0.0334	0.0164	0.094	0.0654	0.0049	0.0034	0.3298	0.001
PARP_5305	185	202	IIRKYVKNTHATTHNAYD	17	WT_Bound - WT_Apo	5	0.0326	0.0184	0.1298	0.0737	0.0076	0.0043	0.3298	0.001
PARP_5305	186	201	IRKYVKNTHATTHNAY	15	WT_Bound - WT_Apo	0.5	-0.0042	0.0151	-0.0254	0.0604	-0.0017	0.004	0.3298	0.001
PARP_5305	186	201	IRKYVKNTHATTHNAY	15	WT_Bound - WT_Apo	30	0.0143	0.0348	0.0487	0.1393	0.0032	0.0093	0.3298	0.001
PARP_5305	186	201	IRKYVKNTHATTHNAY	15	WT_Bound - WT_Apo	5	0.0509	0.0125	0.1951	0.0501	0.013	0.0033	0.3298	0.001
PARP_5305	196	214	TTHNAYDLEVIDIFKIERE	18	WT_Bound - WT_Apo	5	0.0106	0.0709	-0.0327	0.2127	-0.0018	0.0118	0.3298	0.001
PARP_5305	196	214	TTHNAYDLEVIDIFKIERE	18	WT_Bound - WT_Apo	30	0.0454	0.0401	0.0717	0.1203	0.004	0.0067	0.3298	0.001
PARP_5305	196	214	TTHNAYDLEVIDIFKIERE	18	WT_Bound - WT_Apo	0.5	0.0589	0.0372	0.1122	0.1117	0.0062	0.0062	0.3298	0.001
PARP_5305	204	209	EVIDIF	5	WT_Bound - WT_Apo	5	-0.0337	0.0098	-0.0344	0.0098	-0.0069	0.002	0.3298	0.001
PARP_5305	204	209	EVIDIF	5	WT_Bound - WT_Apo	30	-0.0231	0.0144	-0.0238	0.0144	-0.0048	0.0029	0.3298	0.001
PARP_5305	204	209	EVIDIF	5	WT_Bound - WT_Apo	0.5	0.0044	0.0088	0.0037	0.0088	0.0007	0.0018	0.3298	0.001
PARP_5305	208	218	IFKIEREGECQ	10	WT_Bound - WT_Apo	5	-0.0285	0.0337	-0.1008	0.1012	-0.0101	0.0101	0.3298	0.001
PARP_5305	208	218	IFKIEREGECQ	10	WT_Bound - WT_Apo	0.5	-0.0244	0.0102	-0.0883	0.0307	-0.0088	0.0031	0.3298	0.001
PARP_5305	208	218	IFKIEREGECQ	10	WT_Bound - WT_Apo	30	-0.015	0.013	-0.0601	0.039	-0.006	0.0039	0.3298	0.001
PARP_5305	208	217	IFKIEREGEC	9	WT_Bound - WT_Apo	30	-0.0024	0.01	-0.0076	0.0201	-0.0008	0.0022	0.3298	0.001
PARP_5305	208	217	IFKIEREGEC	9	WT_Bound - WT_Apo	5	-0.0022	0.0116	-0.007	0.0231	-0.0008	0.0026	0.3298	0.001
PARP_5305	208	217	IFKIEREGEC	9	WT_Bound - WT_Apo	0.5	0.0348	0.0247	0.0668	0.0495	0.0074	0.0055	0.3298	0.001
PARP_5305	209	218	FKIEREGECQ	9	WT_Bound - WT_Apo	0.5	-0.0378	0.0159	-0.066	0.0318	-0.0073	0.0035	0.3298	0.001
PARP_5305	209	217	FKIEREGEC	8	WT_Bound - WT_Apo	0.5	-0.0272	0.0093	-0.0615	0.0186	-0.0077	0.0023	0.3298	0.001
PARP_5305	209	217	FKIEREGEC	8	WT_Bound - WT_Apo	5	-0.0266	0.0134	-0.0603	0.0269	-0.0075	0.0034	0.3298	0.001
PARP_5305	209	217	FKIEREGEC	8	WT_Bound - WT_Apo	30	-0.0241	0.0063	-0.0552	0.0125	-0.0069	0.0016	0.3298	0.001
PARP_5305	209	218	FKIEREGECQ	9	WT_Bound - WT_Apo	30	-0.0225	0.015	-0.0352	0.03	-0.0039	0.0033	0.3298	0.001
PARP_5305	209	218	FKIEREGECQ	9	WT_Bound - WT_Apo	5	-0.0025	0.0173	0.0047	0.0346	0.0005	0.0038	0.3298	0.001
PARP_5305	210	218	KIEREGECQ	8	WT_Bound - WT_Apo	30	-0.0236	0.0197	-0.0539	0.0394	-0.0067	0.0049	0.3298	0.001
PARP_5305	210	218	KIEREGECQ	8	WT_Bound - WT_Apo	0.5	-0.0212	0.0331	-0.049	0.0661	-0.0061	0.0083	0.3298	0.001
PARP_5305	210	218	KIEREGECQ	8	WT_Bound - WT_Apo	5	-0.0139	0.0254	-0.0345	0.0509	-0.0043	0.0064	0.3298	0.001
PARP_5305	229	241	RRLLWHGSRTTNF	12	WT_Bound - WT_Apo	0.5	-0.1447	0.0203	-0.542	0.0814	-0.0452	0.0068	0.3298	0.001
PARP_5305	229	241	RRLLWHGSRTTNF	12	WT_Bound - WT_Apo	30	-0.0461	0.0108	-0.1477	0.0434	-0.0123	0.0036	0.3298	0.001
PARP_5305	229	241	RRLLWHGSRTTNF	12	WT_Bound - WT_Apo	5	-0.0279	0.0172	-0.0746	0.0688	-0.0062	0.0057	0.3298	0.001
PARP_5305	236	241	SRTTNF	5	WT_Bound - WT_Apo	0.5	-0.1272	0.0347	-0.1195	0.0347	-0.0239	0.0069	0.3298	0.001
PARP_5305	236	241	SRTTNF	5	WT_Bound - WT_Apo	30	-0.0961	0.0449	-0.0885	0.0449	-0.0177	0.009	0.3298	0.001
PARP_5305	236	241	SRTTNF	5	WT_Bound - WT_Apo	5	-0.0099	0.0524	-0.0022	0.0524	-0.0004	0.0105	0.3298	0.001
PARP_5305	242	262	AGILSQGLRIAPPEAPVTGYM	17	WT_Bound - WT_Apo	30	-0.5242	0.0144	-1.557	0.0433	-0.0916	0.0025	0.3298	0.001
PARP_5305	242	262	AGILSQGLRIAPPEAPVTGYM	17	WT_Bound - WT_Apo	5	-0.5048	0.016	-1.4986	0.0479	-0.0882	0.0028	0.3298	0.001
PARP_5305	242	262	AGILSQGLRIAPPEAPVTGYM	17	WT_Bound - WT_Apo	0.5	-0.3497	0.0118	-1.0332	0.0354	-0.0608	0.0021	0.3298	0.001
PARP_5305	242	249	AGILSQGL	7	WT_Bound - WT_Apo	30	-0.2714	0.004	-0.2748	0.004	-0.0393	0.0006	0.3298	0.001
PARP_5305	242	249	AGILSQGL	7	WT_Bound - WT_Apo	5	-0.0466	0.0132	-0.05	0.0132	-0.0071	0.0019	0.3298	0.001
PARP_5305	242	248	AGILSQG	6	WT_Bound - WT_Apo	30	-0.0211	0.0102	-0.0277	0.0102	-0.0046	0.0017	0.3298	0.001
PARP_5305	242	249	AGILSQGL	7	WT_Bound - WT_Apo	0.5	-0.0202	0.0242	-0.0236	0.0242	-0.0034	0.0035	0.3298	0.001
PARP_5305	242	248	AGILSQG	6	WT_Bound - WT_Apo	0.5	-0.0038	0.0073	-0.0104	0.0073	-0.0017	0.0012	0.3298	0.001
PARP_5305	242	248	AGILSQG	6	WT_Bound - WT_Apo	5	0.0111	0.0143	0.0044	0.0143	0.0007	0.0024	0.3298	0.001
PARP_5305	246	262	SQGLRIAPPEAPVTGYM	13	WT_Bound - WT_Apo	30	-0.8483	0.0133	-1.6913	0.0266	-0.1301	0.002	0.3298	0.001
PARP_5305	246	262	SQGLRIAPPEAPVTGYM	13	WT_Bound - WT_Apo	5	-0.8389	0.0181	-1.6726	0.0363	-0.1287	0.0028	0.3298	0.001
PARP_5305	246	261	SQGLRIAPPEAPVTGY	12	WT_Bound - WT_Apo	30	-0.8306	0.0076	-1.6691	0.0152	-0.1391	0.0013	0.3298	0.001
PARP_5305	246	261	SQGLRIAPPEAPVTGY	12	WT_Bound - WT_Apo	5	-0.8079	0.0178	-1.6236	0.0355	-0.1353	0.003	0.3298	0.001
PARP_5305	246	262	SQGLRIAPPEAPVTGYM	13	WT_Bound - WT_Apo	0.5	-0.5808	0.0142	-1.1562	0.0284	-0.0889	0.0022	0.3298	0.001
PARP_5305	246	261	SQGLRIAPPEAPVTGY	12	WT_Bound - WT_Apo	0.5	-0.5405	0.0162	-1.0889	0.0324	-0.0907	0.0027	0.3298	0.001
PARP_5305	249	263	LRIAPPEAPVTGYMF	11	WT_Bound - WT_Apo	5	-0.952	0.0411	-1.9186	0.0821	-0.1744	0.0075	0.3298	0.001
PARP_5305	249	262	LRIAPPEAPVTGYM	10	WT_Bound - WT_Apo	5	-0.8662	0.0163	-1.7204	0.0326	-0.172	0.0033	0.3298	0.001
PARP_5305	249	263	LRIAPPEAPVTGYMF	11	WT_Bound - WT_Apo	30	-0.8474	0.0349	-1.7095	0.0698	-0.1554	0.0063	0.3298	0.001
PARP_5305	249	261	LRIAPPEAPVTGY	9	WT_Bound - WT_Apo	5	-0.8301	0.0175	-1.6529	0.0351	-0.1837	0.0039	0.3298	0.001
PARP_5305	249	262	LRIAPPEAPVTGYM	10	WT_Bound - WT_Apo	30	-0.706	0.0073	-1.4001	0.0146	-0.14	0.0015	0.3298	0.001
PARP_5305	249	259	LRIAPPEAPVT	7	WT_Bound - WT_Apo	30	-0.6929	0.011	-1.3808	0.0221	-0.1973	0.0032	0.3298	0.001
PARP_5305	249	261	LRIAPPEAPVTGY	9	WT_Bound - WT_Apo	30	-0.6919	0.0108	-1.3764	0.0217	-0.1529	0.0024	0.3298	0.001
PARP_5305	249	263	LRIAPPEAPVTGYMF	11	WT_Bound - WT_Apo	0.5	-0.6546	0.046	-1.3239	0.0919	-0.1204	0.0084	0.3298	0.001
PARP_5305	249	259	LRIAPPEAPVT	7	WT_Bound - WT_Apo	5	-0.6625	0.0111	-1.3201	0.0223	-0.1886	0.0032	0.3298	0.001
PARP_5305	249	256	LRIAPPEA	5	WT_Bound - WT_Apo	30	-0.6451	0.0149	-1.3099	0.0297	-0.262	0.0059	0.3298	0.001
PARP_5305	249	256	LRIAPPEA	5	WT_Bound - WT_Apo	5	-0.6431	0.0137	-1.3059	0.0275	-0.2612	0.0055	0.3298	0.001
PARP_5305	249	262	LRIAPPEAPVTGYM	10	WT_Bound - WT_Apo	0.5	-0.6128	0.0122	-1.2137	0.0244	-0.1214	0.0024	0.3298	0.001
PARP_5305	249	261	LRIAPPEAPVTGY	9	WT_Bound - WT_Apo	0.5	-0.5976	0.0153	-1.1878	0.0305	-0.132	0.0034	0.3298	0.001
PARP_5305	249	259	LRIAPPEAPVT	7	WT_Bound - WT_Apo	0.5	-0.3332	0.0158	-0.6615	0.0316	-0.0945	0.0045	0.3298	0.001
PARP_5305	249	256	LRIAPPEA	5	WT_Bound - WT_Apo	0.5	-0.298	0.0257	-0.6157	0.0514	-0.1231	0.0103	0.3298	0.001
PARP_5305	250	263	RIAPPEAPVTGYMF	10	WT_Bound - WT_Apo	30	-0.8611	0.0285	-1.7362	0.057	-0.1736	0.0057	0.3298	0.001
PARP_5305	250	263	RIAPPEAPVTGYMF	10	WT_Bound - WT_Apo	5	-0.7083	0.0266	-1.4306	0.0532	-0.1431	0.0053	0.3298	0.001
PARP_5305	250	262	RIAPPEAPVTGYM	9	WT_Bound - WT_Apo	30	-0.6993	0.0081	-1.3996	0.0161	-0.1555	0.0018	0.3298	0.001
PARP_5305	250	262	RIAPPEAPVTGYM	9	WT_Bound - WT_Apo	5	-0.6816	0.0161	-1.3644	0.0323	-0.1516	0.0036	0.3298	0.001
PARP_5305	250	262	RIAPPEAPVTGYM	9	WT_Bound - WT_Apo	0.5	-0.5115	0.0087	-1.0242	0.0173	-0.1138	0.0019	0.3298	0.001
PARP_5305	250	263	RIAPPEAPVTGYMF	10	WT_Bound - WT_Apo	0.5	-0.5009	0.0234	-1.0158	0.0468	-0.1016	0.0047	0.3298	0.001
PARP_5305	263	270	FGKGIYFA	7	WT_Bound - WT_Apo	30	-0.0664	0.0042	-0.1396	0.0085	-0.0199	0.0012	0.3298	0.001
PARP_5305	263	269	FGKGIYF	6	WT_Bound - WT_Apo	30	-0.0669	0.004	-0.1364	0.0079	-0.0227	0.0013	0.3298	0.001
PARP_5305	263	270	FGKGIYFA	7	WT_Bound - WT_Apo	5	-0.0492	0.0055	-0.1052	0.011	-0.015	0.0016	0.3298	0.001
PARP_5305	263	269	FGKGIYF	6	WT_Bound - WT_Apo	0.5	-0.0099	0.0032	-0.0225	0.0064	-0.0037	0.0011	0.3298	0.001
PARP_5305	263	270	FGKGIYFA	7	WT_Bound - WT_Apo	0.5	0.0032	0.029	-0.0004	0.0579	-0.0001	0.0083	0.3298	0.001
PARP_5305	263	269	FGKGIYF	6	WT_Bound - WT_Apo	5	0.0057	0.0042	0.0086	0.0083	0.0014	0.0014	0.3298	0.001
PARP_5305	273	289	VSKSANYCHTSQGDPIG	15	WT_Bound - WT_Apo	5	-0.6182	0.0187	-1.8579	0.0561	-0.1239	0.0037	0.3298	0.001
PARP_5305	273	290	VSKSANYCHTSQGDPIGL	16	WT_Bound - WT_Apo	5	-0.5179	0.0142	-1.5507	0.0426	-0.0969	0.0027	0.3298	0.001
PARP_5305	273	289	VSKSANYCHTSQGDPIG	15	WT_Bound - WT_Apo	30	-0.505	0.0078	-1.5182	0.0235	-0.1012	0.0016	0.3298	0.001
PARP_5305	273	290	VSKSANYCHTSQGDPIGL	16	WT_Bound - WT_Apo	30	-0.4361	0.0036	-1.3054	0.0109	-0.0816	0.0007	0.3298	0.001
PARP_5305	273	289	VSKSANYCHTSQGDPIG	15	WT_Bound - WT_Apo	0.5	-0.3108	0.0109	-0.9358	0.0328	-0.0624	0.0022	0.3298	0.001
PARP_5305	273	290	VSKSANYCHTSQGDPIGL	16	WT_Bound - WT_Apo	0.5	-0.2531	0.0088	-0.7566	0.0263	-0.0473	0.0016	0.3298	0.001
PARP_5305	279	289	YCHTSQGDPIG	9	WT_Bound - WT_Apo	0.5	-0.0425	0.0049	-0.0856	0.0099	-0.0095	0.0011	0.3298	0.001
PARP_5305	279	290	YCHTSQGDPIGL	10	WT_Bound - WT_Apo	0.5	-0.0196	0.0071	-0.0356	0.0142	-0.0036	0.0014	0.3298	0.001
PARP_5305	279	289	YCHTSQGDPIG	9	WT_Bound - WT_Apo	30	-0.006	0.0072	-0.0127	0.0143	-0.0014	0.0016	0.3298	0.001
PARP_5305	279	290	YCHTSQGDPIGL	10	WT_Bound - WT_Apo	30	-0.0024	0.0049	-0.0012	0.0098	-0.0001	0.001	0.3298	0.001
PARP_5305	279	289	YCHTSQGDPIG	9	WT_Bound - WT_Apo	5	0.0108	0.0117	0.021	0.0234	0.0023	0.0026	0.3298	0.001
PARP_5305	279	290	YCHTSQGDPIGL	10	WT_Bound - WT_Apo	5	0.0105	0.0063	0.0246	0.0126	0.0025	0.0013	0.3298	0.001
PARP_5305	280	289	CHTSQGDPIG	8	WT_Bound - WT_Apo	5	-0.0459	0.0344	-0.1244	0.0687	-0.0156	0.0086	0.3298	0.001
PARP_5305	280	289	CHTSQGDPIG	8	WT_Bound - WT_Apo	0.5	-0.0228	0.0087	-0.0782	0.0175	-0.0098	0.0022	0.3298	0.001
PARP_5305	280	290	CHTSQGDPIGL	9	WT_Bound - WT_Apo	0.5	-0.0445	0.0171	-0.0646	0.0342	-0.0072	0.0038	0.3298	0.001
PARP_5305	280	289	CHTSQGDPIG	8	WT_Bound - WT_Apo	30	-0.0072	0.0293	-0.0469	0.0586	-0.0059	0.0073	0.3298	0.001
PARP_5305	280	290	CHTSQGDPIGL	9	WT_Bound - WT_Apo	30	-0.0137	0.0224	-0.0031	0.0449	-0.0003	0.005	0.3298	0.001
PARP_5305	280	290	CHTSQGDPIGL	9	WT_Bound - WT_Apo	5	0.0173	0.0164	0.0589	0.0329	0.0065	0.0037	0.3298	0.001
PARP_5305	292	306	LLGEVALGNMYELKH	14	WT_Bound - WT_Apo	5	-0.0174	0.0154	-0.0145	0.0462	-0.001	0.0033	0.3298	0.001
PARP_5305	292	306	LLGEVALGNMYELKH	14	WT_Bound - WT_Apo	30	-0.0012	0.0341	0.0341	0.1022	0.0024	0.0073	0.3298	0.001
PARP_5305	292	306	LLGEVALGNMYELKH	14	WT_Bound - WT_Apo	0.5	0.0017	0.037	0.0427	0.1109	0.0031	0.0079	0.3298	0.001
PARP_5305	293	301	LGEVALGNM	8	WT_Bound - WT_Apo	30	-0.0125	0.009	-0.0089	0.009	-0.0011	0.0011	0.3298	0.001
PARP_5305	293	301	LGEVALGNM	8	WT_Bound - WT_Apo	5	0.0137	0.0131	0.0173	0.0131	0.0022	0.0016	0.3298	0.001
PARP_5305	293	301	LGEVALGNM	8	WT_Bound - WT_Apo	0.5	0.0397	0.0124	0.0433	0.0124	0.0054	0.0015	0.3298	0.001
PARP_5305	294	301	GEVALGNM	7	WT_Bound - WT_Apo	30	0.002	0.0256	0.0123	0.0256	0.0018	0.0037	0.3298	0.001
PARP_5305	294	301	GEVALGNM	7	WT_Bound - WT_Apo	5	0.0242	0.0315	0.0345	0.0315	0.0049	0.0045	0.3298	0.001
PARP_5305	294	301	GEVALGNM	7	WT_Bound - WT_Apo	0.5	0.0338	0.0367	0.0441	0.0367	0.0063	0.0052	0.3298	0.001
PARP_5305	296	302	VALGNMY	6	WT_Bound - WT_Apo	0.5	-0.028	0.0637	-0.0408	0.0637	-0.0068	0.0106	0.3298	0.001
PARP_5305	296	301	VALGNM	5	WT_Bound - WT_Apo	5	-0.0413	0.015	-0.04	0.015	-0.008	0.003	0.3298	0.001
PARP_5305	296	301	VALGNM	5	WT_Bound - WT_Apo	30	-0.0407	0.0176	-0.0394	0.0176	-0.0079	0.0035	0.3298	0.001
PARP_5305	296	301	VALGNM	5	WT_Bound - WT_Apo	0.5	0.0038	0.011	0.0051	0.011	0.001	0.0022	0.3298	0.001
PARP_5305	296	302	VALGNMY	6	WT_Bound - WT_Apo	5	0.0292	0.0675	0.0164	0.0675	0.0027	0.0112	0.3298	0.001
PARP_5305	296	302	VALGNMY	6	WT_Bound - WT_Apo	30	0.0484	0.0199	0.0356	0.0199	0.0059	0.0033	0.3298	0.001
PARP_5305	310	333	ISKLPKGKHSVKGLGKTTPDPSAN	20	WT_Bound - WT_Apo	5	-0.0184	0.0183	-0.1197	0.0915	-0.006	0.0046	0.3298	0.001
PARP_5305	310	333	ISKLPKGKHSVKGLGKTTPDPSAN	20	WT_Bound - WT_Apo	30	-0.015	0.023	-0.1028	0.1149	-0.0051	0.0057	0.3298	0.001
PARP_5305	310	333	ISKLPKGKHSVKGLGKTTPDPSAN	20	WT_Bound - WT_Apo	0.5	0.004	0.0084	-0.0076	0.0422	-0.0004	0.0021	0.3298	0.001
PARP_5305	322	333	GLGKTTPDPSAN	9	WT_Bound - WT_Apo	30	-0.018	0.0262	-0.0166	0.0523	-0.0018	0.0058	0.3298	0.001
PARP_5305	322	333	GLGKTTPDPSAN	9	WT_Bound - WT_Apo	0.5	0.0017	0.0322	0.0226	0.0644	0.0025	0.0072	0.3298	0.001
PARP_5305	322	333	GLGKTTPDPSAN	9	WT_Bound - WT_Apo	5	0.0035	0.0321	0.0263	0.0642	0.0029	0.0071	0.3298	0.001
PARP_5305	334	353	ISLDGVDVPLGTGISSGVND	18	WT_Bound - WT_Apo	30	-0.0455	0.0404	-0.0869	0.0809	-0.0048	0.0045	0.3298	0.001
PARP_5305	334	353	ISLDGVDVPLGTGISSGVND	18	WT_Bound - WT_Apo	5	-0.042	0.0318	-0.0798	0.0635	-0.0044	0.0035	0.3298	0.001
PARP_5305	334	352	ISLDGVDVPLGTGISSGVN	17	WT_Bound - WT_Apo	30	-0.029	0.0183	-0.0629	0.0366	-0.0037	0.0022	0.3298	0.001
PARP_5305	334	340	ISLDGVD	6	WT_Bound - WT_Apo	30	-0.0374	0.0156	-0.0375	0.0156	-0.0062	0.0026	0.3298	0.001
PARP_5305	334	352	ISLDGVDVPLGTGISSGVN	17	WT_Bound - WT_Apo	5	-0.0105	0.0358	-0.0261	0.0716	-0.0015	0.0042	0.3298	0.001
PARP_5305	334	353	ISLDGVDVPLGTGISSGVND	18	WT_Bound - WT_Apo	0.5	-0.0091	0.0174	-0.0141	0.0347	-0.0008	0.0019	0.3298	0.001
PARP_5305	334	340	ISLDGVD	6	WT_Bound - WT_Apo	0.5	-0.0094	0.0051	-0.0095	0.0051	-0.0016	0.0009	0.3298	0.001
PARP_5305	334	352	ISLDGVDVPLGTGISSGVN	17	WT_Bound - WT_Apo	0.5	0.0011	0.0177	-0.0028	0.0354	-0.0002	0.0021	0.3298	0.001
PARP_5305	334	340	ISLDGVD	6	WT_Bound - WT_Apo	5	0.0177	0.0178	0.0176	0.0178	0.0029	0.003	0.3298	0.001
PARP_5305	334	356	ISLDGVDVPLGTGISSGVNDTSL	21	WT_Bound - WT_Apo	5	0.0073	0.0365	0.0274	0.073	0.0013	0.0035	0.3298	0.001
PARP_5305	334	356	ISLDGVDVPLGTGISSGVNDTSL	21	WT_Bound - WT_Apo	30	0.025	0.0218	0.0629	0.0435	0.003	0.0021	0.3298	0.001
PARP_5305	334	356	ISLDGVDVPLGTGISSGVNDTSL	21	WT_Bound - WT_Apo	0.5	0.0359	0.0137	0.0847	0.0273	0.004	0.0013	0.3298	0.001
PARP_5305	337	352	DGVDVPLGTGISSGVN	14	WT_Bound - WT_Apo	5	-0.0907	0.0262	-0.1861	0.0524	-0.0133	0.0037	0.3298	0.001
PARP_5305	337	353	DGVDVPLGTGISSGVND	15	WT_Bound - WT_Apo	5	-0.0678	0.027	-0.1356	0.0539	-0.009	0.0036	0.3298	0.001
PARP_5305	337	353	DGVDVPLGTGISSGVND	15	WT_Bound - WT_Apo	30	-0.0635	0.0127	-0.1269	0.0253	-0.0085	0.0017	0.3298	0.001
PARP_5305	337	352	DGVDVPLGTGISSGVN	14	WT_Bound - WT_Apo	30	-0.0563	0.031	-0.1171	0.0621	-0.0084	0.0044	0.3298	0.001
PARP_5305	337	352	DGVDVPLGTGISSGVN	14	WT_Bound - WT_Apo	0.5	-0.0432	0.0157	-0.091	0.0314	-0.0065	0.0022	0.3298	0.001
PARP_5305	337	353	DGVDVPLGTGISSGVND	15	WT_Bound - WT_Apo	0.5	-0.0265	0.0182	-0.0529	0.0365	-0.0035	0.0024	0.3298	0.001
PARP_5305	337	356	DGVDVPLGTGISSGVNDTSL	18	WT_Bound - WT_Apo	5	-0.0214	0.0301	-0.0417	0.0602	-0.0023	0.0033	0.3298	0.001
PARP_5305	337	356	DGVDVPLGTGISSGVNDTSL	18	WT_Bound - WT_Apo	0.5	-0.0176	0.0105	-0.0341	0.021	-0.0019	0.0012	0.3298	0.001
PARP_5305	337	356	DGVDVPLGTGISSGVNDTSL	18	WT_Bound - WT_Apo	30	-0.0068	0.0141	-0.0126	0.0282	-0.0007	0.0016	0.3298	0.001
PARP_5305	337	357	DGVDVPLGTGISSGVNDTSLL	19	WT_Bound - WT_Apo	5	-0.0002	0.0451	0.0089	0.0902	0.0005	0.0047	0.3298	0.001
PARP_5305	337	357	DGVDVPLGTGISSGVNDTSLL	19	WT_Bound - WT_Apo	0.5	0.0155	0.0272	0.0404	0.0545	0.0021	0.0029	0.3298	0.001
PARP_5305	337	357	DGVDVPLGTGISSGVNDTSLL	19	WT_Bound - WT_Apo	30	0.0256	0.0257	0.0606	0.0513	0.0032	0.0027	0.3298	0.001
PARP_5305	341	352	VPLGTGISSGVN	10	WT_Bound - WT_Apo	0.5	-0.0862	0.0501	-0.1792	0.1002	-0.0179	0.01	0.3298	0.001
PARP_5305	341	352	VPLGTGISSGVN	10	WT_Bound - WT_Apo	5	-0.0743	0.0137	-0.1554	0.0274	-0.0155	0.0027	0.3298	0.001
PARP_5305	341	352	VPLGTGISSGVN	10	WT_Bound - WT_Apo	30	-0.0633	0.0261	-0.1334	0.0521	-0.0133	0.0052	0.3298	0.001
PARP_5305	341	353	VPLGTGISSGVND	11	WT_Bound - WT_Apo	5	-0.0543	0.0335	-0.102	0.067	-0.0093	0.0061	0.3298	0.001
PARP_5305	341	353	VPLGTGISSGVND	11	WT_Bound - WT_Apo	30	-0.0311	0.0136	-0.0556	0.0271	-0.0051	0.0025	0.3298	0.001
PARP_5305	341	356	VPLGTGISSGVNDTSL	14	WT_Bound - WT_Apo	0.5	-0.0245	0.0091	-0.052	0.0183	-0.0037	0.0013	0.3298	0.001
PARP_5305	341	353	VPLGTGISSGVND	11	WT_Bound - WT_Apo	0.5	-0.0255	0.0051	-0.0443	0.0101	-0.004	0.0009	0.3298	0.001
PARP_5305	341	356	VPLGTGISSGVNDTSL	14	WT_Bound - WT_Apo	5	-0.02	0.0312	-0.043	0.0625	-0.0031	0.0045	0.3298	0.001
PARP_5305	341	357	VPLGTGISSGVNDTSLL	15	WT_Bound - WT_Apo	0.5	-0.008	0.0091	-0.0214	0.0182	-0.0014	0.0012	0.3298	0.001
PARP_5305	341	357	VPLGTGISSGVNDTSLL	15	WT_Bound - WT_Apo	5	-0.0019	0.0306	-0.0094	0.0611	-0.0006	0.0041	0.3298	0.001
PARP_5305	341	357	VPLGTGISSGVNDTSLL	15	WT_Bound - WT_Apo	30	0.0179	0.0225	0.0304	0.045	0.002	0.003	0.3298	0.001
PARP_5305	341	356	VPLGTGISSGVNDTSL	14	WT_Bound - WT_Apo	30	0.0172	0.0151	0.0314	0.0301	0.0022	0.0022	0.3298	0.001
PARP_5305	347	364	ISSGVNDTSLLYNEYIVY	17	WT_Bound - WT_Apo	5	-0.0333	0.0906	0.027	0.1812	0.0016	0.0107	0.3298	0.001
PARP_5305	347	364	ISSGVNDTSLLYNEYIVY	17	WT_Bound - WT_Apo	0.5	-0.0122	0.054	0.0691	0.1081	0.0041	0.0064	0.3298	0.001
PARP_5305	347	364	ISSGVNDTSLLYNEYIVY	17	WT_Bound - WT_Apo	30	0.0306	0.0497	0.1548	0.0993	0.0091	0.0058	0.3298	0.001
PARP_5305	362	367	IVYDIA	5	WT_Bound - WT_Apo	30	-0.1027	0.0172	-0.1064	0.0172	-0.0213	0.0034	0.3298	0.001
PARP_5305	362	368	IVYDIAQ	6	WT_Bound - WT_Apo	30	-0.0981	0.0133	-0.0945	0.0133	-0.0158	0.0022	0.3298	0.001
PARP_5305	362	367	IVYDIA	5	WT_Bound - WT_Apo	5	-0.0831	0.0044	-0.0868	0.0044	-0.0174	0.0009	0.3298	0.001
PARP_5305	362	368	IVYDIAQ	6	WT_Bound - WT_Apo	5	-0.0838	0.0071	-0.0803	0.0071	-0.0134	0.0012	0.3298	0.001
PARP_5305	362	367	IVYDIA	5	WT_Bound - WT_Apo	0.5	-0.0557	0.0069	-0.0595	0.0069	-0.0119	0.0014	0.3298	0.001
PARP_5305	362	368	IVYDIAQ	6	WT_Bound - WT_Apo	0.5	-0.0472	0.0105	-0.0437	0.0105	-0.0073	0.0018	0.3298	0.001
PARP_5305	365	371	DIAQVNL	6	WT_Bound - WT_Apo	5	-0.1458	0.0181	-0.1666	0.0181	-0.0278	0.003	0.3298	0.001
PARP_5305	365	371	DIAQVNL	6	WT_Bound - WT_Apo	0.5	-0.0093	0.015	-0.0301	0.015	-0.005	0.0025	0.3298	0.001
PARP_5305	366	373	IAQVNLKY	7	WT_Bound - WT_Apo	30	-0.1582	0.0218	-0.3122	0.0437	-0.0446	0.0062	0.3298	0.001
PARP_5305	366	371	IAQVNL	5	WT_Bound - WT_Apo	30	-0.2368	0.0105	-0.241	0.0105	-0.0482	0.0021	0.3298	0.001
PARP_5305	366	373	IAQVNLKY	7	WT_Bound - WT_Apo	5	-0.0853	0.0171	-0.1665	0.0343	-0.0238	0.0049	0.3298	0.001
PARP_5305	366	371	IAQVNL	5	WT_Bound - WT_Apo	5	-0.1599	0.0076	-0.1641	0.0076	-0.0328	0.0015	0.3298	0.001
PARP_5305	366	373	IAQVNLKY	7	WT_Bound - WT_Apo	0.5	-0.0262	0.006	-0.0482	0.0119	-0.0069	0.0017	0.3298	0.001
PARP_5305	366	371	IAQVNL	5	WT_Bound - WT_Apo	0.5	-0.0229	0.0041	-0.0271	0.0041	-0.0054	0.0008	0.3298	0.001
PARP_5305	368	375	QVNLKYLL	7	WT_Bound - WT_Apo	30	-0.1644	0.0043	-0.3208	0.0085	-0.0458	0.0012	0.3298	0.001
PARP_5305	368	377	QVNLKYLLKL	9	WT_Bound - WT_Apo	30	-0.0924	0.0154	-0.2941	0.0463	-0.0327	0.0051	0.3298	0.001
PARP_5305	368	374	QVNLKYL	6	WT_Bound - WT_Apo	30	-0.1486	0.0063	-0.2912	0.0126	-0.0485	0.0021	0.3298	0.001
PARP_5305	368	379	QVNLKYLLKLKF	11	WT_Bound - WT_Apo	30	-0.0806	0.0067	-0.2315	0.0201	-0.021	0.0018	0.3298	0.001
PARP_5305	368	377	QVNLKYLLKL	9	WT_Bound - WT_Apo	5	-0.056	0.0048	-0.1848	0.0143	-0.0205	0.0016	0.3298	0.001
PARP_5305	368	375	QVNLKYLL	7	WT_Bound - WT_Apo	5	-0.0932	0.0043	-0.1786	0.0086	-0.0255	0.0012	0.3298	0.001
PARP_5305	368	374	QVNLKYL	6	WT_Bound - WT_Apo	5	-0.0844	0.0095	-0.1627	0.0189	-0.0271	0.0032	0.3298	0.001
PARP_5305	368	379	QVNLKYLLKLKF	11	WT_Bound - WT_Apo	5	-0.0511	0.0129	-0.1429	0.0387	-0.013	0.0035	0.3298	0.001
PARP_5305	368	373	QVNLKY	5	WT_Bound - WT_Apo	5	-0.1097	0.0293	-0.1001	0.0293	-0.02	0.0059	0.3298	0.001
PARP_5305	368	379	QVNLKYLLKLKF	11	WT_Bound - WT_Apo	0.5	-0.0145	0.0075	-0.033	0.0226	-0.003	0.0021	0.3298	0.001
PARP_5305	368	374	QVNLKYL	6	WT_Bound - WT_Apo	0.5	-0.0111	0.0081	-0.016	0.0163	-0.0027	0.0027	0.3298	0.001
PARP_5305	368	375	QVNLKYLL	7	WT_Bound - WT_Apo	0.5	-0.0108	0.005	-0.0136	0.01	-0.0019	0.0014	0.3298	0.001
PARP_5305	368	377	QVNLKYLLKL	9	WT_Bound - WT_Apo	0.5	0.0074	0.0046	0.0053	0.0137	0.0006	0.0015	0.3298	0.001
PARP_5305	368	373	QVNLKY	5	WT_Bound - WT_Apo	0.5	0.0566	0.0179	0.0662	0.0179	0.0132	0.0036	0.3298	0.001
PARP_5305	369	375	VNLKYLL	6	WT_Bound - WT_Apo	30	-0.1407	0.0059	-0.2779	0.0118	-0.0463	0.002	0.3298	0.001
PARP_5305	369	377	VNLKYLLKL	8	WT_Bound - WT_Apo	30	-0.1226	0.0051	-0.2544	0.0101	-0.0318	0.0013	0.3298	0.001
PARP_5305	369	379	VNLKYLLKLKF	10	WT_Bound - WT_Apo	30	-0.0717	0.011	-0.2356	0.0331	-0.0236	0.0033	0.3298	0.001
PARP_5305	369	375	VNLKYLL	6	WT_Bound - WT_Apo	5	-0.0738	0.0035	-0.1442	0.0071	-0.024	0.0012	0.3298	0.001
PARP_5305	369	379	VNLKYLLKLKF	10	WT_Bound - WT_Apo	5	-0.0391	0.0046	-0.1378	0.0138	-0.0138	0.0014	0.3298	0.001
PARP_5305	369	377	VNLKYLLKL	8	WT_Bound - WT_Apo	5	-0.0504	0.006	-0.1101	0.012	-0.0138	0.0015	0.3298	0.001
PARP_5305	369	379	VNLKYLLKLKF	10	WT_Bound - WT_Apo	0.5	-0.0084	0.0062	-0.0456	0.0187	-0.0046	0.0019	0.3298	0.001
PARP_5305	369	375	VNLKYLL	6	WT_Bound - WT_Apo	0.5	-0.0202	0.0066	-0.0369	0.0132	-0.0062	0.0022	0.3298	0.001
PARP_5305	369	377	VNLKYLLKL	8	WT_Bound - WT_Apo	0.5	-0.0017	0.0052	-0.0127	0.0103	-0.0016	0.0013	0.3298	0.001
PARP_5305	370	375	NLKYLL	5	WT_Bound - WT_Apo	30	-0.2482	0.0448	-0.2526	0.0448	-0.0505	0.009	0.3298	0.001
PARP_5305	370	377	NLKYLLKL	7	WT_Bound - WT_Apo	30	-0.1093	0.0102	-0.2297	0.0205	-0.0328	0.0029	0.3298	0.001
PARP_5305	370	377	NLKYLLKL	7	WT_Bound - WT_Apo	5	-0.0734	0.0071	-0.158	0.0143	-0.0226	0.002	0.3298	0.001
PARP_5305	370	375	NLKYLL	5	WT_Bound - WT_Apo	5	-0.1452	0.0253	-0.1496	0.0253	-0.0299	0.0051	0.3298	0.001
PARP_5305	370	375	NLKYLL	5	WT_Bound - WT_Apo	0.5	-0.0307	0.012	-0.0351	0.012	-0.007	0.0024	0.3298	0.001
PARP_5305	370	377	NLKYLLKL	7	WT_Bound - WT_Apo	0.5	-0.0097	0.0122	-0.0306	0.0244	-0.0044	0.0035	0.3298	0.001
PARP_5305	372	377	KYLLKL	5	WT_Bound - WT_Apo	5	-0.0089	0.0038	-0.0155	0.0076	-0.0031	0.0015	0.3298	0.001
PARP_5305	372	379	KYLLKLKF	7	WT_Bound - WT_Apo	0.5	-0.0026	0.0095	0.0005	0.019	0.0001	0.0027	0.3298	0.001
PARP_5305	372	377	KYLLKL	5	WT_Bound - WT_Apo	30	0.0015	0.0044	0.0053	0.0088	0.0011	0.0018	0.3298	0.001
PARP_5305	372	379	KYLLKLKF	7	WT_Bound - WT_Apo	5	0.0063	0.0177	0.0183	0.0353	0.0026	0.005	0.3298	0.001
PARP_5305	372	377	KYLLKL	5	WT_Bound - WT_Apo	0.5	0.0083	0.0024	0.0189	0.0048	0.0038	0.001	0.3298	0.001
PARP_5305	372	379	KYLLKLKF	7	WT_Bound - WT_Apo	30	0.0066	0.0217	0.0189	0.0434	0.0027	0.0062	0.3298	0.001
PARP_5305	374	379	LLKLKF	5	WT_Bound - WT_Apo	5	-0.0041	0.0036	-0.0166	0.0073	-0.0033	0.0015	0.3298	0.001
PARP_5305	374	379	LLKLKF	5	WT_Bound - WT_Apo	30	0.0023	0.0029	-0.0039	0.0058	-0.0008	0.0012	0.3298	0.001
PARP_5305	374	379	LLKLKF	5	WT_Bound - WT_Apo	0.5	0.0111	0.0044	0.0137	0.0087	0.0027	0.0017	0.3298	0.001
PARP_5305	376	383	KLKFNFKT	7	WT_Bound - WT_Apo	5	-0.0393	0.0414	-0.0831	0.0828	-0.0119	0.0118	0.3298	0.001
PARP_5305	376	383	KLKFNFKT	7	WT_Bound - WT_Apo	30	0.0018	0.0082	-0.0009	0.0163	-0.0001	0.0023	0.3298	0.001
PARP_5305	376	383	KLKFNFKT	7	WT_Bound - WT_Apo	0.5	0.0036	0.0178	0.0026	0.0356	0.0004	0.0051	0.3298	0.001
PARP_5305	378	383	KFNFKT	5	WT_Bound - WT_Apo	30	-0.0092	0.0091	-0.0163	0.0182	-0.0033	0.0036	0.3298	0.001
PARP_5305	378	383	KFNFKT	5	WT_Bound - WT_Apo	0.5	0.0083	0.0081	0.0188	0.0163	0.0038	0.0033	0.3298	0.001
PARP_5305	378	383	KFNFKT	5	WT_Bound - WT_Apo	5	0.0113	0.0109	0.0248	0.0218	0.005	0.0044	0.3298	0.001

## Sheet: WTapovsMutantApo_Peptides
Protein	Start	End	Sequence	MaxUptake	State	Exposure	Center_diff_ave	Center_diff_SD	Uptake_diff_ave	Uptake_diff_SD	RU_diff_ave	RU_diff_SD	CI	Confidence
PARP_5305	1	6	MLNDIF	5	Mutant_Apo - WT_Apo	30	-0.0779	0.0613	-0.1182	0.0613	-0.0236	0.0123	0.3748	0.001
PARP_5305	1	6	MLNDIF	5	Mutant_Apo - WT_Apo	5	-0.0111	0.0516	-0.0514	0.0516	-0.0103	0.0103	0.3748	0.001
PARP_5305	1	6	MLNDIF	5	Mutant_Apo - WT_Apo	0.5	-0.0088	0.0219	-0.049	0.0219	-0.0098	0.0044	0.3748	0.001
PARP_5305	28	44	LYFQGSKSKLPKPVQDL	14	Mutant_Apo - WT_Apo	5	0.0216	0.0209	-0.0035	0.0836	-0.0003	0.006	0.3748	0.001
PARP_5305	28	44	LYFQGSKSKLPKPVQDL	14	Mutant_Apo - WT_Apo	30	0.0406	0.0116	0.0725	0.0462	0.0052	0.0033	0.3748	0.001
PARP_5305	28	44	LYFQGSKSKLPKPVQDL	14	Mutant_Apo - WT_Apo	0.5	0.1018	0.0169	0.3174	0.0676	0.0227	0.0048	0.3748	0.001
PARP_5305	29	43	YFQGSKSKLPKPVQD	12	Mutant_Apo - WT_Apo	5	0.0324	0.0289	0.083	0.0868	0.0069	0.0072	0.3748	0.001
PARP_5305	29	44	YFQGSKSKLPKPVQDL	13	Mutant_Apo - WT_Apo	5	0.0617	0.0243	0.1874	0.073	0.0144	0.0056	0.3748	0.001
PARP_5305	29	44	YFQGSKSKLPKPVQDL	13	Mutant_Apo - WT_Apo	30	0.0687	0.0037	0.2085	0.0112	0.016	0.0009	0.3748	0.001
PARP_5305	29	43	YFQGSKSKLPKPVQD	12	Mutant_Apo - WT_Apo	30	0.0795	0.014	0.2245	0.0421	0.0187	0.0035	0.3748	0.001
PARP_5305	29	44	YFQGSKSKLPKPVQDL	13	Mutant_Apo - WT_Apo	0.5	0.0955	0.0131	0.2888	0.0393	0.0222	0.003	0.3748	0.001
PARP_5305	29	43	YFQGSKSKLPKPVQD	12	Mutant_Apo - WT_Apo	0.5	0.1123	0.0138	0.3229	0.0415	0.0269	0.0035	0.3748	0.001
PARP_5305	30	43	FQGSKSKLPKPVQD	11	Mutant_Apo - WT_Apo	30	0.0018	0.0349	-0.1162	0.1046	-0.0106	0.0095	0.3748	0.001
PARP_5305	30	43	FQGSKSKLPKPVQD	11	Mutant_Apo - WT_Apo	5	0.0173	0.0265	-0.0697	0.0794	-0.0063	0.0072	0.3748	0.001
PARP_5305	30	43	FQGSKSKLPKPVQD	11	Mutant_Apo - WT_Apo	0.5	0.0752	0.0366	0.1041	0.1099	0.0095	0.01	0.3748	0.001
PARP_5305	30	44	FQGSKSKLPKPVQDL	12	Mutant_Apo - WT_Apo	30	0.1003	0.0466	0.1671	0.0932	0.0139	0.0078	0.3748	0.001
PARP_5305	30	44	FQGSKSKLPKPVQDL	12	Mutant_Apo - WT_Apo	5	0.1521	0.055	0.2707	0.11	0.0226	0.0092	0.3748	0.001
PARP_5305	30	44	FQGSKSKLPKPVQDL	12	Mutant_Apo - WT_Apo	0.5	0.2099	0.0433	0.3763	0.0865	0.0322	0.0072	0.3748	0.001
PARP_5305	31	44	QGSKSKLPKPVQDL	11	Mutant_Apo - WT_Apo	30	0.0624	0.0654	0.0704	0.1308	0.0064	0.0119	0.3748	0.001
PARP_5305	31	44	QGSKSKLPKPVQDL	11	Mutant_Apo - WT_Apo	5	0.0745	0.0861	0.0946	0.1722	0.0086	0.0157	0.3748	0.001
PARP_5305	31	44	QGSKSKLPKPVQDL	11	Mutant_Apo - WT_Apo	0.5	0.1447	0.049	0.235	0.0979	0.0214	0.0089	0.3748	0.001
PARP_5305	32	44	GSKSKLPKPVQDL	10	Mutant_Apo - WT_Apo	5	-0.0126	0.0177	-0.0683	0.0531	-0.0068	0.0053	0.3748	0.001
PARP_5305	32	44	GSKSKLPKPVQDL	10	Mutant_Apo - WT_Apo	30	0.0168	0.0218	0.0201	0.0654	0.002	0.0065	0.3748	0.001
PARP_5305	32	44	GSKSKLPKPVQDL	10	Mutant_Apo - WT_Apo	0.5	0.0529	0.0095	0.1283	0.0284	0.0128	0.0028	0.3748	0.001
PARP_5305	48	53	IFDVES	5	Mutant_Apo - WT_Apo	5	0.1304	0.0337	0.1245	0.0337	0.0249	0.0067	0.3748	0.001
PARP_5305	48	53	IFDVES	5	Mutant_Apo - WT_Apo	30	0.2183	0.0264	0.2124	0.0264	0.0425	0.0053	0.3748	0.001
PARP_5305	48	53	IFDVES	5	Mutant_Apo - WT_Apo	0.5	0.2923	0.021	0.2864	0.021	0.0573	0.0042	0.3748	0.001
PARP_5305	48	54	IFDVESM	6	Mutant_Apo - WT_Apo	0.5	0.4084	0.0167	0.4113	0.0167	0.0686	0.0028	0.3748	0.001
PARP_5305	48	54	IFDVESM	6	Mutant_Apo - WT_Apo	5	0.6335	0.04	0.6364	0.04	0.1061	0.0067	0.3748	0.001
PARP_5305	48	61	IFDVESMKKAMVEY	13	Mutant_Apo - WT_Apo	0.5	0.2402	0.0061	0.7003	0.0184	0.0539	0.0014	0.3748	0.001
PARP_5305	48	60	IFDVESMKKAMVE	12	Mutant_Apo - WT_Apo	0.5	0.2595	0.0148	0.7394	0.0443	0.0616	0.0037	0.3748	0.001
PARP_5305	48	54	IFDVESM	6	Mutant_Apo - WT_Apo	30	0.8224	0.0133	0.8253	0.0133	0.1375	0.0022	0.3748	0.001
PARP_5305	48	60	IFDVESMKKAMVE	12	Mutant_Apo - WT_Apo	5	0.6542	0.0518	1.9233	0.1554	0.1603	0.013	0.3748	0.001
PARP_5305	48	61	IFDVESMKKAMVEY	13	Mutant_Apo - WT_Apo	5	0.7081	0.046	2.104	0.1381	0.1618	0.0106	0.3748	0.001
PARP_5305	48	60	IFDVESMKKAMVE	12	Mutant_Apo - WT_Apo	30	1.258	0.0427	3.7349	0.128	0.3112	0.0107	0.3748	0.001
PARP_5305	48	61	IFDVESMKKAMVEY	13	Mutant_Apo - WT_Apo	30	1.4343	0.0699	4.2826	0.2097	0.3294	0.0161	0.3748	0.001
PARP_5305	50	60	DVESMKKAMVE	10	Mutant_Apo - WT_Apo	0.5	0.3562	0.0159	0.7286	0.0317	0.0729	0.0032	0.3748	0.001
PARP_5305	50	60	DVESMKKAMVE	10	Mutant_Apo - WT_Apo	5	0.9094	0.056	1.8349	0.1119	0.1835	0.0112	0.3748	0.001
PARP_5305	50	60	DVESMKKAMVE	10	Mutant_Apo - WT_Apo	30	1.839	0.0629	3.6942	0.1259	0.3694	0.0126	0.3748	0.001
PARP_5305	53	60	SMKKAMVE	7	Mutant_Apo - WT_Apo	0.5	0.1364	0.0101	0.3226	0.0203	0.0461	0.0029	0.3748	0.001
PARP_5305	53	61	SMKKAMVEY	8	Mutant_Apo - WT_Apo	0.5	0.1911	0.0161	0.4263	0.0323	0.0533	0.004	0.3748	0.001
PARP_5305	53	61	SMKKAMVEY	8	Mutant_Apo - WT_Apo	5	0.6966	0.0384	1.4372	0.0767	0.1796	0.0096	0.3748	0.001
PARP_5305	53	60	SMKKAMVE	7	Mutant_Apo - WT_Apo	5	0.755	0.0504	1.5597	0.1007	0.2228	0.0144	0.3748	0.001
PARP_5305	53	60	SMKKAMVE	7	Mutant_Apo - WT_Apo	30	1.4321	0.0505	2.9139	0.101	0.4163	0.0144	0.3748	0.001
PARP_5305	53	61	SMKKAMVEY	8	Mutant_Apo - WT_Apo	30	1.6402	0.0833	3.3245	0.1665	0.4156	0.0208	0.3748	0.001
PARP_5305	55	60	KKAMVE	5	Mutant_Apo - WT_Apo	0.5	0.2684	0.0336	0.2515	0.0336	0.0503	0.0067	0.3748	0.001
PARP_5305	55	62	KKAMVEYE	7	Mutant_Apo - WT_Apo	0.5	0.269	0.0177	0.4804	0.0354	0.0686	0.0051	0.3748	0.001
PARP_5305	55	60	KKAMVE	5	Mutant_Apo - WT_Apo	5	0.7179	0.0453	0.701	0.0453	0.1402	0.0091	0.3748	0.001
PARP_5305	55	62	KKAMVEYE	7	Mutant_Apo - WT_Apo	5	0.6678	0.0262	1.2779	0.0523	0.1826	0.0075	0.3748	0.001
PARP_5305	55	60	KKAMVE	5	Mutant_Apo - WT_Apo	30	1.4552	0.0994	1.4382	0.0994	0.2876	0.0199	0.3748	0.001
PARP_5305	55	62	KKAMVEYE	7	Mutant_Apo - WT_Apo	30	1.0191	0.0631	1.9806	0.1261	0.2829	0.018	0.3748	0.001
PARP_5305	61	81	YEIDLQKMPLGKLSKRQIQAA	19	Mutant_Apo - WT_Apo	0.5	0.3493	0.048	1.3585	0.1918	0.0715	0.0101	0.3748	0.001
PARP_5305	61	81	YEIDLQKMPLGKLSKRQIQAA	19	Mutant_Apo - WT_Apo	30	0.3789	0.0194	1.4769	0.0777	0.0777	0.0041	0.3748	0.001
PARP_5305	61	81	YEIDLQKMPLGKLSKRQIQAA	19	Mutant_Apo - WT_Apo	5	0.4389	0.0625	1.7169	0.2501	0.0904	0.0132	0.3748	0.001
PARP_5305	63	81	IDLQKMPLGKLSKRQIQAA	17	Mutant_Apo - WT_Apo	30	0.2706	0.0204	1.1103	0.0817	0.0653	0.0048	0.3748	0.001
PARP_5305	63	81	IDLQKMPLGKLSKRQIQAA	17	Mutant_Apo - WT_Apo	0.5	0.3527	0.0176	1.4387	0.0705	0.0846	0.0041	0.3748	0.001
PARP_5305	63	81	IDLQKMPLGKLSKRQIQAA	17	Mutant_Apo - WT_Apo	5	0.3628	0.0359	1.4793	0.1436	0.087	0.0084	0.3748	0.001
PARP_5305	65	81	LQKMPLGKLSKRQIQAA	15	Mutant_Apo - WT_Apo	0.5	0.2537	0.0069	1.0327	0.0276	0.0688	0.0018	0.3748	0.001
PARP_5305	65	81	LQKMPLGKLSKRQIQAA	15	Mutant_Apo - WT_Apo	30	0.257	0.0035	1.0461	0.0141	0.0697	0.0009	0.3748	0.001
PARP_5305	65	82	LQKMPLGKLSKRQIQAAY	16	Mutant_Apo - WT_Apo	0.5	0.2714	0.0143	1.078	0.0572	0.0674	0.0036	0.3748	0.001
PARP_5305	65	81	LQKMPLGKLSKRQIQAA	15	Mutant_Apo - WT_Apo	5	0.2827	0.0325	1.149	0.1301	0.0766	0.0087	0.3748	0.001
PARP_5305	65	82	LQKMPLGKLSKRQIQAAY	16	Mutant_Apo - WT_Apo	5	0.3302	0.0233	1.3134	0.0933	0.0821	0.0058	0.3748	0.001
PARP_5305	65	82	LQKMPLGKLSKRQIQAAY	16	Mutant_Apo - WT_Apo	30	0.3371	0.0171	1.3412	0.0684	0.0838	0.0043	0.3748	0.001
PARP_5305	66	81	QKMPLGKLSKRQIQAA	14	Mutant_Apo - WT_Apo	0.5	0.2362	0.0069	0.9402	0.0275	0.0672	0.002	0.3748	0.001
PARP_5305	66	81	QKMPLGKLSKRQIQAA	14	Mutant_Apo - WT_Apo	5	0.2406	0.0285	0.9577	0.1141	0.0684	0.0082	0.3748	0.001
PARP_5305	66	81	QKMPLGKLSKRQIQAA	14	Mutant_Apo - WT_Apo	30	0.2874	0.0092	1.1448	0.0367	0.0818	0.0026	0.3748	0.001
PARP_5305	69	81	PLGKLSKRQIQAA	11	Mutant_Apo - WT_Apo	5	0.3606	0.0459	0.7249	0.0919	0.0659	0.0084	0.3748	0.001
PARP_5305	69	81	PLGKLSKRQIQAA	11	Mutant_Apo - WT_Apo	0.5	0.3618	0.0548	0.7271	0.1096	0.0661	0.01	0.3748	0.001
PARP_5305	69	81	PLGKLSKRQIQAA	11	Mutant_Apo - WT_Apo	30	0.4955	0.0586	0.9946	0.1172	0.0904	0.0107	0.3748	0.001
PARP_5305	74	81	SKRQIQAA	7	Mutant_Apo - WT_Apo	0.5	0.0455	0.0114	0.1068	0.0228	0.0153	0.0033	0.3748	0.001
PARP_5305	74	81	SKRQIQAA	7	Mutant_Apo - WT_Apo	5	0.2271	0.0222	0.4702	0.0444	0.0672	0.0063	0.3748	0.001
PARP_5305	74	81	SKRQIQAA	7	Mutant_Apo - WT_Apo	30	0.436	0.021	0.8879	0.0421	0.1268	0.006	0.3748	0.001
PARP_5305	82	100	YSILSEVQQAVSQGSSDSQ	18	Mutant_Apo - WT_Apo	5	-0.0128	0.0569	-0.0081	0.1138	-0.0005	0.0063	0.3748	0.001
PARP_5305	82	100	YSILSEVQQAVSQGSSDSQ	18	Mutant_Apo - WT_Apo	30	0.0172	0.0214	0.0518	0.0429	0.0029	0.0024	0.3748	0.001
PARP_5305	82	100	YSILSEVQQAVSQGSSDSQ	18	Mutant_Apo - WT_Apo	0.5	0.0284	0.0177	0.0743	0.0355	0.0041	0.002	0.3748	0.001
PARP_5305	86	99	SEVQQAVSQGSSDS	13	Mutant_Apo - WT_Apo	5	-0.1544	0.0517	-0.3124	0.1034	-0.024	0.008	0.3748	0.001
PARP_5305	86	100	SEVQQAVSQGSSDSQ	14	Mutant_Apo - WT_Apo	5	-0.0811	0.0518	-0.183	0.1037	-0.0131	0.0074	0.3748	0.001
PARP_5305	86	97	SEVQQAVSQGSS	11	Mutant_Apo - WT_Apo	5	-0.0706	0.048	-0.1415	0.096	-0.0129	0.0087	0.3748	0.001
PARP_5305	86	100	SEVQQAVSQGSSDSQ	14	Mutant_Apo - WT_Apo	0.5	-0.0503	0.0549	-0.1212	0.1099	-0.0087	0.0078	0.3748	0.001
PARP_5305	86	104	SEVQQAVSQGSSDSQILDL	18	Mutant_Apo - WT_Apo	5	-0.0335	0.064	-0.0521	0.1279	-0.0029	0.0071	0.3748	0.001
PARP_5305	86	99	SEVQQAVSQGSSDS	13	Mutant_Apo - WT_Apo	0.5	-0.0108	0.0361	-0.0251	0.0723	-0.0019	0.0056	0.3748	0.001
PARP_5305	86	97	SEVQQAVSQGSS	11	Mutant_Apo - WT_Apo	0.5	-0.0044	0.0414	-0.0091	0.0828	-0.0008	0.0075	0.3748	0.001
PARP_5305	86	97	SEVQQAVSQGSS	11	Mutant_Apo - WT_Apo	30	0.0056	0.0227	0.0108	0.0453	0.001	0.0041	0.3748	0.001
PARP_5305	86	99	SEVQQAVSQGSSDS	13	Mutant_Apo - WT_Apo	30	0.0092	0.0526	0.0148	0.1052	0.0011	0.0081	0.3748	0.001
PARP_5305	86	104	SEVQQAVSQGSSDSQILDL	18	Mutant_Apo - WT_Apo	30	0.006	0.0135	0.027	0.027	0.0015	0.0015	0.3748	0.001
PARP_5305	86	104	SEVQQAVSQGSSDSQILDL	18	Mutant_Apo - WT_Apo	0.5	0.0168	0.0314	0.0486	0.0628	0.0027	0.0035	0.3748	0.001
PARP_5305	86	100	SEVQQAVSQGSSDSQ	14	Mutant_Apo - WT_Apo	30	0.0347	0.0371	0.0487	0.0741	0.0035	0.0053	0.3748	0.001
PARP_5305	88	102	VQQAVSQGSSDSQIL	14	Mutant_Apo - WT_Apo	5	0.0046	0.0537	-0.0216	0.1074	-0.0015	0.0077	0.3748	0.001
PARP_5305	88	102	VQQAVSQGSSDSQIL	14	Mutant_Apo - WT_Apo	30	0.0088	0.0134	-0.0131	0.0269	-0.0009	0.0019	0.3748	0.001
PARP_5305	88	103	VQQAVSQGSSDSQILD	15	Mutant_Apo - WT_Apo	5	-0.0224	0.1086	0.0005	0.2172	0	0.0145	0.3748	0.001
PARP_5305	88	102	VQQAVSQGSSDSQIL	14	Mutant_Apo - WT_Apo	0.5	0.0246	0.0152	0.0185	0.0303	0.0013	0.0022	0.3748	0.001
PARP_5305	88	101	VQQAVSQGSSDSQI	13	Mutant_Apo - WT_Apo	5	0.0041	0.0463	0.0188	0.0927	0.0014	0.0071	0.3748	0.001
PARP_5305	88	101	VQQAVSQGSSDSQI	13	Mutant_Apo - WT_Apo	0.5	0.0057	0.0331	0.022	0.0661	0.0017	0.0051	0.3748	0.001
PARP_5305	88	103	VQQAVSQGSSDSQILD	15	Mutant_Apo - WT_Apo	0.5	0.0028	0.0431	0.051	0.0862	0.0034	0.0057	0.3748	0.001
PARP_5305	88	104	VQQAVSQGSSDSQILDL	16	Mutant_Apo - WT_Apo	5	0.0234	0.044	0.058	0.0881	0.0036	0.0055	0.3748	0.001
PARP_5305	88	101	VQQAVSQGSSDSQI	13	Mutant_Apo - WT_Apo	30	0.0251	0.0163	0.0608	0.0326	0.0047	0.0025	0.3748	0.001
PARP_5305	88	104	VQQAVSQGSSDSQILDL	16	Mutant_Apo - WT_Apo	30	0.0329	0.0225	0.077	0.0451	0.0048	0.0028	0.3748	0.001
PARP_5305	88	104	VQQAVSQGSSDSQILDL	16	Mutant_Apo - WT_Apo	0.5	0.0514	0.0384	0.1138	0.0767	0.0071	0.0048	0.3748	0.001
PARP_5305	88	103	VQQAVSQGSSDSQILD	15	Mutant_Apo - WT_Apo	30	0.1514	0.0751	0.348	0.1501	0.0232	0.01	0.3748	0.001
PARP_5305	90	104	QAVSQGSSDSQILDL	14	Mutant_Apo - WT_Apo	5	0.0639	0.0683	0.1362	0.1367	0.0097	0.0098	0.3748	0.001
PARP_5305	90	104	QAVSQGSSDSQILDL	14	Mutant_Apo - WT_Apo	0.5	0.0684	0.0199	0.1452	0.0399	0.0104	0.0028	0.3748	0.001
PARP_5305	90	104	QAVSQGSSDSQILDL	14	Mutant_Apo - WT_Apo	30	0.1268	0.0476	0.2619	0.0952	0.0187	0.0068	0.3748	0.001
PARP_5305	91	104	AVSQGSSDSQILDL	13	Mutant_Apo - WT_Apo	30	0.0249	0.0101	0.0532	0.0203	0.0041	0.0016	0.3748	0.001
PARP_5305	91	104	AVSQGSSDSQILDL	13	Mutant_Apo - WT_Apo	5	0.0269	0.0448	0.0573	0.0897	0.0044	0.0069	0.3748	0.001
PARP_5305	91	104	AVSQGSSDSQILDL	13	Mutant_Apo - WT_Apo	0.5	0.0471	0.0156	0.0976	0.0312	0.0075	0.0024	0.3748	0.001
PARP_5305	92	104	VSQGSSDSQILDL	12	Mutant_Apo - WT_Apo	5	0.029	0.0412	0.0612	0.0823	0.0051	0.0069	0.3748	0.001
PARP_5305	92	104	VSQGSSDSQILDL	12	Mutant_Apo - WT_Apo	30	0.0495	0.0156	0.1023	0.0312	0.0085	0.0026	0.3748	0.001
PARP_5305	92	104	VSQGSSDSQILDL	12	Mutant_Apo - WT_Apo	0.5	0.0522	0.0297	0.1076	0.0595	0.009	0.005	0.3748	0.001
PARP_5305	93	104	SQGSSDSQILDL	11	Mutant_Apo - WT_Apo	5	-0.2023	0.1912	-0.2401	0.1912	-0.0218	0.0174	0.3748	0.001
PARP_5305	93	104	SQGSSDSQILDL	11	Mutant_Apo - WT_Apo	30	-0.1122	0.1991	-0.15	0.1991	-0.0136	0.0181	0.3748	0.001
PARP_5305	93	104	SQGSSDSQILDL	11	Mutant_Apo - WT_Apo	0.5	0.168	0.1648	0.1302	0.1648	0.0118	0.015	0.3748	0.001
PARP_5305	98	104	DSQILDL	6	Mutant_Apo - WT_Apo	0.5	0.0226	0.0411	0.0196	0.0411	0.0033	0.0069	0.3748	0.001
PARP_5305	98	104	DSQILDL	6	Mutant_Apo - WT_Apo	5	0.0354	0.0413	0.0324	0.0413	0.0054	0.0069	0.3748	0.001
PARP_5305	98	104	DSQILDL	6	Mutant_Apo - WT_Apo	30	0.0486	0.0562	0.0456	0.0562	0.0076	0.0094	0.3748	0.001
PARP_5305	101	108	ILDLSNRF	7	Mutant_Apo - WT_Apo	5	0.0837	0.0057	0.1455	0.0113	0.0208	0.0016	0.3748	0.001
PARP_5305	101	108	ILDLSNRF	7	Mutant_Apo - WT_Apo	0.5	0.0934	0.0157	0.1648	0.0314	0.0235	0.0045	0.3748	0.001
PARP_5305	101	108	ILDLSNRF	7	Mutant_Apo - WT_Apo	30	0.1167	0.0295	0.2114	0.059	0.0302	0.0084	0.3748	0.001
PARP_5305	102	108	LDLSNRF	6	Mutant_Apo - WT_Apo	5	0.0602	0.0161	0.1111	0.0323	0.0185	0.0054	0.3748	0.001
PARP_5305	102	108	LDLSNRF	6	Mutant_Apo - WT_Apo	0.5	0.0886	0.0082	0.1677	0.0163	0.028	0.0027	0.3748	0.001
PARP_5305	102	108	LDLSNRF	6	Mutant_Apo - WT_Apo	30	0.1091	0.0386	0.2088	0.0771	0.0348	0.0129	0.3748	0.001
PARP_5305	109	127	YTLIPHDFGMKKPPLLNNA	15	Mutant_Apo - WT_Apo	5	-0.0008	0.0221	-0.0308	0.0884	-0.0021	0.0059	0.3748	0.001
PARP_5305	109	124	YTLIPHDFGMKKPPLL	12	Mutant_Apo - WT_Apo	0.5	0.0028	0.0029	-0.0027	0.0116	-0.0002	0.001	0.3748	0.001
PARP_5305	109	128	YTLIPHDFGMKKPPLLNNAD	16	Mutant_Apo - WT_Apo	5	0.0017	0.0224	0.0005	0.0897	0	0.0056	0.3748	0.001
PARP_5305	109	124	YTLIPHDFGMKKPPLL	12	Mutant_Apo - WT_Apo	5	0.0041	0.0177	0.0023	0.0708	0.0002	0.0059	0.3748	0.001
PARP_5305	109	128	YTLIPHDFGMKKPPLLNNAD	16	Mutant_Apo - WT_Apo	0.5	0.0075	0.0049	0.0239	0.0195	0.0015	0.0012	0.3748	0.001
PARP_5305	109	117	YTLIPHDFG	7	Mutant_Apo - WT_Apo	0.5	0.0031	0.0049	0.0243	0.0098	0.0035	0.0014	0.3748	0.001
PARP_5305	109	132	YTLIPHDFGMKKPPLLNNADSVQA	20	Mutant_Apo - WT_Apo	5	0.0042	0.0267	0.0253	0.1069	0.0013	0.0053	0.3748	0.001
PARP_5305	109	127	YTLIPHDFGMKKPPLLNNA	15	Mutant_Apo - WT_Apo	0.5	0.0143	0.0079	0.0296	0.0315	0.002	0.0021	0.3748	0.001
PARP_5305	109	131	YTLIPHDFGMKKPPLLNNADSVQ	19	Mutant_Apo - WT_Apo	5	0.0098	0.0195	0.0371	0.0782	0.002	0.0041	0.3748	0.001
PARP_5305	109	115	YTLIPHD	5	Mutant_Apo - WT_Apo	0.5	0.0283	0.0127	0.0594	0.0255	0.0119	0.0051	0.3748	0.001
PARP_5305	109	115	YTLIPHD	5	Mutant_Apo - WT_Apo	5	0.0305	0.008	0.0639	0.016	0.0128	0.0032	0.3748	0.001
PARP_5305	109	126	YTLIPHDFGMKKPPLLNN	14	Mutant_Apo - WT_Apo	5	0.0078	0.0218	0.0741	0.0871	0.0053	0.0062	0.3748	0.001
PARP_5305	109	117	YTLIPHDFG	7	Mutant_Apo - WT_Apo	5	0.033	0.0129	0.0842	0.0258	0.012	0.0037	0.3748	0.001
PARP_5305	109	131	YTLIPHDFGMKKPPLLNNADSVQ	19	Mutant_Apo - WT_Apo	0.5	0.0223	0.0113	0.087	0.045	0.0046	0.0024	0.3748	0.001
PARP_5305	109	132	YTLIPHDFGMKKPPLLNNADSVQA	20	Mutant_Apo - WT_Apo	0.5	0.0215	0.0135	0.0948	0.054	0.0047	0.0027	0.3748	0.001
PARP_5305	109	127	YTLIPHDFGMKKPPLLNNA	15	Mutant_Apo - WT_Apo	30	0.0314	0.0114	0.0982	0.0458	0.0065	0.0031	0.3748	0.001
PARP_5305	109	126	YTLIPHDFGMKKPPLLNN	14	Mutant_Apo - WT_Apo	0.5	0.0153	0.0099	0.1039	0.0396	0.0074	0.0028	0.3748	0.001
PARP_5305	109	124	YTLIPHDFGMKKPPLL	12	Mutant_Apo - WT_Apo	30	0.0317	0.0103	0.1128	0.0411	0.0094	0.0034	0.3748	0.001
PARP_5305	109	115	YTLIPHD	5	Mutant_Apo - WT_Apo	30	0.0569	0.0284	0.1166	0.0568	0.0233	0.0114	0.3748	0.001
PARP_5305	109	128	YTLIPHDFGMKKPPLLNNAD	16	Mutant_Apo - WT_Apo	30	0.0319	0.0115	0.1213	0.0458	0.0076	0.0029	0.3748	0.001
PARP_5305	109	132	YTLIPHDFGMKKPPLLNNADSVQA	20	Mutant_Apo - WT_Apo	30	0.0317	0.0179	0.1354	0.0716	0.0068	0.0036	0.3748	0.001
PARP_5305	109	117	YTLIPHDFG	7	Mutant_Apo - WT_Apo	30	0.0685	0.021	0.1553	0.0421	0.0222	0.006	0.3748	0.001
PARP_5305	109	131	YTLIPHDFGMKKPPLLNNADSVQ	19	Mutant_Apo - WT_Apo	30	0.0447	0.0133	0.1768	0.0531	0.0093	0.0028	0.3748	0.001
PARP_5305	109	126	YTLIPHDFGMKKPPLLNN	14	Mutant_Apo - WT_Apo	30	0.0351	0.0191	0.1832	0.0764	0.0131	0.0055	0.3748	0.001
PARP_5305	110	124	TLIPHDFGMKKPPLL	11	Mutant_Apo - WT_Apo	5	-0.0219	0.0149	-0.0773	0.0447	-0.007	0.0041	0.3748	0.001
PARP_5305	110	124	TLIPHDFGMKKPPLL	11	Mutant_Apo - WT_Apo	0.5	0.0138	0.0235	0.0297	0.0705	0.0027	0.0064	0.3748	0.001
PARP_5305	110	124	TLIPHDFGMKKPPLL	11	Mutant_Apo - WT_Apo	30	0.0414	0.0225	0.1125	0.0674	0.0102	0.0061	0.3748	0.001
PARP_5305	111	124	LIPHDFGMKKPPLL	10	Mutant_Apo - WT_Apo	5	0.0024	0.0267	0.0214	0.08	0.0021	0.008	0.3748	0.001
PARP_5305	111	124	LIPHDFGMKKPPLL	10	Mutant_Apo - WT_Apo	0.5	0.0117	0.017	0.0495	0.0511	0.0049	0.0051	0.3748	0.001
PARP_5305	111	124	LIPHDFGMKKPPLL	10	Mutant_Apo - WT_Apo	30	0.0449	0.0166	0.1489	0.0497	0.0149	0.005	0.3748	0.001
PARP_5305	112	124	IPHDFGMKKPPLL	9	Mutant_Apo - WT_Apo	5	-0.0179	0.0323	-0.0707	0.0646	-0.0079	0.0072	0.3748	0.001
PARP_5305	112	124	IPHDFGMKKPPLL	9	Mutant_Apo - WT_Apo	0.5	0.0252	0.0281	0.0155	0.0562	0.0017	0.0062	0.3748	0.001
PARP_5305	112	124	IPHDFGMKKPPLL	9	Mutant_Apo - WT_Apo	30	0.0336	0.0277	0.0322	0.0555	0.0036	0.0062	0.3748	0.001
PARP_5305	113	124	PHDFGMKKPPLL	8	Mutant_Apo - WT_Apo	5	-0.0096	0.0302	-0.0418	0.0604	-0.0052	0.0076	0.3748	0.001
PARP_5305	113	124	PHDFGMKKPPLL	8	Mutant_Apo - WT_Apo	0.5	-0.0023	0.014	-0.0272	0.028	-0.0034	0.0035	0.3748	0.001
PARP_5305	113	124	PHDFGMKKPPLL	8	Mutant_Apo - WT_Apo	30	0.0221	0.0119	0.0216	0.0238	0.0027	0.003	0.3748	0.001
PARP_5305	116	131	FGMKKPPLLNNADSVQ	13	Mutant_Apo - WT_Apo	5	-0.0119	0.0382	-0.0865	0.1147	-0.0067	0.0088	0.3748	0.001
PARP_5305	116	131	FGMKKPPLLNNADSVQ	13	Mutant_Apo - WT_Apo	30	-0.0039	0.029	-0.0627	0.087	-0.0048	0.0067	0.3748	0.001
PARP_5305	116	127	FGMKKPPLLNNA	9	Mutant_Apo - WT_Apo	5	-0.011	0.0633	-0.0229	0.1267	-0.0025	0.0141	0.3748	0.001
PARP_5305	116	127	FGMKKPPLLNNA	9	Mutant_Apo - WT_Apo	30	-0.0107	0.0391	-0.0223	0.0782	-0.0025	0.0087	0.3748	0.001
PARP_5305	116	127	FGMKKPPLLNNA	9	Mutant_Apo - WT_Apo	0.5	0.0301	0.0582	0.0593	0.1164	0.0066	0.0129	0.3748	0.001
PARP_5305	116	131	FGMKKPPLLNNADSVQ	13	Mutant_Apo - WT_Apo	0.5	0.0548	0.0081	0.1135	0.0242	0.0087	0.0019	0.3748	0.001
PARP_5305	118	127	MKKPPLLNNA	7	Mutant_Apo - WT_Apo	5	-0.0098	0.029	-0.0525	0.058	-0.0075	0.0083	0.3748	0.001
PARP_5305	118	131	MKKPPLLNNADSVQ	11	Mutant_Apo - WT_Apo	5	-0.0085	0.0309	-0.0413	0.0928	-0.0038	0.0084	0.3748	0.001
PARP_5305	118	127	MKKPPLLNNA	7	Mutant_Apo - WT_Apo	30	-0.0007	0.0085	-0.0342	0.017	-0.0049	0.0024	0.3748	0.001
PARP_5305	118	124	MKKPPLL	4	Mutant_Apo - WT_Apo	30	0.0035	0.0067	-0.0207	0.0134	-0.0052	0.0033	0.3748	0.001
PARP_5305	118	124	MKKPPLL	4	Mutant_Apo - WT_Apo	0.5	0.0053	0.0103	-0.0169	0.0206	-0.0042	0.0052	0.3748	0.001
PARP_5305	118	127	MKKPPLLNNA	7	Mutant_Apo - WT_Apo	0.5	0.0083	0.0064	-0.0162	0.0127	-0.0023	0.0018	0.3748	0.001
PARP_5305	118	124	MKKPPLL	4	Mutant_Apo - WT_Apo	5	0.0079	0.0235	-0.0117	0.047	-0.0029	0.0118	0.3748	0.001
PARP_5305	118	131	MKKPPLLNNADSVQ	11	Mutant_Apo - WT_Apo	30	0.0133	0.0472	0.0242	0.1417	0.0022	0.0129	0.3748	0.001
PARP_5305	118	131	MKKPPLLNNADSVQ	11	Mutant_Apo - WT_Apo	0.5	0.0165	0.0487	0.034	0.146	0.0031	0.0133	0.3748	0.001
PARP_5305	118	128	MKKPPLLNNAD	8	Mutant_Apo - WT_Apo	0.5	0.0262	0.0162	0.042	0.0324	0.0052	0.004	0.3748	0.001
PARP_5305	118	132	MKKPPLLNNADSVQA	12	Mutant_Apo - WT_Apo	5	0.0054	0.0293	0.0423	0.0878	0.0035	0.0073	0.3748	0.001
PARP_5305	118	128	MKKPPLLNNAD	8	Mutant_Apo - WT_Apo	5	0.027	0.0527	0.0435	0.1054	0.0054	0.0132	0.3748	0.001
PARP_5305	118	132	MKKPPLLNNADSVQA	12	Mutant_Apo - WT_Apo	30	0.0147	0.0085	0.0703	0.0254	0.0059	0.0021	0.3748	0.001
PARP_5305	118	128	MKKPPLLNNAD	8	Mutant_Apo - WT_Apo	30	0.0415	0.0095	0.0727	0.019	0.0091	0.0024	0.3748	0.001
PARP_5305	118	132	MKKPPLLNNADSVQA	12	Mutant_Apo - WT_Apo	0.5	0.021	0.0106	0.089	0.0319	0.0074	0.0027	0.3748	0.001
PARP_5305	125	131	NNADSVQ	6	Mutant_Apo - WT_Apo	30	0.024	0.0362	0.0214	0.0362	0.0036	0.006	0.3748	0.001
PARP_5305	125	131	NNADSVQ	6	Mutant_Apo - WT_Apo	5	0.0411	0.0592	0.0386	0.0592	0.0064	0.0099	0.3748	0.001
PARP_5305	125	131	NNADSVQ	6	Mutant_Apo - WT_Apo	0.5	0.049	0.0223	0.0465	0.0223	0.0077	0.0037	0.3748	0.001
PARP_5305	132	137	AKVEML	5	Mutant_Apo - WT_Apo	0.5	0.0377	0.0181	0.0372	0.0181	0.0074	0.0036	0.3748	0.001
PARP_5305	132	137	AKVEML	5	Mutant_Apo - WT_Apo	5	0.1559	0.0409	0.1554	0.0409	0.0311	0.0082	0.3748	0.001
PARP_5305	132	137	AKVEML	5	Mutant_Apo - WT_Apo	30	0.8473	0.2703	0.8468	0.2703	0.1694	0.0541	0.3748	0.001
PARP_5305	137	142	LDNLLD	5	Mutant_Apo - WT_Apo	0.5	0.0703	0.0149	0.0788	0.0149	0.0158	0.003	0.3748	0.001
PARP_5305	137	142	LDNLLD	5	Mutant_Apo - WT_Apo	5	0.2531	0.0167	0.2616	0.0167	0.0523	0.0033	0.3748	0.001
PARP_5305	137	142	LDNLLD	5	Mutant_Apo - WT_Apo	30	0.8398	0.1279	0.8484	0.1279	0.1697	0.0256	0.3748	0.001
PARP_5305	151	166	RGGSDDSSKDPIDVNY	14	Mutant_Apo - WT_Apo	30	-0.1271	0.0128	-0.226	0.0384	-0.0161	0.0027	0.3748	0.001
PARP_5305	151	166	RGGSDDSSKDPIDVNY	14	Mutant_Apo - WT_Apo	5	-0.0837	0.0297	-0.0958	0.0892	-0.0068	0.0064	0.3748	0.001
PARP_5305	151	166	RGGSDDSSKDPIDVNY	14	Mutant_Apo - WT_Apo	0.5	-0.0732	0.0108	-0.0643	0.0323	-0.0046	0.0023	0.3748	0.001
PARP_5305	165	184	NYEKLKTDIKVVDRDSEEAE	19	Mutant_Apo - WT_Apo	0.5	0.0437	0.0273	0.1806	0.1091	0.0095	0.0057	0.3748	0.001
PARP_5305	165	184	NYEKLKTDIKVVDRDSEEAE	19	Mutant_Apo - WT_Apo	5	0.0459	0.0562	0.1897	0.2248	0.01	0.0118	0.3748	0.001
PARP_5305	165	184	NYEKLKTDIKVVDRDSEEAE	19	Mutant_Apo - WT_Apo	30	0.1197	0.0174	0.485	0.0697	0.0255	0.0037	0.3748	0.001
PARP_5305	166	184	YEKLKTDIKVVDRDSEEAE	18	Mutant_Apo - WT_Apo	0.5	0.0092	0.0177	-0.0141	0.071	-0.0008	0.0039	0.3748	0.001
PARP_5305	166	171	YEKLKT	5	Mutant_Apo - WT_Apo	0.5	0.02	0.0063	0.0469	0.0126	0.0094	0.0025	0.3748	0.001
PARP_5305	166	184	YEKLKTDIKVVDRDSEEAE	18	Mutant_Apo - WT_Apo	5	0.0326	0.028	0.0792	0.1118	0.0044	0.0062	0.3748	0.001
PARP_5305	166	182	YEKLKTDIKVVDRDSEE	16	Mutant_Apo - WT_Apo	0.5	0.0258	0.0112	0.0793	0.0447	0.005	0.0028	0.3748	0.001
PARP_5305	166	182	YEKLKTDIKVVDRDSEE	16	Mutant_Apo - WT_Apo	5	0.0365	0.0167	0.1222	0.0669	0.0076	0.0042	0.3748	0.001
PARP_5305	166	181	YEKLKTDIKVVDRDSE	15	Mutant_Apo - WT_Apo	0.5	0.0313	0.0112	0.1371	0.0448	0.0091	0.003	0.3748	0.001
PARP_5305	166	171	YEKLKT	5	Mutant_Apo - WT_Apo	5	0.08	0.0072	0.1671	0.0144	0.0334	0.0029	0.3748	0.001
PARP_5305	166	181	YEKLKTDIKVVDRDSE	15	Mutant_Apo - WT_Apo	5	0.042	0.019	0.1799	0.0761	0.012	0.0051	0.3748	0.001
PARP_5305	166	184	YEKLKTDIKVVDRDSEEAE	18	Mutant_Apo - WT_Apo	30	0.0955	0.0125	0.331	0.05	0.0184	0.0028	0.3748	0.001
PARP_5305	166	171	YEKLKT	5	Mutant_Apo - WT_Apo	30	0.2205	0.0213	0.4479	0.0426	0.0896	0.0085	0.3748	0.001
PARP_5305	166	182	YEKLKTDIKVVDRDSEE	16	Mutant_Apo - WT_Apo	30	0.1212	0.0058	0.4612	0.0231	0.0288	0.0014	0.3748	0.001
PARP_5305	166	181	YEKLKTDIKVVDRDSE	15	Mutant_Apo - WT_Apo	30	0.1343	0.0125	0.5489	0.0502	0.0366	0.0033	0.3748	0.001
PARP_5305	167	184	EKLKTDIKVVDRDSEEAE	17	Mutant_Apo - WT_Apo	0.5	0.0138	0.0162	0.0462	0.0647	0.0027	0.0038	0.3748	0.001
PARP_5305	167	183	EKLKTDIKVVDRDSEEA	16	Mutant_Apo - WT_Apo	5	0.0255	0.0294	0.05	0.1175	0.0031	0.0073	0.3748	0.001
PARP_5305	167	184	EKLKTDIKVVDRDSEEAE	17	Mutant_Apo - WT_Apo	5	0.015	0.022	0.0509	0.0882	0.003	0.0052	0.3748	0.001
PARP_5305	167	183	EKLKTDIKVVDRDSEEA	16	Mutant_Apo - WT_Apo	0.5	0.0305	0.0136	0.0698	0.0545	0.0044	0.0034	0.3748	0.001
PARP_5305	167	182	EKLKTDIKVVDRDSEE	15	Mutant_Apo - WT_Apo	0.5	0.0307	0.0125	0.1363	0.0501	0.0091	0.0033	0.3748	0.001
PARP_5305	167	182	EKLKTDIKVVDRDSEE	15	Mutant_Apo - WT_Apo	5	0.0396	0.0202	0.1718	0.081	0.0115	0.0054	0.3748	0.001
PARP_5305	167	184	EKLKTDIKVVDRDSEEAE	17	Mutant_Apo - WT_Apo	30	0.0504	0.01	0.1925	0.0401	0.0113	0.0024	0.3748	0.001
PARP_5305	167	183	EKLKTDIKVVDRDSEEA	16	Mutant_Apo - WT_Apo	30	0.0711	0.015	0.2321	0.06	0.0145	0.0037	0.3748	0.001
PARP_5305	167	182	EKLKTDIKVVDRDSEE	15	Mutant_Apo - WT_Apo	30	0.0715	0.0053	0.2994	0.0212	0.02	0.0014	0.3748	0.001
PARP_5305	170	182	KTDIKVVDRDSEE	12	Mutant_Apo - WT_Apo	5	0.0061	0.0297	-0.0277	0.089	-0.0023	0.0074	0.3748	0.001
PARP_5305	170	182	KTDIKVVDRDSEE	12	Mutant_Apo - WT_Apo	0.5	0.0113	0.0031	-0.0119	0.0094	-0.001	0.0008	0.3748	0.001
PARP_5305	170	182	KTDIKVVDRDSEE	12	Mutant_Apo - WT_Apo	30	0.0189	0.0049	0.0107	0.0146	0.0009	0.0012	0.3748	0.001
PARP_5305	170	181	KTDIKVVDRDSE	11	Mutant_Apo - WT_Apo	0.5	0.0222	0.0132	0.0532	0.0395	0.0048	0.0036	0.3748	0.001
PARP_5305	170	181	KTDIKVVDRDSE	11	Mutant_Apo - WT_Apo	5	0.0262	0.0219	0.065	0.0656	0.0059	0.006	0.3748	0.001
PARP_5305	170	181	KTDIKVVDRDSE	11	Mutant_Apo - WT_Apo	30	0.0411	0.0109	0.1097	0.0327	0.01	0.003	0.3748	0.001
PARP_5305	172	183	DIKVVDRDSEEA	11	Mutant_Apo - WT_Apo	0.5	0.001	0.0423	-0.0308	0.0846	-0.0028	0.0077	0.3748	0.001
PARP_5305	172	183	DIKVVDRDSEEA	11	Mutant_Apo - WT_Apo	5	0.0091	0.0562	-0.0146	0.1124	-0.0013	0.0102	0.3748	0.001
PARP_5305	172	184	DIKVVDRDSEEAE	12	Mutant_Apo - WT_Apo	5	0.0019	0.0398	0.0034	0.0796	0.0003	0.0066	0.3748	0.001
PARP_5305	172	182	DIKVVDRDSEE	10	Mutant_Apo - WT_Apo	5	0.0109	0.0402	0.0134	0.0804	0.0013	0.008	0.3748	0.001
PARP_5305	172	183	DIKVVDRDSEEA	11	Mutant_Apo - WT_Apo	30	0.024	0.0275	0.015	0.0551	0.0014	0.005	0.3748	0.001
PARP_5305	172	181	DIKVVDRDSE	9	Mutant_Apo - WT_Apo	0.5	0.0106	0.0198	0.0186	0.0395	0.0021	0.0044	0.3748	0.001
PARP_5305	172	181	DIKVVDRDSE	9	Mutant_Apo - WT_Apo	5	0.0112	0.0552	0.0199	0.1105	0.0022	0.0123	0.3748	0.001
PARP_5305	172	184	DIKVVDRDSEEAE	12	Mutant_Apo - WT_Apo	30	0.0152	0.0266	0.0299	0.0532	0.0025	0.0044	0.3748	0.001
PARP_5305	172	182	DIKVVDRDSEE	10	Mutant_Apo - WT_Apo	0.5	0.0221	0.0131	0.0358	0.0263	0.0036	0.0026	0.3748	0.001
PARP_5305	172	182	DIKVVDRDSEE	10	Mutant_Apo - WT_Apo	30	0.0322	0.0089	0.0561	0.0178	0.0056	0.0018	0.3748	0.001
PARP_5305	172	184	DIKVVDRDSEEAE	12	Mutant_Apo - WT_Apo	0.5	0.047	0.0201	0.0936	0.0402	0.0078	0.0033	0.3748	0.001
PARP_5305	172	181	DIKVVDRDSE	9	Mutant_Apo - WT_Apo	30	0.0541	0.0368	0.1056	0.0736	0.0117	0.0082	0.3748	0.001
PARP_5305	175	191	VVDRDSEEAEIIRKYVK	16	Mutant_Apo - WT_Apo	30	-0.0183	0.0132	-0.088	0.0527	-0.0055	0.0033	0.3748	0.001
PARP_5305	175	191	VVDRDSEEAEIIRKYVK	16	Mutant_Apo - WT_Apo	0.5	0.0196	0.0261	0.0636	0.1046	0.004	0.0065	0.3748	0.001
PARP_5305	175	191	VVDRDSEEAEIIRKYVK	16	Mutant_Apo - WT_Apo	5	0.0371	0.0165	0.1335	0.0659	0.0083	0.0041	0.3748	0.001
PARP_5305	178	191	RDSEEAEIIRKYVK	13	Mutant_Apo - WT_Apo	0.5	0.0071	0.0286	-0.0012	0.0859	-0.0001	0.0066	0.3748	0.001
PARP_5305	178	191	RDSEEAEIIRKYVK	13	Mutant_Apo - WT_Apo	30	0.0316	0.0375	0.0722	0.1125	0.0056	0.0087	0.3748	0.001
PARP_5305	178	191	RDSEEAEIIRKYVK	13	Mutant_Apo - WT_Apo	5	0.0534	0.0762	0.1378	0.2285	0.0106	0.0176	0.3748	0.001
PARP_5305	183	203	AEIIRKYVKNTHATTHNAYDL	20	Mutant_Apo - WT_Apo	30	0.0133	0.0339	0.0285	0.1358	0.0014	0.0068	0.3748	0.001
PARP_5305	183	202	AEIIRKYVKNTHATTHNAYD	19	Mutant_Apo - WT_Apo	30	0.0111	0.0251	0.0563	0.1005	0.003	0.0053	0.3748	0.001
PARP_5305	183	201	AEIIRKYVKNTHATTHNAY	18	Mutant_Apo - WT_Apo	30	0.022	0.0062	0.061	0.0247	0.0034	0.0014	0.3748	0.001
PARP_5305	183	201	AEIIRKYVKNTHATTHNAY	18	Mutant_Apo - WT_Apo	0.5	0.025	0.0257	0.0731	0.1027	0.0041	0.0057	0.3748	0.001
PARP_5305	183	203	AEIIRKYVKNTHATTHNAYDL	20	Mutant_Apo - WT_Apo	5	0.0305	0.0195	0.0973	0.0779	0.0049	0.0039	0.3748	0.001
PARP_5305	183	202	AEIIRKYVKNTHATTHNAYD	19	Mutant_Apo - WT_Apo	0.5	0.0314	0.0107	0.1373	0.0429	0.0072	0.0023	0.3748	0.001
PARP_5305	183	201	AEIIRKYVKNTHATTHNAY	18	Mutant_Apo - WT_Apo	5	0.0462	0.0213	0.1579	0.0852	0.0088	0.0047	0.3748	0.001
PARP_5305	183	203	AEIIRKYVKNTHATTHNAYDL	20	Mutant_Apo - WT_Apo	0.5	0.0508	0.0148	0.1786	0.0594	0.0089	0.003	0.3748	0.001
PARP_5305	183	202	AEIIRKYVKNTHATTHNAYD	19	Mutant_Apo - WT_Apo	5	0.0425	0.0152	0.1818	0.0606	0.0096	0.0032	0.3748	0.001
PARP_5305	184	204	EIIRKYVKNTHATTHNAYDLE	20	Mutant_Apo - WT_Apo	30	-0.0145	0.0284	-0.0689	0.1136	-0.0034	0.0057	0.3748	0.001
PARP_5305	184	204	EIIRKYVKNTHATTHNAYDLE	20	Mutant_Apo - WT_Apo	5	0.0044	0.0233	0.0067	0.0933	0.0003	0.0047	0.3748	0.001
PARP_5305	184	203	EIIRKYVKNTHATTHNAYDL	19	Mutant_Apo - WT_Apo	5	0.0208	0.0371	0.0702	0.1485	0.0037	0.0078	0.3748	0.001
PARP_5305	184	202	EIIRKYVKNTHATTHNAYD	18	Mutant_Apo - WT_Apo	0.5	0.019	0.0063	0.085	0.0254	0.0047	0.0014	0.3748	0.001
PARP_5305	184	202	EIIRKYVKNTHATTHNAYD	18	Mutant_Apo - WT_Apo	5	0.0211	0.0191	0.0933	0.0766	0.0052	0.0043	0.3748	0.001
PARP_5305	184	203	EIIRKYVKNTHATTHNAYDL	19	Mutant_Apo - WT_Apo	30	0.0365	0.0205	0.1332	0.0821	0.007	0.0043	0.3748	0.001
PARP_5305	184	204	EIIRKYVKNTHATTHNAYDLE	20	Mutant_Apo - WT_Apo	0.5	0.0473	0.0456	0.1786	0.1825	0.0089	0.0091	0.3748	0.001
PARP_5305	184	202	EIIRKYVKNTHATTHNAYD	18	Mutant_Apo - WT_Apo	30	0.0461	0.0107	0.1936	0.043	0.0108	0.0024	0.3748	0.001
PARP_5305	184	203	EIIRKYVKNTHATTHNAYDL	19	Mutant_Apo - WT_Apo	0.5	0.0603	0.0379	0.2283	0.1516	0.012	0.008	0.3748	0.001
PARP_5305	185	204	IIRKYVKNTHATTHNAYDLE	19	Mutant_Apo - WT_Apo	0.5	0.0197	0.0119	0.0055	0.0477	0.0003	0.0025	0.3748	0.001
PARP_5305	185	205	IIRKYVKNTHATTHNAYDLEV	20	Mutant_Apo - WT_Apo	5	0.0201	0.0394	0.0728	0.1577	0.0036	0.0079	0.3748	0.001
PARP_5305	185	202	IIRKYVKNTHATTHNAYD	17	Mutant_Apo - WT_Apo	0.5	0.0256	0.0089	0.0816	0.0357	0.0048	0.0021	0.3748	0.001
PARP_5305	185	204	IIRKYVKNTHATTHNAYDLE	19	Mutant_Apo - WT_Apo	5	0.0414	0.031	0.0923	0.1238	0.0049	0.0065	0.3748	0.001
PARP_5305	185	205	IIRKYVKNTHATTHNAYDLEV	20	Mutant_Apo - WT_Apo	0.5	0.0252	0.0152	0.0932	0.0606	0.0047	0.003	0.3748	0.001
PARP_5305	185	204	IIRKYVKNTHATTHNAYDLE	19	Mutant_Apo - WT_Apo	30	0.0427	0.0146	0.0975	0.0586	0.0051	0.0031	0.3748	0.001
PARP_5305	185	205	IIRKYVKNTHATTHNAYDLEV	20	Mutant_Apo - WT_Apo	30	0.0315	0.0157	0.1182	0.0629	0.0059	0.0031	0.3748	0.001
PARP_5305	185	203	IIRKYVKNTHATTHNAYDL	18	Mutant_Apo - WT_Apo	0.5	0.0434	0.0132	0.1674	0.0529	0.0093	0.0029	0.3748	0.001
PARP_5305	185	203	IIRKYVKNTHATTHNAYDL	18	Mutant_Apo - WT_Apo	30	0.0449	0.0335	0.1738	0.1342	0.0097	0.0075	0.3748	0.001
PARP_5305	185	202	IIRKYVKNTHATTHNAYD	17	Mutant_Apo - WT_Apo	5	0.052	0.0215	0.1872	0.0862	0.011	0.0051	0.3748	0.001
PARP_5305	185	202	IIRKYVKNTHATTHNAYD	17	Mutant_Apo - WT_Apo	30	0.0575	0.0066	0.2094	0.0263	0.0123	0.0015	0.3748	0.001
PARP_5305	185	203	IIRKYVKNTHATTHNAYDL	18	Mutant_Apo - WT_Apo	5	0.0677	0.0344	0.2646	0.1377	0.0147	0.0077	0.3748	0.001
PARP_5305	186	201	IRKYVKNTHATTHNAY	15	Mutant_Apo - WT_Apo	0.5	0.0135	0.0216	-0.0146	0.0864	-0.001	0.0058	0.3748	0.001
PARP_5305	186	201	IRKYVKNTHATTHNAY	15	Mutant_Apo - WT_Apo	30	0.0468	0.027	0.1186	0.1081	0.0079	0.0072	0.3748	0.001
PARP_5305	186	201	IRKYVKNTHATTHNAY	15	Mutant_Apo - WT_Apo	5	0.058	0.0235	0.1633	0.0941	0.0109	0.0063	0.3748	0.001
PARP_5305	196	214	TTHNAYDLEVIDIFKIERE	18	Mutant_Apo - WT_Apo	0.5	-0.0195	0.0368	-0.1271	0.1104	-0.0071	0.0061	0.3748	0.001
PARP_5305	196	214	TTHNAYDLEVIDIFKIERE	18	Mutant_Apo - WT_Apo	5	0.0039	0.0666	-0.0569	0.1997	-0.0032	0.0111	0.3748	0.001
PARP_5305	196	214	TTHNAYDLEVIDIFKIERE	18	Mutant_Apo - WT_Apo	30	0.0928	0.0485	0.21	0.1456	0.0117	0.0081	0.3748	0.001
PARP_5305	204	209	EVIDIF	5	Mutant_Apo - WT_Apo	5	-0.0127	0.0113	-0.025	0.0113	-0.005	0.0023	0.3748	0.001
PARP_5305	204	209	EVIDIF	5	Mutant_Apo - WT_Apo	30	0.0085	0.0117	-0.0037	0.0117	-0.0007	0.0023	0.3748	0.001
PARP_5305	204	209	EVIDIF	5	Mutant_Apo - WT_Apo	0.5	0.0224	0.0093	0.0101	0.0093	0.002	0.0019	0.3748	0.001
PARP_5305	208	218	IFKIEREGECQ	10	Mutant_Apo - WT_Apo	30	-0.0351	0.0086	-0.1248	0.0259	-0.0125	0.0026	0.3748	0.001
PARP_5305	208	217	IFKIEREGEC	9	Mutant_Apo - WT_Apo	30	-0.0262	0.011	-0.0596	0.022	-0.0066	0.0024	0.3748	0.001
PARP_5305	208	218	IFKIEREGECQ	10	Mutant_Apo - WT_Apo	5	0.0145	0.0279	0.0239	0.0837	0.0024	0.0084	0.3748	0.001
PARP_5305	208	217	IFKIEREGEC	9	Mutant_Apo - WT_Apo	5	0.0218	0.0171	0.0363	0.0343	0.004	0.0038	0.3748	0.001
PARP_5305	208	218	IFKIEREGECQ	10	Mutant_Apo - WT_Apo	0.5	0.0704	0.0118	0.1916	0.0355	0.0192	0.0035	0.3748	0.001
PARP_5305	208	217	IFKIEREGEC	9	Mutant_Apo - WT_Apo	0.5	0.1146	0.0185	0.2219	0.037	0.0247	0.0041	0.3748	0.001
PARP_5305	209	217	FKIEREGEC	8	Mutant_Apo - WT_Apo	30	0.038	0.0081	0.0602	0.0162	0.0075	0.002	0.3748	0.001
PARP_5305	209	217	FKIEREGEC	8	Mutant_Apo - WT_Apo	5	0.0442	0.0136	0.0726	0.0271	0.0091	0.0034	0.3748	0.001
PARP_5305	209	218	FKIEREGECQ	9	Mutant_Apo - WT_Apo	5	0.0512	0.0206	0.0939	0.0411	0.0104	0.0046	0.3748	0.001
PARP_5305	209	218	FKIEREGECQ	9	Mutant_Apo - WT_Apo	30	0.0728	0.0113	0.1371	0.0226	0.0152	0.0025	0.3748	0.001
PARP_5305	209	217	FKIEREGEC	8	Mutant_Apo - WT_Apo	0.5	0.1375	0.0067	0.2592	0.0134	0.0324	0.0017	0.3748	0.001
PARP_5305	209	218	FKIEREGECQ	9	Mutant_Apo - WT_Apo	0.5	0.1362	0.0151	0.2641	0.0302	0.0293	0.0034	0.3748	0.001
PARP_5305	210	218	KIEREGECQ	8	Mutant_Apo - WT_Apo	30	0.0432	0.0315	0.0572	0.0629	0.0072	0.0079	0.3748	0.001
PARP_5305	210	218	KIEREGECQ	8	Mutant_Apo - WT_Apo	5	0.044	0.0189	0.0588	0.0378	0.0073	0.0047	0.3748	0.001
PARP_5305	210	218	KIEREGECQ	8	Mutant_Apo - WT_Apo	0.5	0.1463	0.0322	0.2632	0.0644	0.0329	0.0081	0.3748	0.001
PARP_5305	229	241	RRLLWHGSRTTNF	12	Mutant_Apo - WT_Apo	0.5	-0.0154	0.013	-0.0563	0.052	-0.0047	0.0043	0.3748	0.001
PARP_5305	229	241	RRLLWHGSRTTNF	12	Mutant_Apo - WT_Apo	5	0.0184	0.0289	0.0791	0.1156	0.0066	0.0096	0.3748	0.001
PARP_5305	229	241	RRLLWHGSRTTNF	12	Mutant_Apo - WT_Apo	30	0.0821	0.0195	0.3339	0.0782	0.0278	0.0065	0.3748	0.001
PARP_5305	236	241	SRTTNF	5	Mutant_Apo - WT_Apo	5	0.0639	0.0515	0.0573	0.0515	0.0115	0.0103	0.3748	0.001
PARP_5305	236	241	SRTTNF	5	Mutant_Apo - WT_Apo	0.5	0.1947	0.0429	0.1881	0.0429	0.0376	0.0086	0.3748	0.001
PARP_5305	236	241	SRTTNF	5	Mutant_Apo - WT_Apo	30	0.3513	0.081	0.3447	0.081	0.0689	0.0162	0.3748	0.001
PARP_5305	242	248	AGILSQG	6	Mutant_Apo - WT_Apo	0.5	0.019	0.0091	0.0164	0.0091	0.0027	0.0015	0.3748	0.001
PARP_5305	242	249	AGILSQGL	7	Mutant_Apo - WT_Apo	0.5	0.0346	0.0145	0.0261	0.0145	0.0037	0.0021	0.3748	0.001
PARP_5305	242	248	AGILSQG	6	Mutant_Apo - WT_Apo	5	0.0604	0.0105	0.0578	0.0105	0.0096	0.0017	0.3748	0.001
PARP_5305	242	249	AGILSQGL	7	Mutant_Apo - WT_Apo	5	0.1346	0.0145	0.1261	0.0145	0.018	0.0021	0.3748	0.001
PARP_5305	242	248	AGILSQG	6	Mutant_Apo - WT_Apo	30	0.1949	0.0215	0.1923	0.0215	0.0321	0.0036	0.3748	0.001
PARP_5305	242	262	AGILSQGLRIAPPEAPVTGYM	17	Mutant_Apo - WT_Apo	30	0.1416	0.011	0.4165	0.0329	0.0245	0.0019	0.3748	0.001
PARP_5305	242	249	AGILSQGL	7	Mutant_Apo - WT_Apo	30	0.4767	0.0151	0.4683	0.0151	0.0669	0.0022	0.3748	0.001
PARP_5305	242	262	AGILSQGLRIAPPEAPVTGYM	17	Mutant_Apo - WT_Apo	5	0.1765	0.0205	0.5212	0.0614	0.0307	0.0036	0.3748	0.001
PARP_5305	242	262	AGILSQGLRIAPPEAPVTGYM	17	Mutant_Apo - WT_Apo	0.5	0.2327	0.0124	0.6898	0.0372	0.0406	0.0022	0.3748	0.001
PARP_5305	246	261	SQGLRIAPPEAPVTGY	12	Mutant_Apo - WT_Apo	30	0.1983	0.0091	0.3647	0.0182	0.0304	0.0015	0.3748	0.001
PARP_5305	246	262	SQGLRIAPPEAPVTGYM	13	Mutant_Apo - WT_Apo	30	0.1998	0.0138	0.4174	0.0275	0.0321	0.0021	0.3748	0.001
PARP_5305	246	261	SQGLRIAPPEAPVTGY	12	Mutant_Apo - WT_Apo	5	0.2828	0.0455	0.5338	0.0909	0.0445	0.0076	0.3748	0.001
PARP_5305	246	262	SQGLRIAPPEAPVTGYM	13	Mutant_Apo - WT_Apo	5	0.2964	0.0482	0.6107	0.0964	0.047	0.0074	0.3748	0.001
PARP_5305	246	261	SQGLRIAPPEAPVTGY	12	Mutant_Apo - WT_Apo	0.5	0.3765	0.0171	0.7211	0.0342	0.0601	0.0029	0.3748	0.001
PARP_5305	246	262	SQGLRIAPPEAPVTGYM	13	Mutant_Apo - WT_Apo	0.5	0.3786	0.0152	0.775	0.0304	0.0596	0.0023	0.3748	0.001
PARP_5305	249	256	LRIAPPEA	5	Mutant_Apo - WT_Apo	30	0.0187	0.0108	0.0258	0.0217	0.0052	0.0043	0.3748	0.001
PARP_5305	249	261	LRIAPPEAPVTGY	9	Mutant_Apo - WT_Apo	30	0.0434	0.0108	0.0963	0.0217	0.0107	0.0024	0.3748	0.001
PARP_5305	249	259	LRIAPPEAPVT	7	Mutant_Apo - WT_Apo	30	0.0523	0.0037	0.1195	0.0074	0.0171	0.0011	0.3748	0.001
PARP_5305	249	262	LRIAPPEAPVTGYM	10	Mutant_Apo - WT_Apo	30	0.0462	0.0054	0.1311	0.0109	0.0131	0.0011	0.3748	0.001
PARP_5305	249	256	LRIAPPEA	5	Mutant_Apo - WT_Apo	5	0.1796	0.0367	0.3476	0.0734	0.0695	0.0147	0.3748	0.001
PARP_5305	249	263	LRIAPPEAPVTGYMF	11	Mutant_Apo - WT_Apo	30	0.1886	0.034	0.3478	0.0679	0.0316	0.0062	0.3748	0.001
PARP_5305	249	259	LRIAPPEAPVT	7	Mutant_Apo - WT_Apo	5	0.2053	0.0212	0.4255	0.0423	0.0608	0.006	0.3748	0.001
PARP_5305	249	261	LRIAPPEAPVTGY	9	Mutant_Apo - WT_Apo	5	0.2111	0.0357	0.4318	0.0715	0.048	0.0079	0.3748	0.001
PARP_5305	249	262	LRIAPPEAPVTGYM	10	Mutant_Apo - WT_Apo	5	0.2088	0.0401	0.4565	0.0802	0.0456	0.008	0.3748	0.001
PARP_5305	249	256	LRIAPPEA	5	Mutant_Apo - WT_Apo	0.5	0.2403	0.0258	0.4689	0.0517	0.0938	0.0103	0.3748	0.001
PARP_5305	249	259	LRIAPPEAPVT	7	Mutant_Apo - WT_Apo	0.5	0.2601	0.0147	0.535	0.0293	0.0764	0.0042	0.3748	0.001
PARP_5305	249	261	LRIAPPEAPVTGY	9	Mutant_Apo - WT_Apo	0.5	0.3323	0.016	0.6743	0.032	0.0749	0.0036	0.3748	0.001
PARP_5305	249	263	LRIAPPEAPVTGYMF	11	Mutant_Apo - WT_Apo	0.5	0.3639	0.0512	0.6984	0.1025	0.0635	0.0093	0.3748	0.001
PARP_5305	249	262	LRIAPPEAPVTGYM	10	Mutant_Apo - WT_Apo	0.5	0.3409	0.0134	0.7205	0.0267	0.0721	0.0027	0.3748	0.001
PARP_5305	249	263	LRIAPPEAPVTGYMF	11	Mutant_Apo - WT_Apo	5	0.3975	0.0516	0.7656	0.1033	0.0696	0.0094	0.3748	0.001
PARP_5305	250	262	RIAPPEAPVTGYM	9	Mutant_Apo - WT_Apo	30	0.0507	0.0083	0.1298	0.0165	0.0144	0.0018	0.3748	0.001
PARP_5305	250	263	RIAPPEAPVTGYMF	10	Mutant_Apo - WT_Apo	30	0.1963	0.0137	0.369	0.0273	0.0369	0.0027	0.3748	0.001
PARP_5305	250	262	RIAPPEAPVTGYM	9	Mutant_Apo - WT_Apo	5	0.2094	0.0355	0.447	0.071	0.0497	0.0079	0.3748	0.001
PARP_5305	250	262	RIAPPEAPVTGYM	9	Mutant_Apo - WT_Apo	0.5	0.2753	0.0075	0.5789	0.015	0.0643	0.0017	0.3748	0.001
PARP_5305	250	263	RIAPPEAPVTGYMF	10	Mutant_Apo - WT_Apo	0.5	0.3126	0.0295	0.6018	0.059	0.0602	0.0059	0.3748	0.001
PARP_5305	250	263	RIAPPEAPVTGYMF	10	Mutant_Apo - WT_Apo	5	0.3794	0.0369	0.7353	0.0738	0.0735	0.0074	0.3748	0.001
PARP_5305	263	269	FGKGIYF	6	Mutant_Apo - WT_Apo	0.5	0.0029	0.0041	0.001	0.0081	0.0002	0.0014	0.3748	0.001
PARP_5305	263	270	FGKGIYFA	7	Mutant_Apo - WT_Apo	0.5	0.0101	0.0254	0.0377	0.0507	0.0054	0.0072	0.3748	0.001
PARP_5305	263	270	FGKGIYFA	7	Mutant_Apo - WT_Apo	5	0.011	0.019	0.0394	0.0379	0.0056	0.0054	0.3748	0.001
PARP_5305	263	269	FGKGIYF	6	Mutant_Apo - WT_Apo	5	0.0318	0.0067	0.0588	0.0135	0.0098	0.0022	0.3748	0.001
PARP_5305	263	269	FGKGIYF	6	Mutant_Apo - WT_Apo	30	0.0762	0.0093	0.1478	0.0187	0.0246	0.0031	0.3748	0.001
PARP_5305	263	270	FGKGIYFA	7	Mutant_Apo - WT_Apo	30	0.0785	0.0111	0.1745	0.0222	0.0249	0.0032	0.3748	0.001
PARP_5305	273	290	VSKSANYCHTSQGDPIGL	16	Mutant_Apo - WT_Apo	30	0.0744	0.0529	0.1122	0.1586	0.007	0.0099	0.3748	0.001
PARP_5305	273	289	VSKSANYCHTSQGDPIG	15	Mutant_Apo - WT_Apo	30	0.048	0.0051	0.1166	0.0154	0.0078	0.001	0.3748	0.001
PARP_5305	273	289	VSKSANYCHTSQGDPIG	15	Mutant_Apo - WT_Apo	5	0.0537	0.0261	0.1338	0.0782	0.0089	0.0052	0.3748	0.001
PARP_5305	273	290	VSKSANYCHTSQGDPIGL	16	Mutant_Apo - WT_Apo	5	0.0876	0.0319	0.1518	0.0958	0.0095	0.006	0.3748	0.001
PARP_5305	273	290	VSKSANYCHTSQGDPIGL	16	Mutant_Apo - WT_Apo	0.5	0.15	0.0083	0.3389	0.0249	0.0212	0.0016	0.3748	0.001
PARP_5305	273	289	VSKSANYCHTSQGDPIG	15	Mutant_Apo - WT_Apo	0.5	0.1412	0.0115	0.3663	0.0345	0.0264	0.0023	0.3748	0.001
PARP_5305	279	289	YCHTSQGDPIG	9	Mutant_Apo - WT_Apo	5	0.0136	0.0153	-0.0123	0.0306	-0.0014	0.0034	0.3748	0.001
PARP_5305	279	289	YCHTSQGDPIG	9	Mutant_Apo - WT_Apo	30	0.0254	0.0058	0.0112	0.0116	0.0012	0.0013	0.3748	0.001
PARP_5305	279	289	YCHTSQGDPIG	9	Mutant_Apo - WT_Apo	0.5	0.0263	0.0056	0.0131	0.0112	0.0015	0.0012	0.3748	0.001
PARP_5305	279	290	YCHTSQGDPIGL	10	Mutant_Apo - WT_Apo	5	0.02	0.0152	0.0705	0.0303	0.0071	0.003	0.3748	0.001
PARP_5305	279	290	YCHTSQGDPIGL	10	Mutant_Apo - WT_Apo	30	0.0258	0.0044	0.082	0.0087	0.0082	0.0009	0.3748	0.001
PARP_5305	279	290	YCHTSQGDPIGL	10	Mutant_Apo - WT_Apo	0.5	0.0425	0.0058	0.1154	0.0117	0.0115	0.0012	0.3748	0.001
PARP_5305	280	289	CHTSQGDPIG	8	Mutant_Apo - WT_Apo	0.5	-0.0165	0.0331	-0.0666	0.0663	-0.0083	0.0083	0.3748	0.001
PARP_5305	280	289	CHTSQGDPIG	8	Mutant_Apo - WT_Apo	5	-0.0131	0.0491	-0.0599	0.0983	-0.0075	0.0123	0.3748	0.001
PARP_5305	280	289	CHTSQGDPIG	8	Mutant_Apo - WT_Apo	30	0.0127	0.0446	-0.0083	0.0892	-0.001	0.0112	0.3748	0.001
PARP_5305	280	290	CHTSQGDPIGL	9	Mutant_Apo - WT_Apo	5	-0.0055	0.0235	0.0425	0.0469	0.0047	0.0052	0.3748	0.001
PARP_5305	280	290	CHTSQGDPIGL	9	Mutant_Apo - WT_Apo	30	-0.003	0.0442	0.0476	0.0884	0.0053	0.0098	0.3748	0.001
PARP_5305	280	290	CHTSQGDPIGL	9	Mutant_Apo - WT_Apo	0.5	0.0114	0.0417	0.0765	0.0833	0.0085	0.0093	0.3748	0.001
PARP_5305	292	306	LLGEVALGNMYELKH	14	Mutant_Apo - WT_Apo	5	0.0399	0.0402	0.1562	0.1206	0.0112	0.0086	0.3748	0.001
PARP_5305	292	306	LLGEVALGNMYELKH	14	Mutant_Apo - WT_Apo	30	0.0441	0.0117	0.1686	0.0351	0.012	0.0025	0.3748	0.001
PARP_5305	292	306	LLGEVALGNMYELKH	14	Mutant_Apo - WT_Apo	0.5	0.1196	0.0231	0.3652	0.0693	0.0282	0.0049	0.3748	0.001
PARP_5305	293	301	LGEVALGNM	8	Mutant_Apo - WT_Apo	30	0.037	0.0143	0.0467	0.0143	0.0058	0.0018	0.3748	0.001
PARP_5305	293	301	LGEVALGNM	8	Mutant_Apo - WT_Apo	0.5	0.0452	0.0077	0.0548	0.0077	0.0069	0.001	0.3748	0.001
PARP_5305	293	301	LGEVALGNM	8	Mutant_Apo - WT_Apo	5	0.0505	0.0292	0.0602	0.0292	0.0075	0.0036	0.3748	0.001
PARP_5305	294	301	GEVALGNM	7	Mutant_Apo - WT_Apo	5	0.0067	0.0557	-0.0131	0.0557	-0.0019	0.008	0.3748	0.001
PARP_5305	294	301	GEVALGNM	7	Mutant_Apo - WT_Apo	30	0.0199	0.056	0	0.056	0	0.008	0.3748	0.001
PARP_5305	294	301	GEVALGNM	7	Mutant_Apo - WT_Apo	0.5	0.0255	0.0321	0.0057	0.0321	0.0008	0.0046	0.3748	0.001
PARP_5305	296	302	VALGNMY	6	Mutant_Apo - WT_Apo	5	0.0169	0.0596	-0.0502	0.0596	-0.0084	0.0099	0.3748	0.001
PARP_5305	296	301	VALGNM	5	Mutant_Apo - WT_Apo	0.5	-0.0177	0.0083	-0.0285	0.0083	-0.0057	0.0017	0.3748	0.001
PARP_5305	296	301	VALGNM	5	Mutant_Apo - WT_Apo	5	-0.0005	0.0253	-0.0114	0.0253	-0.0023	0.0051	0.3748	0.001
PARP_5305	296	301	VALGNM	5	Mutant_Apo - WT_Apo	30	0.004	0.0161	-0.0068	0.0161	-0.0014	0.0032	0.3748	0.001
PARP_5305	296	302	VALGNMY	6	Mutant_Apo - WT_Apo	30	0.1003	0.033	0.0332	0.033	0.0055	0.0055	0.3748	0.001
PARP_5305	296	302	VALGNMY	6	Mutant_Apo - WT_Apo	0.5	0.1038	0.0725	0.0367	0.0725	0.0061	0.0121	0.3748	0.001
PARP_5305	310	333	ISKLPKGKHSVKGLGKTTPDPSAN	20	Mutant_Apo - WT_Apo	0.5	0.0223	0.0095	0.0993	0.0476	0.005	0.0024	0.3748	0.001
PARP_5305	310	333	ISKLPKGKHSVKGLGKTTPDPSAN	20	Mutant_Apo - WT_Apo	5	0.0232	0.0273	0.1033	0.1365	0.0052	0.0068	0.3748	0.001
PARP_5305	310	333	ISKLPKGKHSVKGLGKTTPDPSAN	20	Mutant_Apo - WT_Apo	30	0.0347	0.0197	0.1613	0.0983	0.0081	0.0049	0.3748	0.001
PARP_5305	322	333	GLGKTTPDPSAN	9	Mutant_Apo - WT_Apo	30	-0.0721	0.0228	-0.1608	0.0456	-0.0179	0.0051	0.3748	0.001
PARP_5305	322	333	GLGKTTPDPSAN	9	Mutant_Apo - WT_Apo	5	-0.0554	0.0416	-0.1275	0.0833	-0.0142	0.0093	0.3748	0.001
PARP_5305	322	333	GLGKTTPDPSAN	9	Mutant_Apo - WT_Apo	0.5	-0.0088	0.0164	-0.0341	0.0328	-0.0038	0.0036	0.3748	0.001
PARP_5305	334	356	ISLDGVDVPLGTGISSGVNDTSL	21	Mutant_Apo - WT_Apo	5	-0.1656	0.0469	-0.3377	0.0938	-0.0161	0.0045	0.3748	0.001
PARP_5305	334	352	ISLDGVDVPLGTGISSGVN	17	Mutant_Apo - WT_Apo	5	-0.1077	0.0423	-0.2305	0.0845	-0.0136	0.005	0.3748	0.001
PARP_5305	334	353	ISLDGVDVPLGTGISSGVND	18	Mutant_Apo - WT_Apo	5	-0.1138	0.045	-0.2269	0.0901	-0.0126	0.005	0.3748	0.001
PARP_5305	334	356	ISLDGVDVPLGTGISSGVNDTSL	21	Mutant_Apo - WT_Apo	30	-0.1025	0.0235	-0.2114	0.0471	-0.0101	0.0022	0.3748	0.001
PARP_5305	334	352	ISLDGVDVPLGTGISSGVN	17	Mutant_Apo - WT_Apo	30	-0.0866	0.0095	-0.1882	0.0189	-0.0111	0.0011	0.3748	0.001
PARP_5305	334	353	ISLDGVDVPLGTGISSGVND	18	Mutant_Apo - WT_Apo	30	-0.081	0.0361	-0.1614	0.0722	-0.009	0.004	0.3748	0.001
PARP_5305	334	356	ISLDGVDVPLGTGISSGVNDTSL	21	Mutant_Apo - WT_Apo	0.5	-0.0578	0.0164	-0.1221	0.0328	-0.0058	0.0016	0.3748	0.001
PARP_5305	334	352	ISLDGVDVPLGTGISSGVN	17	Mutant_Apo - WT_Apo	0.5	-0.0398	0.0167	-0.0946	0.0335	-0.0056	0.002	0.3748	0.001
PARP_5305	334	353	ISLDGVDVPLGTGISSGVND	18	Mutant_Apo - WT_Apo	0.5	-0.0465	0.0199	-0.0924	0.0398	-0.0051	0.0022	0.3748	0.001
PARP_5305	334	340	ISLDGVD	6	Mutant_Apo - WT_Apo	30	-0.0727	0.0121	-0.0548	0.0121	-0.0091	0.002	0.3748	0.001
PARP_5305	334	340	ISLDGVD	6	Mutant_Apo - WT_Apo	5	-0.0425	0.0378	-0.0247	0.0378	-0.0041	0.0063	0.3748	0.001
PARP_5305	334	340	ISLDGVD	6	Mutant_Apo - WT_Apo	0.5	-0.0002	0.0158	0.0177	0.0158	0.003	0.0026	0.3748	0.001
PARP_5305	337	353	DGVDVPLGTGISSGVND	15	Mutant_Apo - WT_Apo	5	-0.1486	0.0688	-0.2723	0.1375	-0.0182	0.0092	0.3748	0.001
PARP_5305	337	357	DGVDVPLGTGISSGVNDTSLL	19	Mutant_Apo - WT_Apo	5	-0.1272	0.0544	-0.2425	0.1087	-0.0128	0.0057	0.3748	0.001
PARP_5305	337	352	DGVDVPLGTGISSGVN	14	Mutant_Apo - WT_Apo	5	-0.1027	0.0322	-0.2114	0.0643	-0.0151	0.0046	0.3748	0.001
PARP_5305	337	353	DGVDVPLGTGISSGVND	15	Mutant_Apo - WT_Apo	30	-0.0984	0.0112	-0.1719	0.0224	-0.0115	0.0015	0.3748	0.001
PARP_5305	337	356	DGVDVPLGTGISSGVNDTSL	18	Mutant_Apo - WT_Apo	5	-0.0716	0.0572	-0.1539	0.1144	-0.0086	0.0064	0.3748	0.001
PARP_5305	337	352	DGVDVPLGTGISSGVN	14	Mutant_Apo - WT_Apo	30	-0.053	0.0141	-0.112	0.0282	-0.008	0.002	0.3748	0.001
PARP_5305	337	352	DGVDVPLGTGISSGVN	14	Mutant_Apo - WT_Apo	0.5	-0.0363	0.0189	-0.0785	0.0377	-0.0056	0.0027	0.3748	0.001
PARP_5305	337	356	DGVDVPLGTGISSGVNDTSL	18	Mutant_Apo - WT_Apo	30	-0.0261	0.0108	-0.063	0.0215	-0.0035	0.0012	0.3748	0.001
PARP_5305	337	353	DGVDVPLGTGISSGVND	15	Mutant_Apo - WT_Apo	0.5	-0.0412	0.0177	-0.0576	0.0353	-0.0038	0.0024	0.3748	0.001
PARP_5305	337	357	DGVDVPLGTGISSGVNDTSLL	19	Mutant_Apo - WT_Apo	0.5	-0.0234	0.0288	-0.0348	0.0576	-0.0018	0.003	0.3748	0.001
PARP_5305	337	356	DGVDVPLGTGISSGVNDTSL	18	Mutant_Apo - WT_Apo	0.5	-0.0076	0.0141	-0.0261	0.0282	-0.0014	0.0016	0.3748	0.001
PARP_5305	337	357	DGVDVPLGTGISSGVNDTSLL	19	Mutant_Apo - WT_Apo	30	-0.0052	0.0111	0.0015	0.0221	0.0001	0.0012	0.3748	0.001
PARP_5305	341	352	VPLGTGISSGVN	10	Mutant_Apo - WT_Apo	5	-0.0532	0.0314	-0.1572	0.0628	-0.0157	0.0063	0.3748	0.001
PARP_5305	341	352	VPLGTGISSGVN	10	Mutant_Apo - WT_Apo	30	-0.0531	0.0223	-0.157	0.0446	-0.0157	0.0045	0.3748	0.001
PARP_5305	341	357	VPLGTGISSGVNDTSLL	15	Mutant_Apo - WT_Apo	5	-0.0713	0.0507	-0.144	0.1013	-0.0096	0.0068	0.3748	0.001
PARP_5305	341	353	VPLGTGISSGVND	11	Mutant_Apo - WT_Apo	5	-0.0469	0.0511	-0.1091	0.1023	-0.0099	0.0093	0.3748	0.001
PARP_5305	341	356	VPLGTGISSGVNDTSL	14	Mutant_Apo - WT_Apo	5	-0.0456	0.0462	-0.108	0.0925	-0.0077	0.0066	0.3748	0.001
PARP_5305	341	357	VPLGTGISSGVNDTSLL	15	Mutant_Apo - WT_Apo	30	-0.0312	0.0159	-0.0639	0.0319	-0.0043	0.0021	0.3748	0.001
PARP_5305	341	352	VPLGTGISSGVN	10	Mutant_Apo - WT_Apo	0.5	-0.003	0.0493	-0.0567	0.0986	-0.0057	0.0099	0.3748	0.001
PARP_5305	341	357	VPLGTGISSGVNDTSLL	15	Mutant_Apo - WT_Apo	0.5	-0.0176	0.013	-0.0366	0.026	-0.0024	0.0017	0.3748	0.001
PARP_5305	341	353	VPLGTGISSGVND	11	Mutant_Apo - WT_Apo	30	-0.0023	0.012	-0.02	0.024	-0.0018	0.0022	0.3748	0.001
PARP_5305	341	353	VPLGTGISSGVND	11	Mutant_Apo - WT_Apo	0.5	-0.0009	0.0081	-0.0172	0.0163	-0.0016	0.0015	0.3748	0.001
PARP_5305	341	356	VPLGTGISSGVNDTSL	14	Mutant_Apo - WT_Apo	0.5	0.0007	0.0085	-0.0155	0.017	-0.0011	0.0012	0.3748	0.001
PARP_5305	341	356	VPLGTGISSGVNDTSL	14	Mutant_Apo - WT_Apo	30	0.013	0.0067	0.0091	0.0134	0.0006	0.001	0.3748	0.001
PARP_5305	347	364	ISSGVNDTSLLYNEYIVY	17	Mutant_Apo - WT_Apo	5	-0.0679	0.1072	0.0203	0.2143	0.0012	0.0126	0.3748	0.001
PARP_5305	347	364	ISSGVNDTSLLYNEYIVY	17	Mutant_Apo - WT_Apo	0.5	0.0027	0.0584	0.1615	0.1168	0.0095	0.0069	0.3748	0.001
PARP_5305	347	364	ISSGVNDTSLLYNEYIVY	17	Mutant_Apo - WT_Apo	30	0.007	0.099	0.1702	0.198	0.01	0.0116	0.3748	0.001
PARP_5305	362	368	IVYDIAQ	6	Mutant_Apo - WT_Apo	5	0.0331	0.012	0.0339	0.012	0.0057	0.002	0.3748	0.001
PARP_5305	362	367	IVYDIA	5	Mutant_Apo - WT_Apo	5	0.0398	0.0153	0.0382	0.0153	0.0076	0.0031	0.3748	0.001
PARP_5305	362	367	IVYDIA	5	Mutant_Apo - WT_Apo	30	0.0477	0.0107	0.0461	0.0107	0.0092	0.0021	0.3748	0.001
PARP_5305	362	368	IVYDIAQ	6	Mutant_Apo - WT_Apo	0.5	0.0651	0.0067	0.0659	0.0067	0.011	0.0011	0.3748	0.001
PARP_5305	362	368	IVYDIAQ	6	Mutant_Apo - WT_Apo	30	0.068	0.0035	0.0688	0.0035	0.0115	0.0006	0.3748	0.001
PARP_5305	362	367	IVYDIA	5	Mutant_Apo - WT_Apo	0.5	0.0737	0.019	0.0721	0.019	0.0144	0.0038	0.3748	0.001
PARP_5305	365	371	DIAQVNL	6	Mutant_Apo - WT_Apo	30	0.1021	0.0137	0.0947	0.0137	0.0158	0.0023	0.3748	0.001
PARP_5305	365	371	DIAQVNL	6	Mutant_Apo - WT_Apo	0.5	0.1097	0.0182	0.1023	0.0182	0.017	0.003	0.3748	0.001
PARP_5305	365	371	DIAQVNL	6	Mutant_Apo - WT_Apo	5	0.253	0.0223	0.2456	0.0223	0.0409	0.0037	0.3748	0.001
PARP_5305	366	371	IAQVNL	5	Mutant_Apo - WT_Apo	0.5	0.0862	0.008	0.0776	0.008	0.0155	0.0016	0.3748	0.001
PARP_5305	366	373	IAQVNLKY	7	Mutant_Apo - WT_Apo	0.5	0.0468	0.0091	0.0922	0.0183	0.0132	0.0026	0.3748	0.001
PARP_5305	366	373	IAQVNLKY	7	Mutant_Apo - WT_Apo	30	0.0531	0.0161	0.1048	0.0323	0.015	0.0046	0.3748	0.001
PARP_5305	366	371	IAQVNL	5	Mutant_Apo - WT_Apo	30	0.2208	0.0046	0.2122	0.0046	0.0424	0.0009	0.3748	0.001
PARP_5305	366	371	IAQVNL	5	Mutant_Apo - WT_Apo	5	0.2789	0.0156	0.2704	0.0156	0.0541	0.0031	0.3748	0.001
PARP_5305	366	373	IAQVNLKY	7	Mutant_Apo - WT_Apo	5	0.1372	0.0124	0.273	0.0247	0.039	0.0035	0.3748	0.001
PARP_5305	368	377	QVNLKYLLKL	9	Mutant_Apo - WT_Apo	30	0.0247	0.0113	0.0247	0.0339	0.0027	0.0038	0.3748	0.001
PARP_5305	368	379	QVNLKYLLKLKF	11	Mutant_Apo - WT_Apo	0.5	-0.0002	0.0126	0.0297	0.0379	0.0027	0.0034	0.3748	0.001
PARP_5305	368	373	QVNLKY	5	Mutant_Apo - WT_Apo	0.5	0.061	0.0208	0.0308	0.0208	0.0062	0.0042	0.3748	0.001
PARP_5305	368	377	QVNLKYLLKL	9	Mutant_Apo - WT_Apo	0.5	0.0286	0.0047	0.0364	0.0141	0.004	0.0016	0.3748	0.001
PARP_5305	368	375	QVNLKYLL	7	Mutant_Apo - WT_Apo	0.5	0.0132	0.0034	0.0391	0.0069	0.0056	0.001	0.3748	0.001
PARP_5305	368	373	QVNLKY	5	Mutant_Apo - WT_Apo	30	0.1038	0.0498	0.0736	0.0498	0.0147	0.01	0.3748	0.001
PARP_5305	368	374	QVNLKYL	6	Mutant_Apo - WT_Apo	0.5	0.045	0.0074	0.0809	0.0148	0.0135	0.0025	0.3748	0.001
PARP_5305	368	379	QVNLKYLLKLKF	11	Mutant_Apo - WT_Apo	30	0.0178	0.01	0.0837	0.0299	0.0076	0.0027	0.3748	0.001
PARP_5305	368	375	QVNLKYLL	7	Mutant_Apo - WT_Apo	30	0.0435	0.0053	0.0998	0.0105	0.0143	0.0015	0.3748	0.001
PARP_5305	368	374	QVNLKYL	6	Mutant_Apo - WT_Apo	30	0.0605	0.0064	0.1118	0.0127	0.0186	0.0021	0.3748	0.001
PARP_5305	368	377	QVNLKYLLKL	9	Mutant_Apo - WT_Apo	5	0.0625	0.0041	0.1383	0.0123	0.0154	0.0014	0.3748	0.001
PARP_5305	368	379	QVNLKYLLKLKF	11	Mutant_Apo - WT_Apo	5	0.0392	0.0177	0.148	0.0532	0.0135	0.0048	0.3748	0.001
PARP_5305	368	373	QVNLKY	5	Mutant_Apo - WT_Apo	5	0.2161	0.043	0.1859	0.043	0.0372	0.0086	0.3748	0.001
PARP_5305	368	375	QVNLKYLL	7	Mutant_Apo - WT_Apo	5	0.1047	0.0036	0.2221	0.0072	0.0317	0.001	0.3748	0.001
PARP_5305	368	374	QVNLKYL	6	Mutant_Apo - WT_Apo	5	0.1213	0.0064	0.2336	0.0128	0.0389	0.0021	0.3748	0.001
PARP_5305	369	379	VNLKYLLKLKF	10	Mutant_Apo - WT_Apo	0.5	-0.0175	0.0054	-0.0838	0.0162	-0.0084	0.0016	0.3748	0.001
PARP_5305	369	379	VNLKYLLKLKF	10	Mutant_Apo - WT_Apo	30	0.0103	0.011	-0.0003	0.0329	0	0.0033	0.3748	0.001
PARP_5305	369	375	VNLKYLL	6	Mutant_Apo - WT_Apo	0.5	0.0069	0.005	0.0385	0.0101	0.0064	0.0017	0.3748	0.001
PARP_5305	369	375	VNLKYLL	6	Mutant_Apo - WT_Apo	30	0.027	0.005	0.0786	0.01	0.0131	0.0017	0.3748	0.001
PARP_5305	369	377	VNLKYLLKL	8	Mutant_Apo - WT_Apo	0.5	0.0388	0.0093	0.0803	0.0186	0.01	0.0023	0.3748	0.001
PARP_5305	369	377	VNLKYLLKL	8	Mutant_Apo - WT_Apo	30	0.0398	0.0089	0.0823	0.0179	0.0103	0.0022	0.3748	0.001
PARP_5305	369	379	VNLKYLLKLKF	10	Mutant_Apo - WT_Apo	5	0.0451	0.0132	0.1041	0.0395	0.0104	0.0039	0.3748	0.001
PARP_5305	369	375	VNLKYLL	6	Mutant_Apo - WT_Apo	5	0.0896	0.0041	0.2037	0.0081	0.034	0.0014	0.3748	0.001
PARP_5305	369	377	VNLKYLLKL	8	Mutant_Apo - WT_Apo	5	0.1106	0.0074	0.2238	0.0149	0.028	0.0019	0.3748	0.001
PARP_5305	370	377	NLKYLLKL	7	Mutant_Apo - WT_Apo	0.5	-0.0045	0.0126	0.0022	0.0252	0.0003	0.0036	0.3748	0.001
PARP_5305	370	375	NLKYLL	5	Mutant_Apo - WT_Apo	0.5	0.0372	0.0146	0.0441	0.0146	0.0088	0.0029	0.3748	0.001
PARP_5305	370	377	NLKYLLKL	7	Mutant_Apo - WT_Apo	30	0.0301	0.0049	0.0713	0.0099	0.0102	0.0014	0.3748	0.001
PARP_5305	370	375	NLKYLL	5	Mutant_Apo - WT_Apo	30	0.0779	0.0446	0.0848	0.0446	0.017	0.0089	0.3748	0.001
PARP_5305	370	377	NLKYLLKL	7	Mutant_Apo - WT_Apo	5	0.0609	0.0177	0.133	0.0353	0.019	0.005	0.3748	0.001
PARP_5305	370	375	NLKYLL	5	Mutant_Apo - WT_Apo	5	0.1982	0.0204	0.205	0.0204	0.041	0.0041	0.3748	0.001
PARP_5305	372	379	KYLLKLKF	7	Mutant_Apo - WT_Apo	0.5	-0.0084	0.0082	-0.0299	0.0164	-0.0043	0.0023	0.3748	0.001
PARP_5305	372	377	KYLLKL	5	Mutant_Apo - WT_Apo	5	-0.0098	0.0044	-0.0285	0.0087	-0.0057	0.0017	0.3748	0.001
PARP_5305	372	379	KYLLKLKF	7	Mutant_Apo - WT_Apo	30	-0.0067	0.0202	-0.0265	0.0404	-0.0038	0.0058	0.3748	0.001
PARP_5305	372	377	KYLLKL	5	Mutant_Apo - WT_Apo	30	-0.007	0.003	-0.0229	0.006	-0.0046	0.0012	0.3748	0.001
PARP_5305	372	379	KYLLKLKF	7	Mutant_Apo - WT_Apo	5	-0.0028	0.0176	-0.0187	0.0353	-0.0027	0.005	0.3748	0.001
PARP_5305	372	377	KYLLKL	5	Mutant_Apo - WT_Apo	0.5	-0.0019	0.0046	-0.0127	0.0093	-0.0025	0.0019	0.3748	0.001
PARP_5305	374	379	LLKLKF	5	Mutant_Apo - WT_Apo	5	0.0033	0.0083	-0.0189	0.0166	-0.0038	0.0033	0.3748	0.001
PARP_5305	374	379	LLKLKF	5	Mutant_Apo - WT_Apo	30	0.0091	0.0038	-0.0074	0.0075	-0.0015	0.0015	0.3748	0.001
PARP_5305	374	379	LLKLKF	5	Mutant_Apo - WT_Apo	0.5	0.0152	0.0048	0.0049	0.0095	0.001	0.0019	0.3748	0.001
PARP_5305	376	383	KLKFNFKT	7	Mutant_Apo - WT_Apo	0.5	0.0183	0.0137	0.028	0.0274	0.004	0.0039	0.3748	0.001
PARP_5305	376	383	KLKFNFKT	7	Mutant_Apo - WT_Apo	30	0.033	0.0068	0.0573	0.0137	0.0082	0.002	0.3748	0.001
PARP_5305	376	383	KLKFNFKT	7	Mutant_Apo - WT_Apo	5	0.0763	0.0426	0.1439	0.0852	0.0206	0.0122	0.3748	0.001
PARP_5305	378	383	KFNFKT	5	Mutant_Apo - WT_Apo	30	0.0039	0.0087	0.0082	0.0175	0.0016	0.0035	0.3748	0.001
PARP_5305	378	383	KFNFKT	5	Mutant_Apo - WT_Apo	5	0.0129	0.0195	0.0262	0.0391	0.0052	0.0078	0.3748	0.001
PARP_5305	378	383	KFNFKT	5	Mutant_Apo - WT_Apo	0.5	0.0177	0.008	0.0357	0.016	0.0071	0.0032	0.3748	0.001

## Sheet: MutantapovsMutantSarup_peptides
Protein	Start	End	Sequence	MaxUptake	State	Exposure	Center_diff_ave	Center_diff_SD	Uptake_diff_ave	Uptake_diff_SD	RU_diff_ave	RU_diff_SD	CI	Confidence
PARP_5305	1	6	MLNDIF	5	Mutant_5305 - Mutant_Apo	0.5	-0.0615	0.052	-0.0546	0.052	-0.0109	0.0104	0.397	0.001
PARP_5305	1	6	MLNDIF	5	Mutant_5305 - Mutant_Apo	5	-0.0586	0.053	-0.0517	0.053	-0.0103	0.0106	0.397	0.001
PARP_5305	1	6	MLNDIF	5	Mutant_5305 - Mutant_Apo	30	0.0638	0.0655	0.0708	0.0655	0.0142	0.0131	0.397	0.001
PARP_5305	28	44	LYFQGSKSKLPKPVQDL	14	Mutant_5305 - Mutant_Apo	0.5	-0.0196	0.016	-0.0599	0.0641	-0.0043	0.0046	0.397	0.001
PARP_5305	28	44	LYFQGSKSKLPKPVQDL	14	Mutant_5305 - Mutant_Apo	5	-0.009	0.0203	-0.0176	0.0814	-0.0013	0.0058	0.397	0.001
PARP_5305	28	44	LYFQGSKSKLPKPVQDL	14	Mutant_5305 - Mutant_Apo	30	-0.0004	0.0076	0.0171	0.0305	0.0012	0.0022	0.397	0.001
PARP_5305	29	43	YFQGSKSKLPKPVQD	12	Mutant_5305 - Mutant_Apo	30	-0.0339	0.0122	-0.1147	0.0366	-0.0096	0.003	0.397	0.001
PARP_5305	29	43	YFQGSKSKLPKPVQD	12	Mutant_5305 - Mutant_Apo	0.5	-0.0248	0.0072	-0.0875	0.0217	-0.0073	0.0018	0.397	0.001
PARP_5305	29	44	YFQGSKSKLPKPVQDL	13	Mutant_5305 - Mutant_Apo	5	-0.023	0.0225	-0.0691	0.0676	-0.0053	0.0052	0.397	0.001
PARP_5305	29	44	YFQGSKSKLPKPVQDL	13	Mutant_5305 - Mutant_Apo	30	-0.0177	0.0074	-0.0533	0.0222	-0.0041	0.0017	0.397	0.001
PARP_5305	29	44	YFQGSKSKLPKPVQDL	13	Mutant_5305 - Mutant_Apo	0.5	-0.0039	0.0225	-0.0118	0.0674	-0.0009	0.0052	0.397	0.001
PARP_5305	29	43	YFQGSKSKLPKPVQD	12	Mutant_5305 - Mutant_Apo	5	0.001	0.0309	-0.0099	0.0927	-0.0008	0.0077	0.397	0.001
PARP_5305	30	44	FQGSKSKLPKPVQDL	12	Mutant_5305 - Mutant_Apo	0.5	-0.0747	0.0419	-0.0598	0.0839	-0.005	0.007	0.397	0.001
PARP_5305	30	44	FQGSKSKLPKPVQDL	12	Mutant_5305 - Mutant_Apo	5	-0.0717	0.0563	-0.0536	0.1126	-0.0045	0.0094	0.397	0.001
PARP_5305	30	43	FQGSKSKLPKPVQD	11	Mutant_5305 - Mutant_Apo	30	-0.0207	0.0375	0.016	0.1124	0.0015	0.0102	0.397	0.001
PARP_5305	30	44	FQGSKSKLPKPVQDL	12	Mutant_5305 - Mutant_Apo	30	-0.0336	0.066	0.0224	0.132	0.0019	0.011	0.397	0.001
PARP_5305	30	43	FQGSKSKLPKPVQD	11	Mutant_5305 - Mutant_Apo	5	0.0093	0.022	0.1062	0.066	0.0097	0.006	0.397	0.001
PARP_5305	30	43	FQGSKSKLPKPVQD	11	Mutant_5305 - Mutant_Apo	0.5	0.05	0.0424	0.2282	0.1272	0.0207	0.0116	0.397	0.001
PARP_5305	31	44	QGSKSKLPKPVQDL	11	Mutant_5305 - Mutant_Apo	0.5	-0.0499	0.048	-0.1342	0.0959	-0.0122	0.0087	0.397	0.001
PARP_5305	31	44	QGSKSKLPKPVQDL	11	Mutant_5305 - Mutant_Apo	5	0.0035	0.0862	-0.0273	0.1724	-0.0025	0.0157	0.397	0.001
PARP_5305	31	44	QGSKSKLPKPVQDL	11	Mutant_5305 - Mutant_Apo	30	0.0393	0.0446	0.0443	0.0892	0.004	0.0081	0.397	0.001
PARP_5305	32	44	GSKSKLPKPVQDL	10	Mutant_5305 - Mutant_Apo	30	-0.0239	0.0292	-0.0398	0.0875	-0.004	0.0087	0.397	0.001
PARP_5305	32	44	GSKSKLPKPVQDL	10	Mutant_5305 - Mutant_Apo	0.5	0.0194	0.0116	0.09	0.0349	0.009	0.0035	0.397	0.001
PARP_5305	32	44	GSKSKLPKPVQDL	10	Mutant_5305 - Mutant_Apo	5	0.0238	0.0238	0.1032	0.0715	0.0103	0.0071	0.397	0.001
PARP_5305	48	61	IFDVESMKKAMVEY	13	Mutant_5305 - Mutant_Apo	30	-1.0515	0.0708	-3.1497	0.2123	-0.2423	0.0163	0.397	0.001
PARP_5305	48	60	IFDVESMKKAMVE	12	Mutant_5305 - Mutant_Apo	30	-0.8799	0.0406	-2.6432	0.1219	-0.2203	0.0102	0.397	0.001
PARP_5305	48	61	IFDVESMKKAMVEY	13	Mutant_5305 - Mutant_Apo	5	-0.4884	0.0458	-1.4604	0.1373	-0.1123	0.0106	0.397	0.001
PARP_5305	48	60	IFDVESMKKAMVE	12	Mutant_5305 - Mutant_Apo	5	-0.4363	0.0533	-1.3126	0.1599	-0.1094	0.0133	0.397	0.001
PARP_5305	48	60	IFDVESMKKAMVE	12	Mutant_5305 - Mutant_Apo	0.5	-0.1514	0.0144	-0.4577	0.0433	-0.0381	0.0036	0.397	0.001
PARP_5305	48	61	IFDVESMKKAMVEY	13	Mutant_5305 - Mutant_Apo	0.5	-0.1232	0.0064	-0.3647	0.0192	-0.0281	0.0015	0.397	0.001
PARP_5305	48	54	IFDVESM	6	Mutant_5305 - Mutant_Apo	5	-0.1839	0.051	-0.1878	0.051	-0.0313	0.0085	0.397	0.001
PARP_5305	48	54	IFDVESM	6	Mutant_5305 - Mutant_Apo	0.5	-0.1731	0.014	-0.177	0.014	-0.0295	0.0023	0.397	0.001
PARP_5305	48	53	IFDVES	5	Mutant_5305 - Mutant_Apo	0.5	-0.0907	0.014	-0.0899	0.014	-0.018	0.0028	0.397	0.001
PARP_5305	48	54	IFDVESM	6	Mutant_5305 - Mutant_Apo	30	-0.0469	0.0202	-0.0508	0.0202	-0.0085	0.0034	0.397	0.001
PARP_5305	48	53	IFDVES	5	Mutant_5305 - Mutant_Apo	30	0.0081	0.0132	0.0089	0.0132	0.0018	0.0026	0.397	0.001
PARP_5305	48	53	IFDVES	5	Mutant_5305 - Mutant_Apo	5	0.0668	0.038	0.0676	0.038	0.0135	0.0076	0.397	0.001
PARP_5305	50	60	DVESMKKAMVE	10	Mutant_5305 - Mutant_Apo	30	-1.4023	0.0629	-2.7972	0.1259	-0.2797	0.0126	0.397	0.001
PARP_5305	50	60	DVESMKKAMVE	10	Mutant_5305 - Mutant_Apo	5	-0.7053	0.0557	-1.4031	0.1113	-0.1403	0.0111	0.397	0.001
PARP_5305	50	60	DVESMKKAMVE	10	Mutant_5305 - Mutant_Apo	0.5	-0.2231	0.0146	-0.4387	0.0291	-0.0439	0.0029	0.397	0.001
PARP_5305	53	61	SMKKAMVEY	8	Mutant_5305 - Mutant_Apo	30	-1.4422	0.084	-2.8765	0.1681	-0.3596	0.021	0.397	0.001
PARP_5305	53	60	SMKKAMVE	7	Mutant_5305 - Mutant_Apo	30	-1.2228	0.0514	-2.4219	0.1028	-0.346	0.0147	0.397	0.001
PARP_5305	53	60	SMKKAMVE	7	Mutant_5305 - Mutant_Apo	5	-0.6359	0.0756	-1.2481	0.1512	-0.1783	0.0216	0.397	0.001
PARP_5305	53	61	SMKKAMVEY	8	Mutant_5305 - Mutant_Apo	5	-0.6014	0.034	-1.1948	0.0681	-0.1493	0.0085	0.397	0.001
PARP_5305	53	61	SMKKAMVEY	8	Mutant_5305 - Mutant_Apo	0.5	-0.1699	0.016	-0.3318	0.0319	-0.0415	0.004	0.397	0.001
PARP_5305	53	60	SMKKAMVE	7	Mutant_5305 - Mutant_Apo	0.5	-0.1195	0.009	-0.2153	0.018	-0.0308	0.0026	0.397	0.001
PARP_5305	55	62	KKAMVEYE	7	Mutant_5305 - Mutant_Apo	30	-1.1146	0.0627	-2.2188	0.1255	-0.317	0.0179	0.397	0.001
PARP_5305	55	60	KKAMVE	5	Mutant_5305 - Mutant_Apo	30	-1.4	0.0829	-1.3556	0.0829	-0.2711	0.0166	0.397	0.001
PARP_5305	55	62	KKAMVEYE	7	Mutant_5305 - Mutant_Apo	5	-0.6809	0.0264	-1.3514	0.0528	-0.1931	0.0075	0.397	0.001
PARP_5305	55	60	KKAMVE	5	Mutant_5305 - Mutant_Apo	5	-0.5941	0.0482	-0.5498	0.0482	-0.11	0.0096	0.397	0.001
PARP_5305	55	62	KKAMVEYE	7	Mutant_5305 - Mutant_Apo	0.5	-0.2583	0.0118	-0.5063	0.0236	-0.0723	0.0034	0.397	0.001
PARP_5305	55	60	KKAMVE	5	Mutant_5305 - Mutant_Apo	0.5	-0.2556	0.0447	-0.2113	0.0447	-0.0423	0.0089	0.397	0.001
PARP_5305	61	81	YEIDLQKMPLGKLSKRQIQAA	19	Mutant_5305 - Mutant_Apo	30	-0.3387	0.0271	-1.2902	0.1084	-0.0679	0.0057	0.397	0.001
PARP_5305	61	81	YEIDLQKMPLGKLSKRQIQAA	19	Mutant_5305 - Mutant_Apo	5	-0.1422	0.028	-0.5041	0.1122	-0.0265	0.0059	0.397	0.001
PARP_5305	61	81	YEIDLQKMPLGKLSKRQIQAA	19	Mutant_5305 - Mutant_Apo	0.5	-0.0004	0.0473	0.0627	0.1892	0.0033	0.01	0.397	0.001
PARP_5305	63	81	IDLQKMPLGKLSKRQIQAA	17	Mutant_5305 - Mutant_Apo	30	-0.1825	0.0153	-0.7384	0.0612	-0.0434	0.0036	0.397	0.001
PARP_5305	63	81	IDLQKMPLGKLSKRQIQAA	17	Mutant_5305 - Mutant_Apo	5	-0.098	0.0322	-0.4003	0.1288	-0.0235	0.0076	0.397	0.001
PARP_5305	63	81	IDLQKMPLGKLSKRQIQAA	17	Mutant_5305 - Mutant_Apo	0.5	-0.0101	0.0128	-0.0487	0.0511	-0.0029	0.003	0.397	0.001
PARP_5305	65	82	LQKMPLGKLSKRQIQAAY	16	Mutant_5305 - Mutant_Apo	30	-0.2377	0.0156	-0.9474	0.0623	-0.0592	0.0039	0.397	0.001
PARP_5305	65	81	LQKMPLGKLSKRQIQAA	15	Mutant_5305 - Mutant_Apo	30	-0.1884	0.0091	-0.7417	0.0363	-0.0494	0.0024	0.397	0.001
PARP_5305	65	82	LQKMPLGKLSKRQIQAAY	16	Mutant_5305 - Mutant_Apo	5	-0.1046	0.025	-0.415	0.1001	-0.0259	0.0063	0.397	0.001
PARP_5305	65	81	LQKMPLGKLSKRQIQAA	15	Mutant_5305 - Mutant_Apo	5	-0.0762	0.0358	-0.2928	0.1433	-0.0195	0.0096	0.397	0.001
PARP_5305	65	82	LQKMPLGKLSKRQIQAAY	16	Mutant_5305 - Mutant_Apo	0.5	-0.0476	0.015	-0.1871	0.0601	-0.0117	0.0038	0.397	0.001
PARP_5305	65	81	LQKMPLGKLSKRQIQAA	15	Mutant_5305 - Mutant_Apo	0.5	-0.0307	0.0056	-0.1108	0.0225	-0.0074	0.0015	0.397	0.001
PARP_5305	66	81	QKMPLGKLSKRQIQAA	14	Mutant_5305 - Mutant_Apo	30	-0.2336	0.0114	-0.9355	0.0457	-0.0668	0.0033	0.397	0.001
PARP_5305	66	81	QKMPLGKLSKRQIQAA	14	Mutant_5305 - Mutant_Apo	5	-0.0974	0.0304	-0.3908	0.1214	-0.0279	0.0087	0.397	0.001
PARP_5305	66	81	QKMPLGKLSKRQIQAA	14	Mutant_5305 - Mutant_Apo	0.5	-0.0431	0.0041	-0.1734	0.0166	-0.0124	0.0012	0.397	0.001
PARP_5305	69	81	PLGKLSKRQIQAA	11	Mutant_5305 - Mutant_Apo	30	-0.3484	0.0666	-0.6793	0.1332	-0.0618	0.0121	0.397	0.001
PARP_5305	69	81	PLGKLSKRQIQAA	11	Mutant_5305 - Mutant_Apo	5	-0.188	0.0569	-0.3583	0.1137	-0.0326	0.0103	0.397	0.001
PARP_5305	69	81	PLGKLSKRQIQAA	11	Mutant_5305 - Mutant_Apo	0.5	-0.0579	0.0668	-0.0982	0.1337	-0.0089	0.0122	0.397	0.001
PARP_5305	74	81	SKRQIQAA	7	Mutant_5305 - Mutant_Apo	30	-0.43	0.0159	-0.8598	0.0319	-0.1228	0.0046	0.397	0.001
PARP_5305	74	81	SKRQIQAA	7	Mutant_5305 - Mutant_Apo	5	-0.2193	0.0274	-0.4383	0.0547	-0.0626	0.0078	0.397	0.001
PARP_5305	74	81	SKRQIQAA	7	Mutant_5305 - Mutant_Apo	0.5	-0.0308	0.016	-0.0613	0.0319	-0.0088	0.0046	0.397	0.001
PARP_5305	82	100	YSILSEVQQAVSQGSSDSQ	18	Mutant_5305 - Mutant_Apo	30	-0.0178	0.0359	-0.0043	0.0718	-0.0002	0.004	0.397	0.001
PARP_5305	82	100	YSILSEVQQAVSQGSSDSQ	18	Mutant_5305 - Mutant_Apo	0.5	0.0053	0.0182	0.0418	0.0363	0.0023	0.002	0.397	0.001
PARP_5305	82	100	YSILSEVQQAVSQGSSDSQ	18	Mutant_5305 - Mutant_Apo	5	0.0599	0.0601	0.1511	0.1201	0.0084	0.0067	0.397	0.001
PARP_5305	86	100	SEVQQAVSQGSSDSQ	14	Mutant_5305 - Mutant_Apo	30	-0.0423	0.0323	-0.0833	0.0646	-0.006	0.0046	0.397	0.001
PARP_5305	86	99	SEVQQAVSQGSSDS	13	Mutant_5305 - Mutant_Apo	30	-0.0471	0.0796	-0.0565	0.1593	-0.0043	0.0123	0.397	0.001
PARP_5305	86	97	SEVQQAVSQGSS	11	Mutant_5305 - Mutant_Apo	30	-0.0311	0.0203	-0.0518	0.0405	-0.0047	0.0037	0.397	0.001
PARP_5305	86	104	SEVQQAVSQGSSDSQILDL	18	Mutant_5305 - Mutant_Apo	30	0.0014	0.0284	0.0044	0.0569	0.0002	0.0032	0.397	0.001
PARP_5305	86	104	SEVQQAVSQGSSDSQILDL	18	Mutant_5305 - Mutant_Apo	0.5	0.0054	0.0162	0.0122	0.0323	0.0007	0.0018	0.397	0.001
PARP_5305	86	97	SEVQQAVSQGSS	11	Mutant_5305 - Mutant_Apo	0.5	0.0095	0.0297	0.0293	0.0595	0.0027	0.0054	0.397	0.001
PARP_5305	86	99	SEVQQAVSQGSSDS	13	Mutant_5305 - Mutant_Apo	0.5	0.0114	0.035	0.0605	0.0701	0.0047	0.0054	0.397	0.001
PARP_5305	86	100	SEVQQAVSQGSSDSQ	14	Mutant_5305 - Mutant_Apo	0.5	0.0425	0.0342	0.0863	0.0684	0.0062	0.0049	0.397	0.001
PARP_5305	86	100	SEVQQAVSQGSSDSQ	14	Mutant_5305 - Mutant_Apo	5	0.0565	0.0598	0.1143	0.1197	0.0082	0.0085	0.397	0.001
PARP_5305	86	104	SEVQQAVSQGSSDSQILDL	18	Mutant_5305 - Mutant_Apo	5	0.0581	0.0613	0.1177	0.1227	0.0065	0.0068	0.397	0.001
PARP_5305	86	97	SEVQQAVSQGSS	11	Mutant_5305 - Mutant_Apo	5	0.0791	0.0421	0.1685	0.0842	0.0153	0.0077	0.397	0.001
PARP_5305	86	99	SEVQQAVSQGSSDS	13	Mutant_5305 - Mutant_Apo	5	0.1534	0.0533	0.3445	0.1067	0.0265	0.0082	0.397	0.001
PARP_5305	88	102	VQQAVSQGSSDSQIL	14	Mutant_5305 - Mutant_Apo	30	-0.0432	0.0176	-0.074	0.0351	-0.0053	0.0025	0.397	0.001
PARP_5305	88	103	VQQAVSQGSSDSQILD	15	Mutant_5305 - Mutant_Apo	30	-0.035	0.0474	-0.0728	0.0949	-0.0049	0.0063	0.397	0.001
PARP_5305	88	102	VQQAVSQGSSDSQIL	14	Mutant_5305 - Mutant_Apo	0.5	-0.0354	0.0169	-0.0584	0.0339	-0.0042	0.0024	0.397	0.001
PARP_5305	88	101	VQQAVSQGSSDSQI	13	Mutant_5305 - Mutant_Apo	30	-0.0292	0.0241	-0.0553	0.0482	-0.0043	0.0037	0.397	0.001
PARP_5305	88	104	VQQAVSQGSSDSQILDL	16	Mutant_5305 - Mutant_Apo	30	-0.0253	0.0294	-0.0418	0.0589	-0.0026	0.0037	0.397	0.001
PARP_5305	88	104	VQQAVSQGSSDSQILDL	16	Mutant_5305 - Mutant_Apo	0.5	-0.0233	0.0335	-0.0379	0.0669	-0.0024	0.0042	0.397	0.001
PARP_5305	88	104	VQQAVSQGSSDSQILDL	16	Mutant_5305 - Mutant_Apo	5	-0.0103	0.0436	-0.0119	0.0871	-0.0007	0.0054	0.397	0.001
PARP_5305	88	102	VQQAVSQGSSDSQIL	14	Mutant_5305 - Mutant_Apo	5	-0.0037	0.0518	0.0051	0.1036	0.0004	0.0074	0.397	0.001
PARP_5305	88	103	VQQAVSQGSSDSQILD	15	Mutant_5305 - Mutant_Apo	0.5	0.0074	0.0428	0.0122	0.0855	0.0008	0.0057	0.397	0.001
PARP_5305	88	101	VQQAVSQGSSDSQI	13	Mutant_5305 - Mutant_Apo	0.5	0.0169	0.0192	0.0368	0.0384	0.0028	0.003	0.397	0.001
PARP_5305	88	101	VQQAVSQGSSDSQI	13	Mutant_5305 - Mutant_Apo	5	0.0338	0.0533	0.0706	0.1066	0.0054	0.0082	0.397	0.001
PARP_5305	88	103	VQQAVSQGSSDSQILD	15	Mutant_5305 - Mutant_Apo	5	0.1098	0.1114	0.2168	0.2229	0.0145	0.0149	0.397	0.001
PARP_5305	90	104	QAVSQGSSDSQILDL	14	Mutant_5305 - Mutant_Apo	30	-0.1004	0.0804	-0.1874	0.1608	-0.0134	0.0115	0.397	0.001
PARP_5305	90	104	QAVSQGSSDSQILDL	14	Mutant_5305 - Mutant_Apo	5	-0.0695	0.0679	-0.1256	0.1358	-0.009	0.0097	0.397	0.001
PARP_5305	90	104	QAVSQGSSDSQILDL	14	Mutant_5305 - Mutant_Apo	0.5	-0.0291	0.0245	-0.0449	0.0489	-0.0032	0.0035	0.397	0.001
PARP_5305	91	104	AVSQGSSDSQILDL	13	Mutant_5305 - Mutant_Apo	0.5	-0.0384	0.0188	-0.0792	0.0376	-0.0061	0.0029	0.397	0.001
PARP_5305	91	104	AVSQGSSDSQILDL	13	Mutant_5305 - Mutant_Apo	30	-0.0264	0.0158	-0.0554	0.0316	-0.0043	0.0024	0.397	0.001
PARP_5305	91	104	AVSQGSSDSQILDL	13	Mutant_5305 - Mutant_Apo	5	0.0035	0.0494	0.0044	0.0988	0.0003	0.0076	0.397	0.001
PARP_5305	92	104	VSQGSSDSQILDL	12	Mutant_5305 - Mutant_Apo	0.5	-0.0398	0.0245	-0.0682	0.049	-0.0057	0.0041	0.397	0.001
PARP_5305	92	104	VSQGSSDSQILDL	12	Mutant_5305 - Mutant_Apo	30	-0.024	0.0139	-0.0365	0.0277	-0.003	0.0023	0.397	0.001
PARP_5305	92	104	VSQGSSDSQILDL	12	Mutant_5305 - Mutant_Apo	5	0.0123	0.0426	0.036	0.0853	0.003	0.0071	0.397	0.001
PARP_5305	93	104	SQGSSDSQILDL	11	Mutant_5305 - Mutant_Apo	0.5	-0.1632	0.1959	-0.2101	0.1959	-0.0191	0.0178	0.397	0.001
PARP_5305	93	104	SQGSSDSQILDL	11	Mutant_5305 - Mutant_Apo	5	-0.0106	0.1638	-0.0576	0.1638	-0.0052	0.0149	0.397	0.001
PARP_5305	93	104	SQGSSDSQILDL	11	Mutant_5305 - Mutant_Apo	30	0.1594	0.2233	0.1124	0.2233	0.0102	0.0203	0.397	0.001
PARP_5305	98	104	DSQILDL	6	Mutant_5305 - Mutant_Apo	30	-0.0881	0.0652	-0.0736	0.0652	-0.0123	0.0109	0.397	0.001
PARP_5305	98	104	DSQILDL	6	Mutant_5305 - Mutant_Apo	5	-0.0852	0.0779	-0.0707	0.0779	-0.0118	0.013	0.397	0.001
PARP_5305	98	104	DSQILDL	6	Mutant_5305 - Mutant_Apo	0.5	-0.039	0.0336	-0.0245	0.0336	-0.0041	0.0056	0.397	0.001
PARP_5305	101	108	ILDLSNRF	7	Mutant_5305 - Mutant_Apo	30	-0.0746	0.0294	-0.1416	0.0587	-0.0202	0.0084	0.397	0.001
PARP_5305	101	108	ILDLSNRF	7	Mutant_5305 - Mutant_Apo	0.5	-0.0253	0.0158	-0.0431	0.0316	-0.0062	0.0045	0.397	0.001
PARP_5305	101	108	ILDLSNRF	7	Mutant_5305 - Mutant_Apo	5	-0.005	0.0067	-0.0024	0.0133	-0.0003	0.0019	0.397	0.001
PARP_5305	102	108	LDLSNRF	6	Mutant_5305 - Mutant_Apo	30	-0.0991	0.0377	-0.2034	0.0754	-0.0339	0.0126	0.397	0.001
PARP_5305	102	108	LDLSNRF	6	Mutant_5305 - Mutant_Apo	5	-0.0353	0.0131	-0.0757	0.0262	-0.0126	0.0044	0.397	0.001
PARP_5305	102	108	LDLSNRF	6	Mutant_5305 - Mutant_Apo	0.5	-0.0004	0.0093	-0.0059	0.0185	-0.001	0.0031	0.397	0.001
PARP_5305	109	126	YTLIPHDFGMKKPPLLNN	14	Mutant_5305 - Mutant_Apo	30	-0.0365	0.0192	-0.1504	0.0768	-0.0107	0.0055	0.397	0.001
PARP_5305	109	131	YTLIPHDFGMKKPPLLNNADSVQ	19	Mutant_5305 - Mutant_Apo	30	-0.0285	0.019	-0.1111	0.076	-0.0058	0.004	0.397	0.001
PARP_5305	109	117	YTLIPHDFG	7	Mutant_5305 - Mutant_Apo	30	-0.0571	0.0219	-0.1103	0.0438	-0.0158	0.0063	0.397	0.001
PARP_5305	109	126	YTLIPHDFGMKKPPLLNN	14	Mutant_5305 - Mutant_Apo	0.5	-0.0256	0.0122	-0.1071	0.0486	-0.0077	0.0035	0.397	0.001
PARP_5305	109	128	YTLIPHDFGMKKPPLLNNAD	16	Mutant_5305 - Mutant_Apo	30	-0.0262	0.0157	-0.1049	0.0626	-0.0066	0.0039	0.397	0.001
PARP_5305	109	124	YTLIPHDFGMKKPPLL	12	Mutant_5305 - Mutant_Apo	30	-0.0257	0.0119	-0.1044	0.0477	-0.0087	0.004	0.397	0.001
PARP_5305	109	127	YTLIPHDFGMKKPPLLNNA	15	Mutant_5305 - Mutant_Apo	30	-0.0242	0.0131	-0.097	0.0525	-0.0065	0.0035	0.397	0.001
PARP_5305	109	115	YTLIPHD	5	Mutant_5305 - Mutant_Apo	30	-0.0451	0.0238	-0.0875	0.0475	-0.0175	0.0095	0.397	0.001
PARP_5305	109	117	YTLIPHDFG	7	Mutant_5305 - Mutant_Apo	5	-0.0221	0.0113	-0.0401	0.0225	-0.0057	0.0032	0.397	0.001
PARP_5305	109	115	YTLIPHD	5	Mutant_5305 - Mutant_Apo	5	-0.0148	0.0156	-0.027	0.0311	-0.0054	0.0062	0.397	0.001
PARP_5305	109	131	YTLIPHDFGMKKPPLLNNADSVQ	19	Mutant_5305 - Mutant_Apo	5	-0.0055	0.0232	-0.019	0.0928	-0.001	0.0049	0.397	0.001
PARP_5305	109	115	YTLIPHD	5	Mutant_5305 - Mutant_Apo	0.5	-0.0053	0.0065	-0.0078	0.013	-0.0016	0.0026	0.397	0.001
PARP_5305	109	124	YTLIPHDFGMKKPPLL	12	Mutant_5305 - Mutant_Apo	0.5	-0.0005	0.0024	-0.0035	0.0097	-0.0003	0.0008	0.397	0.001
PARP_5305	109	124	YTLIPHDFGMKKPPLL	12	Mutant_5305 - Mutant_Apo	5	0.002	0.0169	0.0064	0.0676	0.0005	0.0056	0.397	0.001
PARP_5305	109	127	YTLIPHDFGMKKPPLLNNA	15	Mutant_5305 - Mutant_Apo	0.5	0.0025	0.0063	0.0099	0.0252	0.0007	0.0017	0.397	0.001
PARP_5305	109	128	YTLIPHDFGMKKPPLLNNAD	16	Mutant_5305 - Mutant_Apo	0.5	0.004	0.004	0.0162	0.0159	0.001	0.001	0.397	0.001
PARP_5305	109	131	YTLIPHDFGMKKPPLLNNADSVQ	19	Mutant_5305 - Mutant_Apo	0.5	0.0041	0.0092	0.0196	0.0367	0.001	0.0019	0.397	0.001
PARP_5305	109	126	YTLIPHDFGMKKPPLLNN	14	Mutant_5305 - Mutant_Apo	5	0.0067	0.0222	0.0224	0.0888	0.0016	0.0063	0.397	0.001
PARP_5305	109	132	YTLIPHDFGMKKPPLLNNADSVQA	20	Mutant_5305 - Mutant_Apo	0.5	-0.0066	0.0155	0.0291	0.0619	0.0015	0.0031	0.397	0.001
PARP_5305	109	132	YTLIPHDFGMKKPPLLNNADSVQA	20	Mutant_5305 - Mutant_Apo	5	-0.0055	0.0288	0.0334	0.1153	0.0017	0.0058	0.397	0.001
PARP_5305	109	132	YTLIPHDFGMKKPPLLNNADSVQA	20	Mutant_5305 - Mutant_Apo	30	-0.0052	0.0183	0.0345	0.0731	0.0017	0.0037	0.397	0.001
PARP_5305	109	117	YTLIPHDFG	7	Mutant_5305 - Mutant_Apo	0.5	0.0155	0.0049	0.0349	0.0097	0.005	0.0014	0.397	0.001
PARP_5305	109	128	YTLIPHDFGMKKPPLLNNAD	16	Mutant_5305 - Mutant_Apo	5	0.0128	0.0191	0.0513	0.0763	0.0032	0.0048	0.397	0.001
PARP_5305	109	127	YTLIPHDFGMKKPPLLNNA	15	Mutant_5305 - Mutant_Apo	5	0.0154	0.02	0.0613	0.08	0.0041	0.0053	0.397	0.001
PARP_5305	110	124	TLIPHDFGMKKPPLL	11	Mutant_5305 - Mutant_Apo	30	-0.0581	0.0183	-0.1782	0.055	-0.0162	0.005	0.397	0.001
PARP_5305	110	124	TLIPHDFGMKKPPLL	11	Mutant_5305 - Mutant_Apo	0.5	-0.0118	0.0237	-0.0393	0.0712	-0.0036	0.0065	0.397	0.001
PARP_5305	110	124	TLIPHDFGMKKPPLL	11	Mutant_5305 - Mutant_Apo	5	0.0258	0.0152	0.0737	0.0455	0.0067	0.0041	0.397	0.001
PARP_5305	111	124	LIPHDFGMKKPPLL	10	Mutant_5305 - Mutant_Apo	30	-0.0132	0.0118	-0.0341	0.0354	-0.0034	0.0035	0.397	0.001
PARP_5305	111	124	LIPHDFGMKKPPLL	10	Mutant_5305 - Mutant_Apo	0.5	-0.0123	0.0163	-0.0314	0.0488	-0.0031	0.0049	0.397	0.001
PARP_5305	111	124	LIPHDFGMKKPPLL	10	Mutant_5305 - Mutant_Apo	5	0.0189	0.0303	0.0622	0.0908	0.0062	0.0091	0.397	0.001
PARP_5305	112	124	IPHDFGMKKPPLL	9	Mutant_5305 - Mutant_Apo	30	-0.019	0.0221	-0.0109	0.0443	-0.0012	0.0049	0.397	0.001
PARP_5305	112	124	IPHDFGMKKPPLL	9	Mutant_5305 - Mutant_Apo	5	-0.0152	0.034	-0.0033	0.068	-0.0004	0.0076	0.397	0.001
PARP_5305	112	124	IPHDFGMKKPPLL	9	Mutant_5305 - Mutant_Apo	0.5	-0.0091	0.0161	0.0088	0.0321	0.001	0.0036	0.397	0.001
PARP_5305	113	124	PHDFGMKKPPLL	8	Mutant_5305 - Mutant_Apo	30	-0.0179	0.0109	-0.0475	0.0217	-0.0059	0.0027	0.397	0.001
PARP_5305	113	124	PHDFGMKKPPLL	8	Mutant_5305 - Mutant_Apo	5	0.0127	0.0215	0.0139	0.0429	0.0017	0.0054	0.397	0.001
PARP_5305	113	124	PHDFGMKKPPLL	8	Mutant_5305 - Mutant_Apo	0.5	0.0295	0.0164	0.0473	0.0328	0.0059	0.0041	0.397	0.001
PARP_5305	116	131	FGMKKPPLLNNADSVQ	13	Mutant_5305 - Mutant_Apo	0.5	-0.0919	0.0107	-0.2461	0.0322	-0.0189	0.0025	0.397	0.001
PARP_5305	116	131	FGMKKPPLLNNADSVQ	13	Mutant_5305 - Mutant_Apo	5	-0.0238	0.054	-0.0418	0.1619	-0.0032	0.0125	0.397	0.001
PARP_5305	116	131	FGMKKPPLLNNADSVQ	13	Mutant_5305 - Mutant_Apo	30	-0.0215	0.0452	-0.0349	0.1357	-0.0027	0.0104	0.397	0.001
PARP_5305	116	127	FGMKKPPLLNNA	9	Mutant_5305 - Mutant_Apo	0.5	-0.0183	0.0643	-0.0318	0.1286	-0.0035	0.0143	0.397	0.001
PARP_5305	116	127	FGMKKPPLLNNA	9	Mutant_5305 - Mutant_Apo	5	-0.0169	0.0564	-0.029	0.1128	-0.0032	0.0125	0.397	0.001
PARP_5305	116	127	FGMKKPPLLNNA	9	Mutant_5305 - Mutant_Apo	30	0.0134	0.0412	0.0315	0.0823	0.0035	0.0091	0.397	0.001
PARP_5305	118	132	MKKPPLLNNADSVQA	12	Mutant_5305 - Mutant_Apo	0.5	-0.0569	0.0111	-0.1642	0.0334	-0.0137	0.0028	0.397	0.001
PARP_5305	118	132	MKKPPLLNNADSVQA	12	Mutant_5305 - Mutant_Apo	5	-0.0417	0.0322	-0.1186	0.0966	-0.0099	0.008	0.397	0.001
PARP_5305	118	128	MKKPPLLNNAD	8	Mutant_5305 - Mutant_Apo	30	-0.0333	0.0356	-0.0605	0.0713	-0.0076	0.0089	0.397	0.001
PARP_5305	118	127	MKKPPLLNNA	7	Mutant_5305 - Mutant_Apo	0.5	-0.0247	0.0076	-0.0546	0.0153	-0.0078	0.0022	0.397	0.001
PARP_5305	118	124	MKKPPLL	4	Mutant_5305 - Mutant_Apo	0.5	-0.0186	0.0084	-0.0331	0.0168	-0.0083	0.0042	0.397	0.001
PARP_5305	118	132	MKKPPLLNNADSVQA	12	Mutant_5305 - Mutant_Apo	30	-0.0097	0.0167	-0.0226	0.05	-0.0019	0.0042	0.397	0.001
PARP_5305	118	127	MKKPPLLNNA	7	Mutant_5305 - Mutant_Apo	30	-0.0045	0.0162	-0.0142	0.0324	-0.002	0.0046	0.397	0.001
PARP_5305	118	124	MKKPPLL	4	Mutant_5305 - Mutant_Apo	5	-0.004	0.0289	-0.004	0.0578	-0.001	0.0144	0.397	0.001
PARP_5305	118	131	MKKPPLLNNADSVQ	11	Mutant_5305 - Mutant_Apo	30	-0.0027	0.031	0.0088	0.0929	0.0008	0.0084	0.397	0.001
PARP_5305	118	124	MKKPPLL	4	Mutant_5305 - Mutant_Apo	30	0.0067	0.0087	0.0174	0.0175	0.0044	0.0044	0.397	0.001
PARP_5305	118	127	MKKPPLLNNA	7	Mutant_5305 - Mutant_Apo	5	0.0126	0.0312	0.0199	0.0624	0.0028	0.0089	0.397	0.001
PARP_5305	118	131	MKKPPLLNNADSVQ	11	Mutant_5305 - Mutant_Apo	0.5	0.0021	0.0431	0.023	0.1293	0.0021	0.0118	0.397	0.001
PARP_5305	118	128	MKKPPLLNNAD	8	Mutant_5305 - Mutant_Apo	0.5	0.0106	0.0187	0.0272	0.0375	0.0034	0.0047	0.397	0.001
PARP_5305	118	128	MKKPPLLNNAD	8	Mutant_5305 - Mutant_Apo	5	0.0166	0.0519	0.0392	0.1038	0.0049	0.013	0.397	0.001
PARP_5305	118	131	MKKPPLLNNADSVQ	11	Mutant_5305 - Mutant_Apo	5	0.0145	0.0345	0.0604	0.1036	0.0055	0.0094	0.397	0.001
PARP_5305	125	131	NNADSVQ	6	Mutant_5305 - Mutant_Apo	5	-0.0803	0.0403	-0.0797	0.0403	-0.0133	0.0067	0.397	0.001
PARP_5305	125	131	NNADSVQ	6	Mutant_5305 - Mutant_Apo	0.5	-0.0713	0.0249	-0.0708	0.0249	-0.0118	0.0042	0.397	0.001
PARP_5305	125	131	NNADSVQ	6	Mutant_5305 - Mutant_Apo	30	-0.0226	0.0278	-0.022	0.0278	-0.0037	0.0046	0.397	0.001
PARP_5305	132	137	AKVEML	5	Mutant_5305 - Mutant_Apo	30	-0.8936	0.27	-0.8877	0.27	-0.1775	0.054	0.397	0.001
PARP_5305	132	137	AKVEML	5	Mutant_5305 - Mutant_Apo	5	-0.1357	0.0387	-0.1298	0.0387	-0.026	0.0077	0.397	0.001
PARP_5305	132	137	AKVEML	5	Mutant_5305 - Mutant_Apo	0.5	0.0859	0.0238	0.0918	0.0238	0.0184	0.0048	0.397	0.001
PARP_5305	137	142	LDNLLD	5	Mutant_5305 - Mutant_Apo	30	-0.8613	0.1276	-0.8694	0.1276	-0.1739	0.0255	0.397	0.001
PARP_5305	137	142	LDNLLD	5	Mutant_5305 - Mutant_Apo	5	-0.2199	0.021	-0.228	0.021	-0.0456	0.0042	0.397	0.001
PARP_5305	137	142	LDNLLD	5	Mutant_5305 - Mutant_Apo	0.5	-0.0448	0.0154	-0.0529	0.0154	-0.0106	0.0031	0.397	0.001
PARP_5305	151	166	RGGSDDSSKDPIDVNY	14	Mutant_5305 - Mutant_Apo	5	0.0016	0.0421	0.0205	0.1264	0.0015	0.009	0.397	0.001
PARP_5305	151	166	RGGSDDSSKDPIDVNY	14	Mutant_5305 - Mutant_Apo	30	0.018	0.0223	0.0699	0.067	0.005	0.0048	0.397	0.001
PARP_5305	151	166	RGGSDDSSKDPIDVNY	14	Mutant_5305 - Mutant_Apo	0.5	0.0351	0.0192	0.121	0.0577	0.0086	0.0041	0.397	0.001
PARP_5305	165	184	NYEKLKTDIKVVDRDSEEAE	19	Mutant_5305 - Mutant_Apo	30	0.006	0.0138	-0.2264	0.0553	-0.0119	0.0029	0.397	0.001
PARP_5305	165	184	NYEKLKTDIKVVDRDSEEAE	19	Mutant_5305 - Mutant_Apo	5	0.0215	0.0474	-0.1646	0.1897	-0.0087	0.01	0.397	0.001
PARP_5305	165	184	NYEKLKTDIKVVDRDSEEAE	19	Mutant_5305 - Mutant_Apo	0.5	0.0243	0.0282	-0.1533	0.1127	-0.0081	0.0059	0.397	0.001
PARP_5305	166	171	YEKLKT	5	Mutant_5305 - Mutant_Apo	0.5	0.0024	0.0063	-0.0086	0.0126	-0.0017	0.0025	0.397	0.001
PARP_5305	166	171	YEKLKT	5	Mutant_5305 - Mutant_Apo	5	0.015	0.0108	0.0167	0.0216	0.0033	0.0043	0.397	0.001
PARP_5305	166	181	YEKLKTDIKVVDRDSE	15	Mutant_5305 - Mutant_Apo	0.5	0.0032	0.0081	0.0258	0.0324	0.0017	0.0022	0.397	0.001
PARP_5305	166	182	YEKLKTDIKVVDRDSEE	16	Mutant_5305 - Mutant_Apo	0.5	0.019	0.0106	0.079	0.0426	0.0049	0.0027	0.397	0.001
PARP_5305	166	182	YEKLKTDIKVVDRDSEE	16	Mutant_5305 - Mutant_Apo	30	0.019	0.0113	0.0791	0.045	0.0049	0.0028	0.397	0.001
PARP_5305	166	184	YEKLKTDIKVVDRDSEEAE	18	Mutant_5305 - Mutant_Apo	5	0.0207	0.0218	0.1203	0.0872	0.0067	0.0048	0.397	0.001
PARP_5305	166	181	YEKLKTDIKVVDRDSE	15	Mutant_5305 - Mutant_Apo	5	0.0287	0.0282	0.1279	0.1128	0.0085	0.0075	0.397	0.001
PARP_5305	166	181	YEKLKTDIKVVDRDSE	15	Mutant_5305 - Mutant_Apo	30	0.0287	0.0139	0.1281	0.0555	0.0085	0.0037	0.397	0.001
PARP_5305	166	184	YEKLKTDIKVVDRDSEEAE	18	Mutant_5305 - Mutant_Apo	30	0.0241	0.0141	0.1339	0.0564	0.0074	0.0031	0.397	0.001
PARP_5305	166	182	YEKLKTDIKVVDRDSEE	16	Mutant_5305 - Mutant_Apo	5	0.0343	0.0125	0.1405	0.0502	0.0088	0.0031	0.397	0.001
PARP_5305	166	171	YEKLKT	5	Mutant_5305 - Mutant_Apo	30	0.0923	0.0039	0.1712	0.0077	0.0342	0.0015	0.397	0.001
PARP_5305	166	184	YEKLKTDIKVVDRDSEEAE	18	Mutant_5305 - Mutant_Apo	0.5	0.0408	0.0167	0.201	0.0666	0.0112	0.0037	0.397	0.001
PARP_5305	167	183	EKLKTDIKVVDRDSEEA	16	Mutant_5305 - Mutant_Apo	30	0.0121	0.0255	0.0621	0.1018	0.0039	0.0064	0.397	0.001
PARP_5305	167	182	EKLKTDIKVVDRDSEE	15	Mutant_5305 - Mutant_Apo	30	0.013	0.0024	0.0652	0.0097	0.0043	0.0006	0.397	0.001
PARP_5305	167	182	EKLKTDIKVVDRDSEE	15	Mutant_5305 - Mutant_Apo	0.5	0.0158	0.0094	0.0762	0.0377	0.0051	0.0025	0.397	0.001
PARP_5305	167	182	EKLKTDIKVVDRDSEE	15	Mutant_5305 - Mutant_Apo	5	0.0165	0.0178	0.0791	0.0712	0.0053	0.0047	0.397	0.001
PARP_5305	167	184	EKLKTDIKVVDRDSEEAE	17	Mutant_5305 - Mutant_Apo	5	0.0189	0.0183	0.0812	0.0733	0.0048	0.0043	0.397	0.001
PARP_5305	167	184	EKLKTDIKVVDRDSEEAE	17	Mutant_5305 - Mutant_Apo	0.5	0.0271	0.0151	0.1141	0.0603	0.0067	0.0035	0.397	0.001
PARP_5305	167	183	EKLKTDIKVVDRDSEEA	16	Mutant_5305 - Mutant_Apo	5	0.0255	0.0185	0.1158	0.0741	0.0072	0.0046	0.397	0.001
PARP_5305	167	184	EKLKTDIKVVDRDSEEAE	17	Mutant_5305 - Mutant_Apo	30	0.0286	0.012	0.12	0.0479	0.0071	0.0028	0.397	0.001
PARP_5305	167	183	EKLKTDIKVVDRDSEEA	16	Mutant_5305 - Mutant_Apo	0.5	0.0355	0.0169	0.1561	0.0675	0.0098	0.0042	0.397	0.001
PARP_5305	170	181	KTDIKVVDRDSE	11	Mutant_5305 - Mutant_Apo	30	-0.0269	0.0142	-0.0848	0.0426	-0.0077	0.0039	0.397	0.001
PARP_5305	170	182	KTDIKVVDRDSEE	12	Mutant_5305 - Mutant_Apo	30	-0.0171	0.0144	-0.0533	0.0432	-0.0044	0.0036	0.397	0.001
PARP_5305	170	181	KTDIKVVDRDSE	11	Mutant_5305 - Mutant_Apo	5	0.0008	0.0183	-0.0017	0.0549	-0.0002	0.005	0.397	0.001
PARP_5305	170	181	KTDIKVVDRDSE	11	Mutant_5305 - Mutant_Apo	0.5	0.0066	0.0091	0.0157	0.0273	0.0014	0.0025	0.397	0.001
PARP_5305	170	182	KTDIKVVDRDSEE	12	Mutant_5305 - Mutant_Apo	0.5	0.0081	0.0061	0.0225	0.0182	0.0019	0.0015	0.397	0.001
PARP_5305	170	182	KTDIKVVDRDSEE	12	Mutant_5305 - Mutant_Apo	5	0.018	0.0212	0.0521	0.0636	0.0043	0.0053	0.397	0.001
PARP_5305	172	181	DIKVVDRDSE	9	Mutant_5305 - Mutant_Apo	30	-0.045	0.0541	-0.081	0.1082	-0.009	0.012	0.397	0.001
PARP_5305	172	181	DIKVVDRDSE	9	Mutant_5305 - Mutant_Apo	0.5	-0.0198	0.0211	-0.0305	0.0421	-0.0034	0.0047	0.397	0.001
PARP_5305	172	182	DIKVVDRDSEE	10	Mutant_5305 - Mutant_Apo	30	-0.0133	0.0174	-0.0302	0.0348	-0.003	0.0035	0.397	0.001
PARP_5305	172	183	DIKVVDRDSEEA	11	Mutant_5305 - Mutant_Apo	30	-0.0126	0.0333	-0.0267	0.0667	-0.0024	0.0061	0.397	0.001
PARP_5305	172	182	DIKVVDRDSEE	10	Mutant_5305 - Mutant_Apo	5	-0.0099	0.0402	-0.0235	0.0804	-0.0023	0.008	0.397	0.001
PARP_5305	172	182	DIKVVDRDSEE	10	Mutant_5305 - Mutant_Apo	0.5	-0.0068	0.0085	-0.0171	0.0169	-0.0017	0.0017	0.397	0.001
PARP_5305	172	184	DIKVVDRDSEEAE	12	Mutant_5305 - Mutant_Apo	30	-0.0098	0.0258	-0.0171	0.0517	-0.0014	0.0043	0.397	0.001
PARP_5305	172	181	DIKVVDRDSE	9	Mutant_5305 - Mutant_Apo	5	-0.0081	0.0491	-0.0072	0.0982	-0.0008	0.0109	0.397	0.001
PARP_5305	172	184	DIKVVDRDSEEAE	12	Mutant_5305 - Mutant_Apo	0.5	0.0036	0.0212	0.0098	0.0423	0.0008	0.0035	0.397	0.001
PARP_5305	172	183	DIKVVDRDSEEA	11	Mutant_5305 - Mutant_Apo	0.5	0.0133	0.031	0.0251	0.062	0.0023	0.0056	0.397	0.001
PARP_5305	172	183	DIKVVDRDSEEA	11	Mutant_5305 - Mutant_Apo	5	0.0196	0.0462	0.0377	0.0924	0.0034	0.0084	0.397	0.001
PARP_5305	172	184	DIKVVDRDSEEAE	12	Mutant_5305 - Mutant_Apo	5	0.0375	0.0374	0.0774	0.0748	0.0065	0.0062	0.397	0.001
PARP_5305	175	191	VVDRDSEEAEIIRKYVK	16	Mutant_5305 - Mutant_Apo	0.5	-0.0131	0.0349	-0.0686	0.1397	-0.0043	0.0087	0.397	0.001
PARP_5305	175	191	VVDRDSEEAEIIRKYVK	16	Mutant_5305 - Mutant_Apo	5	0.0153	0.0167	0.0448	0.0668	0.0028	0.0042	0.397	0.001
PARP_5305	175	191	VVDRDSEEAEIIRKYVK	16	Mutant_5305 - Mutant_Apo	30	0.0344	0.007	0.1213	0.028	0.0076	0.0017	0.397	0.001
PARP_5305	178	191	RDSEEAEIIRKYVK	13	Mutant_5305 - Mutant_Apo	30	-0.0242	0.0194	-0.0725	0.0583	-0.0056	0.0045	0.397	0.001
PARP_5305	178	191	RDSEEAEIIRKYVK	13	Mutant_5305 - Mutant_Apo	5	-0.0147	0.0551	-0.044	0.1654	-0.0034	0.0127	0.397	0.001
PARP_5305	178	191	RDSEEAEIIRKYVK	13	Mutant_5305 - Mutant_Apo	0.5	0.0095	0.0318	0.0285	0.0953	0.0022	0.0073	0.397	0.001
PARP_5305	183	202	AEIIRKYVKNTHATTHNAYD	19	Mutant_5305 - Mutant_Apo	0.5	-0.0094	0.0126	-0.0473	0.0503	-0.0025	0.0026	0.397	0.001
PARP_5305	183	203	AEIIRKYVKNTHATTHNAYDL	20	Mutant_5305 - Mutant_Apo	0.5	0.0004	0.0103	-0.0435	0.041	-0.0022	0.0021	0.397	0.001
PARP_5305	183	203	AEIIRKYVKNTHATTHNAYDL	20	Mutant_5305 - Mutant_Apo	30	0.0013	0.0191	-0.0398	0.0764	-0.002	0.0038	0.397	0.001
PARP_5305	183	203	AEIIRKYVKNTHATTHNAYDL	20	Mutant_5305 - Mutant_Apo	5	0.0052	0.0175	-0.0242	0.0699	-0.0012	0.0035	0.397	0.001
PARP_5305	183	201	AEIIRKYVKNTHATTHNAY	18	Mutant_5305 - Mutant_Apo	30	-0.0114	0.0249	-0.0096	0.0995	-0.0005	0.0055	0.397	0.001
PARP_5305	183	202	AEIIRKYVKNTHATTHNAYD	19	Mutant_5305 - Mutant_Apo	30	0.0038	0.0248	0.0053	0.0992	0.0003	0.0052	0.397	0.001
PARP_5305	183	201	AEIIRKYVKNTHATTHNAY	18	Mutant_5305 - Mutant_Apo	0.5	-0.004	0.0297	0.0199	0.1189	0.0011	0.0066	0.397	0.001
PARP_5305	183	202	AEIIRKYVKNTHATTHNAYD	19	Mutant_5305 - Mutant_Apo	5	0.0077	0.0085	0.021	0.0341	0.0011	0.0018	0.397	0.001
PARP_5305	183	201	AEIIRKYVKNTHATTHNAY	18	Mutant_5305 - Mutant_Apo	5	0.004	0.0219	0.0521	0.0876	0.0029	0.0049	0.397	0.001
PARP_5305	184	204	EIIRKYVKNTHATTHNAYDLE	20	Mutant_5305 - Mutant_Apo	0.5	-0.0386	0.044	-0.2368	0.1759	-0.0118	0.0088	0.397	0.001
PARP_5305	184	202	EIIRKYVKNTHATTHNAYD	18	Mutant_5305 - Mutant_Apo	0.5	-0.0526	0.0636	-0.2063	0.2542	-0.0115	0.0141	0.397	0.001
PARP_5305	184	202	EIIRKYVKNTHATTHNAYD	18	Mutant_5305 - Mutant_Apo	30	-0.0218	0.0108	-0.0832	0.0432	-0.0046	0.0024	0.397	0.001
PARP_5305	184	203	EIIRKYVKNTHATTHNAYDL	19	Mutant_5305 - Mutant_Apo	0.5	-0.0164	0.0141	-0.0764	0.0563	-0.004	0.003	0.397	0.001
PARP_5305	184	204	EIIRKYVKNTHATTHNAYDLE	20	Mutant_5305 - Mutant_Apo	5	0.0038	0.0436	-0.0673	0.1742	-0.0034	0.0087	0.397	0.001
PARP_5305	184	204	EIIRKYVKNTHATTHNAYDLE	20	Mutant_5305 - Mutant_Apo	30	0.015	0.029	-0.0226	0.116	-0.0011	0.0058	0.397	0.001
PARP_5305	184	203	EIIRKYVKNTHATTHNAYDL	19	Mutant_5305 - Mutant_Apo	30	-0.0024	0.0196	-0.0206	0.0782	-0.0011	0.0041	0.397	0.001
PARP_5305	184	203	EIIRKYVKNTHATTHNAYDL	19	Mutant_5305 - Mutant_Apo	5	0.0087	0.0342	0.0241	0.1368	0.0013	0.0072	0.397	0.001
PARP_5305	184	202	EIIRKYVKNTHATTHNAYD	18	Mutant_5305 - Mutant_Apo	5	0.0101	0.0316	0.0446	0.1263	0.0025	0.007	0.397	0.001
PARP_5305	185	205	IIRKYVKNTHATTHNAYDLEV	20	Mutant_5305 - Mutant_Apo	30	-0.0257	0.0073	-0.1375	0.0291	-0.0069	0.0015	0.397	0.001
PARP_5305	185	203	IIRKYVKNTHATTHNAYDL	18	Mutant_5305 - Mutant_Apo	0.5	-0.0295	0.0132	-0.1261	0.0528	-0.007	0.0029	0.397	0.001
PARP_5305	185	204	IIRKYVKNTHATTHNAYDLE	19	Mutant_5305 - Mutant_Apo	30	-0.0354	0.0136	-0.101	0.0545	-0.0053	0.0029	0.397	0.001
PARP_5305	185	202	IIRKYVKNTHATTHNAYD	17	Mutant_5305 - Mutant_Apo	30	-0.0242	0.0074	-0.098	0.0298	-0.0058	0.0018	0.397	0.001
PARP_5305	185	205	IIRKYVKNTHATTHNAYDLEV	20	Mutant_5305 - Mutant_Apo	5	-0.0119	0.0502	-0.0822	0.2009	-0.0041	0.01	0.397	0.001
PARP_5305	185	203	IIRKYVKNTHATTHNAYDL	18	Mutant_5305 - Mutant_Apo	5	-0.0072	0.0365	-0.0369	0.1459	-0.0021	0.0081	0.397	0.001
PARP_5305	185	202	IIRKYVKNTHATTHNAYD	17	Mutant_5305 - Mutant_Apo	5	-0.0088	0.0124	-0.0365	0.0496	-0.0021	0.0029	0.397	0.001
PARP_5305	185	204	IIRKYVKNTHATTHNAYDLE	19	Mutant_5305 - Mutant_Apo	5	-0.0133	0.0352	-0.0125	0.1409	-0.0007	0.0074	0.397	0.001
PARP_5305	185	202	IIRKYVKNTHATTHNAYD	17	Mutant_5305 - Mutant_Apo	0.5	-0.0019	0.0095	-0.009	0.0378	-0.0005	0.0022	0.397	0.001
PARP_5305	185	204	IIRKYVKNTHATTHNAYDLE	19	Mutant_5305 - Mutant_Apo	0.5	-0.0118	0.0208	-0.0064	0.0833	-0.0003	0.0044	0.397	0.001
PARP_5305	185	203	IIRKYVKNTHATTHNAYDL	18	Mutant_5305 - Mutant_Apo	30	0.0026	0.0327	0.0024	0.1309	0.0001	0.0073	0.397	0.001
PARP_5305	185	205	IIRKYVKNTHATTHNAYDLEV	20	Mutant_5305 - Mutant_Apo	0.5	0.0379	0.0115	0.1169	0.0458	0.0058	0.0023	0.397	0.001
PARP_5305	186	201	IRKYVKNTHATTHNAY	15	Mutant_5305 - Mutant_Apo	30	-0.0217	0.0285	-0.0856	0.1141	-0.0057	0.0076	0.397	0.001
PARP_5305	186	201	IRKYVKNTHATTHNAY	15	Mutant_5305 - Mutant_Apo	5	-0.0164	0.0342	-0.0641	0.137	-0.0043	0.0091	0.397	0.001
PARP_5305	186	201	IRKYVKNTHATTHNAY	15	Mutant_5305 - Mutant_Apo	0.5	0.0033	0.0175	0.0143	0.07	0.001	0.0047	0.397	0.001
PARP_5305	196	214	TTHNAYDLEVIDIFKIERE	18	Mutant_5305 - Mutant_Apo	30	-0.041	0.091	-0.126	0.273	-0.007	0.0152	0.397	0.001
PARP_5305	196	214	TTHNAYDLEVIDIFKIERE	18	Mutant_5305 - Mutant_Apo	5	0.0384	0.0778	0.112	0.2334	0.0062	0.013	0.397	0.001
PARP_5305	196	214	TTHNAYDLEVIDIFKIERE	18	Mutant_5305 - Mutant_Apo	0.5	0.0885	0.0379	0.2626	0.1137	0.0146	0.0063	0.397	0.001
PARP_5305	204	209	EVIDIF	5	Mutant_5305 - Mutant_Apo	30	-0.0389	0.0042	-0.0421	0.0042	-0.0084	0.0008	0.397	0.001
PARP_5305	204	209	EVIDIF	5	Mutant_5305 - Mutant_Apo	0.5	-0.032	0.0068	-0.0352	0.0068	-0.007	0.0014	0.397	0.001
PARP_5305	204	209	EVIDIF	5	Mutant_5305 - Mutant_Apo	5	0.0024	0.0083	-0.0009	0.0083	-0.0002	0.0017	0.397	0.001
PARP_5305	208	218	IFKIEREGECQ	10	Mutant_5305 - Mutant_Apo	0.5	-0.1019	0.0142	-0.3211	0.0427	-0.0321	0.0043	0.397	0.001
PARP_5305	208	218	IFKIEREGECQ	10	Mutant_5305 - Mutant_Apo	5	-0.1016	0.0314	-0.3203	0.0942	-0.032	0.0094	0.397	0.001
PARP_5305	208	217	IFKIEREGEC	9	Mutant_5305 - Mutant_Apo	0.5	-0.1237	0.0234	-0.2281	0.0468	-0.0253	0.0052	0.397	0.001
PARP_5305	208	217	IFKIEREGEC	9	Mutant_5305 - Mutant_Apo	5	-0.1024	0.0434	-0.1853	0.0868	-0.0206	0.0096	0.397	0.001
PARP_5305	208	218	IFKIEREGECQ	10	Mutant_5305 - Mutant_Apo	30	-0.0022	0.0099	-0.022	0.0296	-0.0022	0.003	0.397	0.001
PARP_5305	208	217	IFKIEREGEC	9	Mutant_5305 - Mutant_Apo	30	0.0186	0.0056	0.0566	0.0112	0.0063	0.0012	0.397	0.001
PARP_5305	209	218	FKIEREGECQ	9	Mutant_5305 - Mutant_Apo	0.5	-0.1816	0.0091	-0.3599	0.0183	-0.04	0.002	0.397	0.001
PARP_5305	209	217	FKIEREGEC	8	Mutant_5305 - Mutant_Apo	0.5	-0.1748	0.0059	-0.3456	0.0117	-0.0432	0.0015	0.397	0.001
PARP_5305	209	218	FKIEREGECQ	9	Mutant_5305 - Mutant_Apo	30	-0.1118	0.0126	-0.2202	0.0251	-0.0245	0.0028	0.397	0.001
PARP_5305	209	218	FKIEREGECQ	9	Mutant_5305 - Mutant_Apo	5	-0.083	0.0202	-0.1626	0.0404	-0.0181	0.0045	0.397	0.001
PARP_5305	209	217	FKIEREGEC	8	Mutant_5305 - Mutant_Apo	5	-0.0771	0.0155	-0.1502	0.031	-0.0188	0.0039	0.397	0.001
PARP_5305	209	217	FKIEREGEC	8	Mutant_5305 - Mutant_Apo	30	-0.073	0.0078	-0.142	0.0155	-0.0177	0.0019	0.397	0.001
PARP_5305	210	218	KIEREGECQ	8	Mutant_5305 - Mutant_Apo	0.5	-0.1517	0.015	-0.3086	0.03	-0.0386	0.0037	0.397	0.001
PARP_5305	210	218	KIEREGECQ	8	Mutant_5305 - Mutant_Apo	5	-0.0673	0.0201	-0.14	0.0403	-0.0175	0.005	0.397	0.001
PARP_5305	210	218	KIEREGECQ	8	Mutant_5305 - Mutant_Apo	30	-0.0638	0.0281	-0.1329	0.0562	-0.0166	0.007	0.397	0.001
PARP_5305	229	241	RRLLWHGSRTTNF	12	Mutant_5305 - Mutant_Apo	30	-0.1368	0.0212	-0.5641	0.0849	-0.047	0.0071	0.397	0.001
PARP_5305	229	241	RRLLWHGSRTTNF	12	Mutant_5305 - Mutant_Apo	0.5	-0.074	0.0095	-0.313	0.0381	-0.0261	0.0032	0.397	0.001
PARP_5305	229	241	RRLLWHGSRTTNF	12	Mutant_5305 - Mutant_Apo	5	-0.0638	0.0302	-0.2721	0.1207	-0.0227	0.0101	0.397	0.001
PARP_5305	236	241	SRTTNF	5	Mutant_5305 - Mutant_Apo	30	-0.3877	0.0843	-0.388	0.0843	-0.0776	0.0169	0.397	0.001
PARP_5305	236	241	SRTTNF	5	Mutant_5305 - Mutant_Apo	0.5	-0.1636	0.0429	-0.1638	0.0429	-0.0328	0.0086	0.397	0.001
PARP_5305	236	241	SRTTNF	5	Mutant_5305 - Mutant_Apo	5	-0.032	0.0722	-0.0323	0.0722	-0.0065	0.0144	0.397	0.001
PARP_5305	242	262	AGILSQGLRIAPPEAPVTGYM	17	Mutant_5305 - Mutant_Apo	30	-0.5642	0.0133	-1.6923	0.0399	-0.0995	0.0023	0.397	0.001
PARP_5305	242	262	AGILSQGLRIAPPEAPVTGYM	17	Mutant_5305 - Mutant_Apo	5	-0.5279	0.0208	-1.5833	0.0625	-0.0931	0.0037	0.397	0.001
PARP_5305	242	262	AGILSQGLRIAPPEAPVTGYM	17	Mutant_5305 - Mutant_Apo	0.5	-0.4786	0.0087	-1.4354	0.026	-0.0844	0.0015	0.397	0.001
PARP_5305	242	249	AGILSQGL	7	Mutant_5305 - Mutant_Apo	30	-0.7601	0.015	-0.7553	0.015	-0.1079	0.0021	0.397	0.001
PARP_5305	242	248	AGILSQG	6	Mutant_5305 - Mutant_Apo	30	-0.2187	0.0197	-0.2286	0.0197	-0.0381	0.0033	0.397	0.001
PARP_5305	242	249	AGILSQGL	7	Mutant_5305 - Mutant_Apo	5	-0.1886	0.0099	-0.1837	0.0099	-0.0262	0.0014	0.397	0.001
PARP_5305	242	248	AGILSQG	6	Mutant_5305 - Mutant_Apo	5	-0.0618	0.015	-0.0718	0.015	-0.012	0.0025	0.397	0.001
PARP_5305	242	249	AGILSQGL	7	Mutant_5305 - Mutant_Apo	0.5	-0.0597	0.0296	-0.0549	0.0296	-0.0078	0.0042	0.397	0.001
PARP_5305	242	248	AGILSQG	6	Mutant_5305 - Mutant_Apo	0.5	-0.0349	0.01	-0.0448	0.01	-0.0075	0.0017	0.397	0.001
PARP_5305	246	262	SQGLRIAPPEAPVTGYM	13	Mutant_5305 - Mutant_Apo	30	-0.9131	0.0173	-1.8225	0.0346	-0.1402	0.0027	0.397	0.001
PARP_5305	246	261	SQGLRIAPPEAPVTGY	12	Mutant_5305 - Mutant_Apo	30	-0.8868	0.017	-1.7723	0.0341	-0.1477	0.0028	0.397	0.001
PARP_5305	246	262	SQGLRIAPPEAPVTGYM	13	Mutant_5305 - Mutant_Apo	5	-0.8782	0.0465	-1.7525	0.093	-0.1348	0.0072	0.397	0.001
PARP_5305	246	261	SQGLRIAPPEAPVTGY	12	Mutant_5305 - Mutant_Apo	5	-0.8599	0.0454	-1.7185	0.0909	-0.1432	0.0076	0.397	0.001
PARP_5305	246	262	SQGLRIAPPEAPVTGYM	13	Mutant_5305 - Mutant_Apo	0.5	-0.7945	0.0102	-1.5853	0.0205	-0.1219	0.0016	0.397	0.001
PARP_5305	246	261	SQGLRIAPPEAPVTGY	12	Mutant_5305 - Mutant_Apo	0.5	-0.7777	0.0118	-1.5541	0.0235	-0.1295	0.002	0.397	0.001
PARP_5305	249	263	LRIAPPEAPVTGYMF	11	Mutant_5305 - Mutant_Apo	5	-0.9567	0.0466	-1.9068	0.0932	-0.1733	0.0085	0.397	0.001
PARP_5305	249	263	LRIAPPEAPVTGYMF	11	Mutant_5305 - Mutant_Apo	30	-0.883	0.0626	-1.7593	0.1251	-0.1599	0.0114	0.397	0.001
PARP_5305	249	263	LRIAPPEAPVTGYMF	11	Mutant_5305 - Mutant_Apo	0.5	-0.7985	0.0548	-1.5903	0.1096	-0.1446	0.01	0.397	0.001
PARP_5305	249	262	LRIAPPEAPVTGYM	10	Mutant_5305 - Mutant_Apo	5	-0.7492	0.0382	-1.4974	0.0764	-0.1497	0.0076	0.397	0.001
PARP_5305	249	262	LRIAPPEAPVTGYM	10	Mutant_5305 - Mutant_Apo	0.5	-0.7481	0.0086	-1.4952	0.0171	-0.1495	0.0017	0.397	0.001
PARP_5305	249	261	LRIAPPEAPVTGY	9	Mutant_5305 - Mutant_Apo	5	-0.7326	0.0336	-1.4589	0.0672	-0.1621	0.0075	0.397	0.001
PARP_5305	249	261	LRIAPPEAPVTGY	9	Mutant_5305 - Mutant_Apo	0.5	-0.7271	0.0059	-1.4479	0.0117	-0.1609	0.0013	0.397	0.001
PARP_5305	249	259	LRIAPPEAPVT	7	Mutant_5305 - Mutant_Apo	5	-0.7014	0.0193	-1.3938	0.0385	-0.1991	0.0055	0.397	0.001
PARP_5305	249	256	LRIAPPEA	5	Mutant_5305 - Mutant_Apo	5	-0.6425	0.0372	-1.3049	0.0744	-0.261	0.0149	0.397	0.001
PARP_5305	249	259	LRIAPPEAPVT	7	Mutant_5305 - Mutant_Apo	30	-0.6287	0.0124	-1.2485	0.0248	-0.1784	0.0035	0.397	0.001
PARP_5305	249	262	LRIAPPEAPVTGYM	10	Mutant_5305 - Mutant_Apo	30	-0.606	0.0153	-1.2109	0.0306	-0.1211	0.0031	0.397	0.001
PARP_5305	249	261	LRIAPPEAPVTGY	9	Mutant_5305 - Mutant_Apo	30	-0.59	0.0069	-1.1735	0.0138	-0.1304	0.0015	0.397	0.001
PARP_5305	249	256	LRIAPPEA	5	Mutant_5305 - Mutant_Apo	30	-0.5558	0.0062	-1.1313	0.0124	-0.2263	0.0025	0.397	0.001
PARP_5305	249	259	LRIAPPEAPVT	7	Mutant_5305 - Mutant_Apo	0.5	-0.4933	0.0062	-0.9776	0.0124	-0.1397	0.0018	0.397	0.001
PARP_5305	249	256	LRIAPPEA	5	Mutant_5305 - Mutant_Apo	0.5	-0.4406	0.0089	-0.9009	0.0179	-0.1802	0.0036	0.397	0.001
PARP_5305	250	263	RIAPPEAPVTGYMF	10	Mutant_5305 - Mutant_Apo	5	-0.9175	0.0411	-1.8679	0.0821	-0.1868	0.0082	0.397	0.001
PARP_5305	250	263	RIAPPEAPVTGYMF	10	Mutant_5305 - Mutant_Apo	30	-0.8965	0.0057	-1.8258	0.0113	-0.1826	0.0011	0.397	0.001
PARP_5305	250	262	RIAPPEAPVTGYM	9	Mutant_5305 - Mutant_Apo	5	-0.7129	0.0345	-1.4254	0.0689	-0.1584	0.0077	0.397	0.001
PARP_5305	250	263	RIAPPEAPVTGYMF	10	Mutant_5305 - Mutant_Apo	0.5	-0.683	0.0245	-1.3989	0.049	-0.1399	0.0049	0.397	0.001
PARP_5305	250	262	RIAPPEAPVTGYM	9	Mutant_5305 - Mutant_Apo	0.5	-0.6423	0.0063	-1.2841	0.0126	-0.1427	0.0014	0.397	0.001
PARP_5305	250	262	RIAPPEAPVTGYM	9	Mutant_5305 - Mutant_Apo	30	-0.6154	0.0178	-1.2305	0.0356	-0.1367	0.004	0.397	0.001
PARP_5305	263	270	FGKGIYFA	7	Mutant_5305 - Mutant_Apo	30	-0.1344	0.024	-0.2613	0.048	-0.0373	0.0069	0.397	0.001
PARP_5305	263	269	FGKGIYF	6	Mutant_5305 - Mutant_Apo	30	-0.1035	0.0098	-0.2103	0.0196	-0.035	0.0033	0.397	0.001
PARP_5305	263	269	FGKGIYF	6	Mutant_5305 - Mutant_Apo	5	-0.0321	0.0098	-0.0674	0.0197	-0.0112	0.0033	0.397	0.001
PARP_5305	263	270	FGKGIYFA	7	Mutant_5305 - Mutant_Apo	0.5	-0.0272	0.0272	-0.047	0.0545	-0.0067	0.0078	0.397	0.001
PARP_5305	263	270	FGKGIYFA	7	Mutant_5305 - Mutant_Apo	5	-0.0175	0.0416	-0.0276	0.0831	-0.0039	0.0119	0.397	0.001
PARP_5305	263	269	FGKGIYF	6	Mutant_5305 - Mutant_Apo	0.5	0.0148	0.0041	0.0265	0.0083	0.0044	0.0014	0.397	0.001
PARP_5305	273	289	VSKSANYCHTSQGDPIG	15	Mutant_5305 - Mutant_Apo	5	-0.6243	0.0226	-1.8678	0.0677	-0.1245	0.0045	0.397	0.001
PARP_5305	273	289	VSKSANYCHTSQGDPIG	15	Mutant_5305 - Mutant_Apo	30	-0.4942	0.0116	-1.4774	0.0349	-0.0985	0.0023	0.397	0.001
PARP_5305	273	290	VSKSANYCHTSQGDPIGL	16	Mutant_5305 - Mutant_Apo	5	-0.494	0.0323	-1.4402	0.0969	-0.09	0.0061	0.397	0.001
PARP_5305	273	289	VSKSANYCHTSQGDPIG	15	Mutant_5305 - Mutant_Apo	0.5	-0.4045	0.0082	-1.2083	0.0247	-0.0806	0.0016	0.397	0.001
PARP_5305	273	290	VSKSANYCHTSQGDPIGL	16	Mutant_5305 - Mutant_Apo	30	-0.4073	0.0529	-1.18	0.1588	-0.0738	0.0099	0.397	0.001
PARP_5305	273	290	VSKSANYCHTSQGDPIGL	16	Mutant_5305 - Mutant_Apo	0.5	-0.3011	0.0066	-0.8613	0.0198	-0.0538	0.0012	0.397	0.001
PARP_5305	279	290	YCHTSQGDPIGL	10	Mutant_5305 - Mutant_Apo	0.5	-0.0572	0.0043	-0.1193	0.0085	-0.0119	0.0009	0.397	0.001
PARP_5305	279	289	YCHTSQGDPIG	9	Mutant_5305 - Mutant_Apo	0.5	-0.0437	0.004	-0.1009	0.0081	-0.0112	0.0009	0.397	0.001
PARP_5305	279	289	YCHTSQGDPIG	9	Mutant_5305 - Mutant_Apo	30	-0.0212	0.0057	-0.0559	0.0115	-0.0062	0.0013	0.397	0.001
PARP_5305	279	290	YCHTSQGDPIGL	10	Mutant_5305 - Mutant_Apo	30	-0.0182	0.0058	-0.0415	0.0116	-0.0041	0.0012	0.397	0.001
PARP_5305	279	289	YCHTSQGDPIG	9	Mutant_5305 - Mutant_Apo	5	0.0018	0.018	-0.0098	0.0361	-0.0011	0.004	0.397	0.001
PARP_5305	279	290	YCHTSQGDPIGL	10	Mutant_5305 - Mutant_Apo	5	0.0032	0.0214	0.0013	0.0428	0.0001	0.0043	0.397	0.001
PARP_5305	280	290	CHTSQGDPIGL	9	Mutant_5305 - Mutant_Apo	30	-0.0426	0.0438	-0.1381	0.0876	-0.0153	0.0097	0.397	0.001
PARP_5305	280	290	CHTSQGDPIGL	9	Mutant_5305 - Mutant_Apo	0.5	-0.04	0.0403	-0.1328	0.0806	-0.0148	0.009	0.397	0.001
PARP_5305	280	289	CHTSQGDPIG	8	Mutant_5305 - Mutant_Apo	5	-0.026	0.0598	-0.0583	0.1196	-0.0073	0.0149	0.397	0.001
PARP_5305	280	290	CHTSQGDPIGL	9	Mutant_5305 - Mutant_Apo	5	0.0033	0.0254	-0.0464	0.0509	-0.0052	0.0057	0.397	0.001
PARP_5305	280	289	CHTSQGDPIG	8	Mutant_5305 - Mutant_Apo	0.5	-0.0133	0.0543	-0.033	0.1086	-0.0041	0.0136	0.397	0.001
PARP_5305	280	289	CHTSQGDPIG	8	Mutant_5305 - Mutant_Apo	30	0.0336	0.0493	0.0609	0.0986	0.0076	0.0123	0.397	0.001
PARP_5305	292	306	LLGEVALGNMYELKH	14	Mutant_5305 - Mutant_Apo	0.5	-0.0182	0.012	-0.1126	0.0361	-0.008	0.0026	0.397	0.001
PARP_5305	292	306	LLGEVALGNMYELKH	14	Mutant_5305 - Mutant_Apo	30	0.0046	0.0157	-0.0443	0.047	-0.0032	0.0034	0.397	0.001
PARP_5305	292	306	LLGEVALGNMYELKH	14	Mutant_5305 - Mutant_Apo	5	0.0169	0.0437	-0.0075	0.131	-0.0005	0.0094	0.397	0.001
PARP_5305	293	301	LGEVALGNM	8	Mutant_5305 - Mutant_Apo	30	-0.0375	0.0136	-0.0279	0.0136	-0.0035	0.0017	0.397	0.001
PARP_5305	293	301	LGEVALGNM	8	Mutant_5305 - Mutant_Apo	5	-0.0239	0.0284	-0.0143	0.0284	-0.0018	0.0035	0.397	0.001
PARP_5305	293	301	LGEVALGNM	8	Mutant_5305 - Mutant_Apo	0.5	0.0026	0.015	0.0122	0.015	0.0015	0.0019	0.397	0.001
PARP_5305	294	301	GEVALGNM	7	Mutant_5305 - Mutant_Apo	5	0.0122	0.0511	0.0282	0.0511	0.004	0.0073	0.397	0.001
PARP_5305	294	301	GEVALGNM	7	Mutant_5305 - Mutant_Apo	30	0.0145	0.0594	0.0305	0.0594	0.0044	0.0085	0.397	0.001
PARP_5305	294	301	GEVALGNM	7	Mutant_5305 - Mutant_Apo	0.5	0.0216	0.0186	0.0376	0.0186	0.0054	0.0027	0.397	0.001
PARP_5305	296	302	VALGNMY	6	Mutant_5305 - Mutant_Apo	0.5	-0.0558	0.087	-0.0394	0.087	-0.0066	0.0145	0.397	0.001
PARP_5305	296	301	VALGNM	5	Mutant_5305 - Mutant_Apo	30	-0.0265	0.0041	-0.0273	0.0041	-0.0055	0.0008	0.397	0.001
PARP_5305	296	301	VALGNM	5	Mutant_5305 - Mutant_Apo	5	0.0005	0.0244	-0.0002	0.0244	0	0.0049	0.397	0.001
PARP_5305	296	302	VALGNMY	6	Mutant_5305 - Mutant_Apo	30	-0.0017	0.0691	0.0147	0.0691	0.0025	0.0115	0.397	0.001
PARP_5305	296	301	VALGNM	5	Mutant_5305 - Mutant_Apo	0.5	0.0305	0.0092	0.0297	0.0092	0.0059	0.0018	0.397	0.001
PARP_5305	296	302	VALGNMY	6	Mutant_5305 - Mutant_Apo	5	0.032	0.0713	0.0484	0.0713	0.0081	0.0119	0.397	0.001
PARP_5305	310	333	ISKLPKGKHSVKGLGKTTPDPSAN	20	Mutant_5305 - Mutant_Apo	5	-0.0176	0.0278	-0.1054	0.1391	-0.0053	0.007	0.397	0.001
PARP_5305	310	333	ISKLPKGKHSVKGLGKTTPDPSAN	20	Mutant_5305 - Mutant_Apo	30	-0.0034	0.0109	-0.0347	0.0543	-0.0017	0.0027	0.397	0.001
PARP_5305	310	333	ISKLPKGKHSVKGLGKTTPDPSAN	20	Mutant_5305 - Mutant_Apo	0.5	0.0013	0.0107	-0.011	0.0534	-0.0006	0.0027	0.397	0.001
PARP_5305	322	333	GLGKTTPDPSAN	9	Mutant_5305 - Mutant_Apo	30	0.0344	0.03	0.0721	0.0599	0.008	0.0067	0.397	0.001
PARP_5305	322	333	GLGKTTPDPSAN	9	Mutant_5305 - Mutant_Apo	0.5	0.0368	0.0274	0.0769	0.0547	0.0085	0.0061	0.397	0.001
PARP_5305	322	333	GLGKTTPDPSAN	9	Mutant_5305 - Mutant_Apo	5	0.0527	0.0344	0.1088	0.0688	0.0121	0.0076	0.397	0.001
PARP_5305	334	353	ISLDGVDVPLGTGISSGVND	18	Mutant_5305 - Mutant_Apo	30	-0.0436	0.0316	-0.0648	0.0632	-0.0036	0.0035	0.397	0.001
PARP_5305	334	352	ISLDGVDVPLGTGISSGVN	17	Mutant_5305 - Mutant_Apo	30	-0.0072	0.0197	-0.0185	0.0394	-0.0011	0.0023	0.397	0.001
PARP_5305	334	340	ISLDGVD	6	Mutant_5305 - Mutant_Apo	0.5	-0.0032	0.0152	-0.005	0.0152	-0.0008	0.0025	0.397	0.001
PARP_5305	334	340	ISLDGVD	6	Mutant_5305 - Mutant_Apo	5	-0.0031	0.0444	-0.0049	0.0444	-0.0008	0.0074	0.397	0.001
PARP_5305	334	352	ISLDGVDVPLGTGISSGVN	17	Mutant_5305 - Mutant_Apo	5	0.0076	0.0281	0.0111	0.0562	0.0007	0.0033	0.397	0.001
PARP_5305	334	353	ISLDGVDVPLGTGISSGVND	18	Mutant_5305 - Mutant_Apo	5	-0.0054	0.0373	0.0116	0.0746	0.0006	0.0041	0.397	0.001
PARP_5305	334	340	ISLDGVD	6	Mutant_5305 - Mutant_Apo	30	0.017	0.0212	0.0152	0.0212	0.0025	0.0035	0.397	0.001
PARP_5305	334	352	ISLDGVDVPLGTGISSGVN	17	Mutant_5305 - Mutant_Apo	0.5	0.0108	0.0121	0.0175	0.0243	0.001	0.0014	0.397	0.001
PARP_5305	334	353	ISLDGVDVPLGTGISSGVND	18	Mutant_5305 - Mutant_Apo	0.5	0.0126	0.0216	0.0477	0.0433	0.0027	0.0024	0.397	0.001
PARP_5305	334	356	ISLDGVDVPLGTGISSGVNDTSL	21	Mutant_5305 - Mutant_Apo	0.5	0.0381	0.0101	0.0962	0.0203	0.0046	0.001	0.397	0.001
PARP_5305	334	356	ISLDGVDVPLGTGISSGVNDTSL	21	Mutant_5305 - Mutant_Apo	30	0.0492	0.0927	0.1183	0.1855	0.0056	0.0088	0.397	0.001
PARP_5305	334	356	ISLDGVDVPLGTGISSGVNDTSL	21	Mutant_5305 - Mutant_Apo	5	0.0608	0.0421	0.1415	0.0842	0.0067	0.004	0.397	0.001
PARP_5305	337	357	DGVDVPLGTGISSGVNDTSLL	19	Mutant_5305 - Mutant_Apo	30	-0.0642	0.0604	-0.1146	0.1207	-0.006	0.0064	0.397	0.001
PARP_5305	337	352	DGVDVPLGTGISSGVN	14	Mutant_5305 - Mutant_Apo	30	-0.0248	0.0281	-0.0552	0.0563	-0.0039	0.004	0.397	0.001
PARP_5305	337	353	DGVDVPLGTGISSGVND	15	Mutant_5305 - Mutant_Apo	5	-0.0272	0.0695	-0.0491	0.139	-0.0033	0.0093	0.397	0.001
PARP_5305	337	353	DGVDVPLGTGISSGVND	15	Mutant_5305 - Mutant_Apo	0.5	-0.0245	0.0136	-0.0438	0.0271	-0.0029	0.0018	0.397	0.001
PARP_5305	337	353	DGVDVPLGTGISSGVND	15	Mutant_5305 - Mutant_Apo	30	-0.0191	0.0205	-0.0329	0.041	-0.0022	0.0027	0.397	0.001
PARP_5305	337	356	DGVDVPLGTGISSGVNDTSL	18	Mutant_5305 - Mutant_Apo	0.5	-0.0161	0.015	-0.0292	0.03	-0.0016	0.0017	0.397	0.001
PARP_5305	337	356	DGVDVPLGTGISSGVNDTSL	18	Mutant_5305 - Mutant_Apo	30	-0.0142	0.0307	-0.0254	0.0615	-0.0014	0.0034	0.397	0.001
PARP_5305	337	352	DGVDVPLGTGISSGVN	14	Mutant_5305 - Mutant_Apo	5	-0.0077	0.0283	-0.0211	0.0565	-0.0015	0.004	0.397	0.001
PARP_5305	337	352	DGVDVPLGTGISSGVN	14	Mutant_5305 - Mutant_Apo	0.5	0.0009	0.0147	-0.0039	0.0294	-0.0003	0.0021	0.397	0.001
PARP_5305	337	357	DGVDVPLGTGISSGVNDTSLL	19	Mutant_5305 - Mutant_Apo	0.5	0.0054	0.013	0.0246	0.0261	0.0013	0.0014	0.397	0.001
PARP_5305	337	356	DGVDVPLGTGISSGVNDTSL	18	Mutant_5305 - Mutant_Apo	5	0.0128	0.0555	0.0287	0.111	0.0016	0.0062	0.397	0.001
PARP_5305	337	357	DGVDVPLGTGISSGVNDTSLL	19	Mutant_5305 - Mutant_Apo	5	0.0474	0.0576	0.1085	0.1152	0.0057	0.0061	0.397	0.001
PARP_5305	341	356	VPLGTGISSGVNDTSL	14	Mutant_5305 - Mutant_Apo	0.5	-0.0364	0.0111	-0.088	0.0221	-0.0063	0.0016	0.397	0.001
PARP_5305	341	353	VPLGTGISSGVND	11	Mutant_5305 - Mutant_Apo	30	-0.0398	0.0149	-0.0723	0.0298	-0.0066	0.0027	0.397	0.001
PARP_5305	341	353	VPLGTGISSGVND	11	Mutant_5305 - Mutant_Apo	5	-0.0312	0.0446	-0.0551	0.0893	-0.005	0.0081	0.397	0.001
PARP_5305	341	353	VPLGTGISSGVND	11	Mutant_5305 - Mutant_Apo	0.5	-0.0219	0.0098	-0.0365	0.0196	-0.0033	0.0018	0.397	0.001
PARP_5305	341	352	VPLGTGISSGVN	10	Mutant_5305 - Mutant_Apo	0.5	-0.0196	0.0197	-0.0346	0.0393	-0.0035	0.0039	0.397	0.001
PARP_5305	341	352	VPLGTGISSGVN	10	Mutant_5305 - Mutant_Apo	30	-0.0192	0.0124	-0.0338	0.0249	-0.0034	0.0025	0.397	0.001
PARP_5305	341	356	VPLGTGISSGVNDTSL	14	Mutant_5305 - Mutant_Apo	30	-0.0089	0.0221	-0.0331	0.0443	-0.0024	0.0032	0.397	0.001
PARP_5305	341	357	VPLGTGISSGVNDTSLL	15	Mutant_5305 - Mutant_Apo	0.5	-0.0135	0.0145	-0.0277	0.0291	-0.0018	0.0019	0.397	0.001
PARP_5305	341	356	VPLGTGISSGVNDTSL	14	Mutant_5305 - Mutant_Apo	5	0.0084	0.0472	0.0016	0.0945	0.0001	0.0067	0.397	0.001
PARP_5305	341	357	VPLGTGISSGVNDTSLL	15	Mutant_5305 - Mutant_Apo	30	0.0154	0.0241	0.0302	0.0482	0.002	0.0032	0.397	0.001
PARP_5305	341	352	VPLGTGISSGVN	10	Mutant_5305 - Mutant_Apo	5	0.0159	0.0582	0.0365	0.1164	0.0037	0.0116	0.397	0.001
PARP_5305	341	357	VPLGTGISSGVNDTSLL	15	Mutant_5305 - Mutant_Apo	5	0.0245	0.0474	0.0483	0.0948	0.0032	0.0063	0.397	0.001
PARP_5305	347	364	ISSGVNDTSLLYNEYIVY	17	Mutant_5305 - Mutant_Apo	30	-0.0761	0.1219	-0.2829	0.2439	-0.0166	0.0143	0.397	0.001
PARP_5305	347	364	ISSGVNDTSLLYNEYIVY	17	Mutant_5305 - Mutant_Apo	0.5	-0.0217	0.0608	-0.1741	0.1216	-0.0102	0.0072	0.397	0.001
PARP_5305	347	364	ISSGVNDTSLLYNEYIVY	17	Mutant_5305 - Mutant_Apo	5	0.1031	0.0862	0.0754	0.1725	0.0044	0.0101	0.397	0.001
PARP_5305	362	368	IVYDIAQ	6	Mutant_5305 - Mutant_Apo	30	-0.1586	0.0075	-0.1531	0.0075	-0.0255	0.0012	0.397	0.001
PARP_5305	362	367	IVYDIA	5	Mutant_5305 - Mutant_Apo	30	-0.1225	0.0097	-0.1267	0.0097	-0.0253	0.0019	0.397	0.001
PARP_5305	362	367	IVYDIA	5	Mutant_5305 - Mutant_Apo	5	-0.1072	0.0161	-0.1114	0.0161	-0.0223	0.0032	0.397	0.001
PARP_5305	362	367	IVYDIA	5	Mutant_5305 - Mutant_Apo	0.5	-0.0912	0.0179	-0.0954	0.0179	-0.0191	0.0036	0.397	0.001
PARP_5305	362	368	IVYDIAQ	6	Mutant_5305 - Mutant_Apo	0.5	-0.0872	0.0106	-0.0817	0.0106	-0.0136	0.0018	0.397	0.001
PARP_5305	362	368	IVYDIAQ	6	Mutant_5305 - Mutant_Apo	5	-0.0808	0.0118	-0.0753	0.0118	-0.0126	0.002	0.397	0.001
PARP_5305	365	371	DIAQVNL	6	Mutant_5305 - Mutant_Apo	5	-0.4113	0.0246	-0.3867	0.0246	-0.0678	0.0041	0.397	0.001
PARP_5305	365	371	DIAQVNL	6	Mutant_5305 - Mutant_Apo	30	-0.3846	0.0121	-0.38	0.0121	-0.0633	0.002	0.397	0.001
PARP_5305	365	371	DIAQVNL	6	Mutant_5305 - Mutant_Apo	0.5	-0.1175	0.0188	-0.1129	0.0188	-0.0188	0.0031	0.397	0.001
PARP_5305	366	371	IAQVNL	5	Mutant_5305 - Mutant_Apo	5	-0.4163	0.0285	-0.3816	0.0285	-0.0843	0.0057	0.397	0.001
PARP_5305	366	373	IAQVNLKY	7	Mutant_5305 - Mutant_Apo	5	-0.2065	0.0122	-0.3732	0.0244	-0.0576	0.0035	0.397	0.001
PARP_5305	366	371	IAQVNL	5	Mutant_5305 - Mutant_Apo	30	-0.3911	0.003	-0.3964	0.003	-0.0793	0.0006	0.397	0.001
PARP_5305	366	373	IAQVNLKY	7	Mutant_5305 - Mutant_Apo	30	-0.167	0.0049	-0.3242	0.0099	-0.0463	0.0014	0.397	0.001
PARP_5305	366	371	IAQVNL	5	Mutant_5305 - Mutant_Apo	0.5	-0.1092	0.0091	-0.1145	0.0091	-0.0229	0.0018	0.397	0.001
PARP_5305	366	373	IAQVNLKY	7	Mutant_5305 - Mutant_Apo	0.5	-0.052	0.0106	-0.0942	0.0212	-0.0135	0.003	0.397	0.001
PARP_5305	368	375	QVNLKYLL	7	Mutant_5305 - Mutant_Apo	5	-0.1913	0.003	-0.3768	0.0061	-0.0538	0.0009	0.397	0.001
PARP_5305	368	375	QVNLKYLL	7	Mutant_5305 - Mutant_Apo	30	-0.1861	0.0046	-0.3663	0.0092	-0.0523	0.0013	0.397	0.001
PARP_5305	368	374	QVNLKYL	6	Mutant_5305 - Mutant_Apo	5	-0.1849	0.0187	-0.365	0.0375	-0.0608	0.0062	0.397	0.001
PARP_5305	368	373	QVNLKY	5	Mutant_5305 - Mutant_Apo	5	-0.3704	0.0896	-0.3546	0.0896	-0.0709	0.0179	0.397	0.001
PARP_5305	368	374	QVNLKYL	6	Mutant_5305 - Mutant_Apo	30	-0.1773	0.007	-0.3498	0.014	-0.0583	0.0023	0.397	0.001
PARP_5305	368	373	QVNLKY	5	Mutant_5305 - Mutant_Apo	30	-0.3487	0.0496	-0.3328	0.0496	-0.0666	0.0099	0.397	0.001
PARP_5305	368	377	QVNLKYLLKL	9	Mutant_5305 - Mutant_Apo	30	-0.1057	0.0104	-0.3072	0.0313	-0.0341	0.0035	0.397	0.001
PARP_5305	368	377	QVNLKYLLKL	9	Mutant_5305 - Mutant_Apo	5	-0.1042	0.0092	-0.3027	0.0277	-0.0336	0.0031	0.397	0.001
PARP_5305	368	379	QVNLKYLLKLKF	11	Mutant_5305 - Mutant_Apo	5	-0.094	0.0147	-0.2838	0.0441	-0.0258	0.004	0.397	0.001
PARP_5305	368	379	QVNLKYLLKLKF	11	Mutant_5305 - Mutant_Apo	30	-0.0852	0.0095	-0.2574	0.0284	-0.0234	0.0026	0.397	0.001
PARP_5305	368	374	QVNLKYL	6	Mutant_5305 - Mutant_Apo	0.5	-0.0544	0.0071	-0.104	0.0142	-0.0173	0.0024	0.397	0.001
PARP_5305	368	377	QVNLKYLLKL	9	Mutant_5305 - Mutant_Apo	0.5	-0.0291	0.0041	-0.0776	0.0124	-0.0086	0.0014	0.397	0.001
PARP_5305	368	375	QVNLKYLL	7	Mutant_5305 - Mutant_Apo	0.5	-0.038	0.0037	-0.0702	0.0074	-0.01	0.0011	0.397	0.001
PARP_5305	368	373	QVNLKY	5	Mutant_5305 - Mutant_Apo	0.5	-0.0436	0.0687	-0.0278	0.0687	-0.0056	0.0137	0.397	0.001
PARP_5305	368	379	QVNLKYLLKLKF	11	Mutant_5305 - Mutant_Apo	0.5	-0.0054	0.0127	-0.0181	0.0382	-0.0016	0.0035	0.397	0.001
PARP_5305	369	375	VNLKYLL	6	Mutant_5305 - Mutant_Apo	5	-0.1759	0.0083	-0.3454	0.0165	-0.0576	0.0028	0.397	0.001
PARP_5305	369	375	VNLKYLL	6	Mutant_5305 - Mutant_Apo	30	-0.1627	0.0014	-0.3189	0.0028	-0.0532	0.0005	0.397	0.001
PARP_5305	369	377	VNLKYLLKL	8	Mutant_5305 - Mutant_Apo	30	-0.1473	0.008	-0.2995	0.016	-0.0374	0.002	0.397	0.001
PARP_5305	369	377	VNLKYLLKL	8	Mutant_5305 - Mutant_Apo	5	-0.1464	0.0111	-0.2977	0.0222	-0.0372	0.0028	0.397	0.001
PARP_5305	369	379	VNLKYLLKLKF	10	Mutant_5305 - Mutant_Apo	5	-0.0922	0.0155	-0.2422	0.0466	-0.0242	0.0047	0.397	0.001
PARP_5305	369	379	VNLKYLLKLKF	10	Mutant_5305 - Mutant_Apo	30	-0.0695	0.008	-0.174	0.024	-0.0174	0.0024	0.397	0.001
PARP_5305	369	377	VNLKYLLKL	8	Mutant_5305 - Mutant_Apo	0.5	-0.0363	0.0108	-0.0775	0.0216	-0.0097	0.0027	0.397	0.001
PARP_5305	369	375	VNLKYLL	6	Mutant_5305 - Mutant_Apo	0.5	-0.0191	0.0055	-0.0318	0.0111	-0.0053	0.0018	0.397	0.001
PARP_5305	369	379	VNLKYLLKLKF	10	Mutant_5305 - Mutant_Apo	0.5	-0.0004	0.0065	0.0333	0.0194	0.0033	0.0019	0.397	0.001
PARP_5305	370	375	NLKYLL	5	Mutant_5305 - Mutant_Apo	5	-0.35	0.0141	-0.3479	0.0141	-0.0696	0.0028	0.397	0.001
PARP_5305	370	375	NLKYLL	5	Mutant_5305 - Mutant_Apo	30	-0.2694	0.0208	-0.2673	0.0208	-0.0535	0.0042	0.397	0.001
PARP_5305	370	377	NLKYLLKL	7	Mutant_5305 - Mutant_Apo	5	-0.1348	0.0174	-0.2395	0.0348	-0.0342	0.005	0.397	0.001
PARP_5305	370	377	NLKYLLKL	7	Mutant_5305 - Mutant_Apo	30	-0.1286	0.0087	-0.2271	0.0173	-0.0324	0.0025	0.397	0.001
PARP_5305	370	375	NLKYLL	5	Mutant_5305 - Mutant_Apo	0.5	-0.0692	0.0161	-0.0671	0.0161	-0.0134	0.0032	0.397	0.001
PARP_5305	370	377	NLKYLLKL	7	Mutant_5305 - Mutant_Apo	0.5	-0.0073	0.0089	0.0155	0.0178	0.0022	0.0025	0.397	0.001
PARP_5305	372	377	KYLLKL	5	Mutant_5305 - Mutant_Apo	30	-0.0035	0.0017	-0.001	0.0033	-0.0002	0.0007	0.397	0.001
PARP_5305	372	377	KYLLKL	5	Mutant_5305 - Mutant_Apo	0.5	-0.0031	0.0057	-0.0002	0.0114	0	0.0023	0.397	0.001
PARP_5305	372	377	KYLLKL	5	Mutant_5305 - Mutant_Apo	5	0.003	0.004	0.0119	0.008	0.0024	0.0016	0.397	0.001
PARP_5305	372	379	KYLLKLKF	7	Mutant_5305 - Mutant_Apo	5	0.0043	0.015	0.0478	0.03	0.0068	0.0043	0.397	0.001
PARP_5305	372	379	KYLLKLKF	7	Mutant_5305 - Mutant_Apo	0.5	0.008	0.0127	0.0553	0.0254	0.0079	0.0036	0.397	0.001
PARP_5305	372	379	KYLLKLKF	7	Mutant_5305 - Mutant_Apo	30	0.0104	0.0109	0.0599	0.0219	0.0086	0.0031	0.397	0.001
PARP_5305	374	379	LLKLKF	5	Mutant_5305 - Mutant_Apo	0.5	-0.0155	0.0079	-0.0308	0.0159	-0.0062	0.0032	0.397	0.001
PARP_5305	374	379	LLKLKF	5	Mutant_5305 - Mutant_Apo	30	-0.0047	0.0047	-0.0093	0.0093	-0.0019	0.0019	0.397	0.001
PARP_5305	374	379	LLKLKF	5	Mutant_5305 - Mutant_Apo	5	0.0029	0.0114	0.0059	0.0227	0.0012	0.0045	0.397	0.001
PARP_5305	376	383	KLKFNFKT	7	Mutant_5305 - Mutant_Apo	5	-0.1053	0.0413	-0.2099	0.0826	-0.03	0.0118	0.397	0.001
PARP_5305	376	383	KLKFNFKT	7	Mutant_5305 - Mutant_Apo	30	-0.0225	0.0062	-0.0444	0.0125	-0.0063	0.0018	0.397	0.001
PARP_5305	376	383	KLKFNFKT	7	Mutant_5305 - Mutant_Apo	0.5	-0.0046	0.0161	-0.0086	0.0322	-0.0012	0.0046	0.397	0.001
PARP_5305	378	383	KFNFKT	5	Mutant_5305 - Mutant_Apo	5	-0.0074	0.018	-0.0135	0.036	-0.0027	0.0072	0.397	0.001
PARP_5305	378	383	KFNFKT	5	Mutant_5305 - Mutant_Apo	30	0.0005	0.0122	0.0024	0.0245	0.0005	0.0049	0.397	0.001
PARP_5305	378	383	KFNFKT	5	Mutant_5305 - Mutant_Apo	0.5	0.0085	0.005	0.0183	0.01	0.0037	0.002	0.397	0.001

## Sheet: WTApovsOlapBound_Peptides
Protein	Start	End	Sequence	MaxUptake	State	Exposure	Center_diff_ave	Center_diff_SD	Uptake_diff_ave	Uptake_diff_SD	RU_diff_ave	RU_diff_SD	CI	Confidence
PARP_TAG	1	6	MLNDIF	5	PARPT_WT_OLAP - PARP_WT_APO	0.5	0.0373	0.1059	0.0198	0.1059	0.004	0.0212	0.502	0.001
PARP_TAG	29	43	YFQGSKSKLPKPVQD	12	PARPT_WT_OLAP - PARP_WT_APO	0.5	0.027	0.021	0.0587	0.0629	0.0049	0.0052	0.502	0.001
PARP_TAG	29	44	YFQGSKSKLPKPVQDL	13	PARPT_WT_OLAP - PARP_WT_APO	0.5	0.0362	0.0175	0.1518	0.0702	0.0117	0.0054	0.502	0.001
PARP_TAG	31	44	QGSKSKLPKPVQDL	11	PARPT_WT_OLAP - PARP_WT_APO	0.5	0.0447	0.0185	0.141	0.0554	0.0128	0.005	0.502	0.001
PARP_TAG	44	49	LIKMIF	5	PARPT_WT_OLAP - PARP_WT_APO	0.5	0.0042	0.0085	0.0083	0.0169	0.0017	0.0034	0.502	0.001
PARP_TAG	48	53	IFDVES	5	PARPT_WT_OLAP - PARP_WT_APO	0.5	0.0501	0.0888	0.0442	0.0888	0.0088	0.0178	0.502	0.001
PARP_TAG	48	54	IFDVESM	6	PARPT_WT_OLAP - PARP_WT_APO	0.5	0.0908	0.0941	0.0842	0.0941	0.014	0.0157	0.502	0.001
PARP_TAG	48	60	IFDVESMKKAMVE	12	PARPT_WT_OLAP - PARP_WT_APO	0.5	0.0432	0.0366	0.13	0.1097	0.0108	0.0091	0.502	0.001
PARP_TAG	48	61	IFDVESMKKAMVEY	13	PARPT_WT_OLAP - PARP_WT_APO	0.5	0.025	0.0305	0.0697	0.0915	0.0054	0.007	0.502	0.001
PARP_TAG	49	60	FDVESMKKAMVE	11	PARPT_WT_OLAP - PARP_WT_APO	0.5	0.0542	0.0916	0.1901	0.1832	0.0173	0.0167	0.502	0.001
PARP_TAG	50	60	DVESMKKAMVE	10	PARPT_WT_OLAP - PARP_WT_APO	0.5	0.0315	0.0296	0.0874	0.0887	0.0087	0.0089	0.502	0.001
PARP_TAG	50	61	DVESMKKAMVEY	11	PARPT_WT_OLAP - PARP_WT_APO	0.5	0.0167	0.0263	0.051	0.0788	0.0046	0.0072	0.502	0.001
PARP_TAG	53	61	SMKKAMVEY	8	PARPT_WT_OLAP - PARP_WT_APO	0.5	-0.0062	0.0052	0.0716	0.0104	0.009	0.0013	0.502	0.001
PARP_TAG	55	60	KKAMVE	5	PARPT_WT_OLAP - PARP_WT_APO	0.5	0.0133	0.0089	0.0378	0.0178	0.0076	0.0036	0.502	0.001
PARP_TAG	55	62	KKAMVEYE	7	PARPT_WT_OLAP - PARP_WT_APO	0.5	0.0055	0.0431	0.035	0.0861	0.005	0.0123	0.502	0.001
PARP_TAG	61	81	YEIDLQKMPLGKLSKRQIQAA	19	PARPT_WT_OLAP - PARP_WT_APO	0.5	0.0275	0.067	0.0759	0.2682	0.004	0.0141	0.502	0.001
PARP_TAG	62	81	EIDLQKMPLGKLSKRQIQAA	18	PARPT_WT_OLAP - PARP_WT_APO	0.5	0.0265	0.0709	0.1295	0.2835	0.0072	0.0158	0.502	0.001
PARP_TAG	63	81	IDLQKMPLGKLSKRQIQAA	17	PARPT_WT_OLAP - PARP_WT_APO	0.5	0.0274	0.0736	0.1249	0.2943	0.0073	0.0173	0.502	0.001
PARP_TAG	65	72	LQKMPLGK	6	PARPT_WT_OLAP - PARP_WT_APO	0.5	0.0505	0.0815	0.0896	0.163	0.0149	0.0272	0.502	0.001
PARP_TAG	65	81	LQKMPLGKLSKRQIQAA	15	PARPT_WT_OLAP - PARP_WT_APO	0.5	0.0337	0.0617	0.1299	0.247	0.0087	0.0165	0.502	0.001
PARP_TAG	65	82	LQKMPLGKLSKRQIQAAY	16	PARPT_WT_OLAP - PARP_WT_APO	0.5	0.0314	0.0573	0.1325	0.2292	0.0083	0.0143	0.502	0.001
PARP_TAG	66	81	QKMPLGKLSKRQIQAA	14	PARPT_WT_OLAP - PARP_WT_APO	0.5	0.0436	0.0832	0.1334	0.2497	0.0095	0.0178	0.502	0.001
PARP_TAG	66	82	QKMPLGKLSKRQIQAAY	15	PARPT_WT_OLAP - PARP_WT_APO	0.5	0.0313	0.0692	0.1023	0.2075	0.0068	0.0138	0.502	0.001
PARP_TAG	74	81	SKRQIQAA	7	PARPT_WT_OLAP - PARP_WT_APO	0.5	0.026	0.0213	0.0521	0.0427	0.0074	0.0061	0.502	0.001
PARP_TAG	82	100	YSILSEVQQAVSQGSSDSQ	18	PARPT_WT_OLAP - PARP_WT_APO	0.5	-0.0129	0.1079	-0.0109	0.2157	-0.0006	0.012	0.502	0.001
PARP_TAG	86	100	SEVQQAVSQGSSDSQ	14	PARPT_WT_OLAP - PARP_WT_APO	0.5	0.0968	0.0444	0.1829	0.0888	0.0131	0.0063	0.502	0.001
PARP_TAG	86	102	SEVQQAVSQGSSDSQIL	16	PARPT_WT_OLAP - PARP_WT_APO	0.5	0.163	0.1078	0.3134	0.2157	0.0196	0.0135	0.502	0.001
PARP_TAG	86	103	SEVQQAVSQGSSDSQILD	17	PARPT_WT_OLAP - PARP_WT_APO	0.5	0.1761	0.1403	0.3518	0.2807	0.0207	0.0165	0.502	0.001
PARP_TAG	86	104	SEVQQAVSQGSSDSQILDL	18	PARPT_WT_OLAP - PARP_WT_APO	0.5	0.1901	0.1314	0.386	0.2628	0.0214	0.0146	0.502	0.001
PARP_TAG	86	108	SEVQQAVSQGSSDSQILDLSNRF	22	PARPT_WT_OLAP - PARP_WT_APO	0.5	0.0313	0.1026	0.1154	0.3078	0.0052	0.014	0.502	0.001
PARP_TAG	88	101	VQQAVSQGSSDSQI	13	PARPT_WT_OLAP - PARP_WT_APO	0.5	0.1496	0.079	0.2972	0.158	0.0229	0.0122	0.502	0.001
PARP_TAG	88	102	VQQAVSQGSSDSQIL	14	PARPT_WT_OLAP - PARP_WT_APO	0.5	-0.0769	0.1218	-0.16	0.2436	-0.0114	0.0174	0.502	0.001
PARP_TAG	88	104	VQQAVSQGSSDSQILDL	16	PARPT_WT_OLAP - PARP_WT_APO	0.5	0.2079	0.1207	0.4008	0.2413	0.0251	0.0151	0.502	0.001
PARP_TAG	90	104	QAVSQGSSDSQILDL	14	PARPT_WT_OLAP - PARP_WT_APO	0.5	0.192	0.0884	0.3807	0.1769	0.0272	0.0126	0.502	0.001
PARP_TAG	91	104	AVSQGSSDSQILDL	13	PARPT_WT_OLAP - PARP_WT_APO	0.5	-0.0418	0.1346	-0.0901	0.2692	-0.0069	0.0207	0.502	0.001
PARP_TAG	92	104	VSQGSSDSQILDL	12	PARPT_WT_OLAP - PARP_WT_APO	0.5	0.1376	0.0842	0.2596	0.1683	0.0216	0.014	0.502	0.001
PARP_TAG	101	108	ILDLSNRF	7	PARPT_WT_OLAP - PARP_WT_APO	0.5	0.0314	0.0374	0.0682	0.0748	0.0097	0.0107	0.502	0.001
PARP_TAG	102	108	LDLSNRF	6	PARPT_WT_OLAP - PARP_WT_APO	0.5	0.0115	0.0168	0.034	0.0337	0.0057	0.0056	0.502	0.001
PARP_TAG	109	117	YTLIPHDFG	7	PARPT_WT_OLAP - PARP_WT_APO	0.5	0.0114	0.011	0.0353	0.022	0.005	0.0031	0.502	0.001
PARP_TAG	109	124	YTLIPHDFGMKKPPLL	12	PARPT_WT_OLAP - PARP_WT_APO	0.5	0.0281	0.0165	0.1085	0.0659	0.009	0.0055	0.502	0.001
PARP_TAG	109	127	YTLIPHDFGMKKPPLLNNA	15	PARPT_WT_OLAP - PARP_WT_APO	0.5	0.057	0.0316	0.2283	0.1263	0.0152	0.0084	0.502	0.001
PARP_TAG	109	128	YTLIPHDFGMKKPPLLNNAD	16	PARPT_WT_OLAP - PARP_WT_APO	0.5	0.0525	0.0291	0.2145	0.1166	0.0134	0.0073	0.502	0.001
PARP_TAG	109	131	YTLIPHDFGMKKPPLLNNADSVQ	19	PARPT_WT_OLAP - PARP_WT_APO	0.5	0.0836	0.0426	0.3411	0.1703	0.018	0.009	0.502	0.001
PARP_TAG	109	132	YTLIPHDFGMKKPPLLNNADSVQA	20	PARPT_WT_OLAP - PARP_WT_APO	0.5	0.0984	0.0482	0.407	0.1928	0.0203	0.0096	0.502	0.001
PARP_TAG	110	124	TLIPHDFGMKKPPLL	11	PARPT_WT_OLAP - PARP_WT_APO	0.5	0.0369	0.0399	0.1524	0.1196	0.0139	0.0109	0.502	0.001
PARP_TAG	111	124	LIPHDFGMKKPPLL	10	PARPT_WT_OLAP - PARP_WT_APO	0.5	0.0598	0.0418	0.1631	0.1253	0.0163	0.0125	0.502	0.001
PARP_TAG	111	127	LIPHDFGMKKPPLLNNA	13	PARPT_WT_OLAP - PARP_WT_APO	0.5	0.0603	0.0543	0.1559	0.163	0.012	0.0125	0.502	0.001
PARP_TAG	113	124	PHDFGMKKPPLL	8	PARPT_WT_OLAP - PARP_WT_APO	0.5	-0.0142	0.0259	0.0035	0.0518	0.0004	0.0065	0.502	0.001
PARP_TAG	113	127	PHDFGMKKPPLLNNA	11	PARPT_WT_OLAP - PARP_WT_APO	0.5	0.134	0.0563	0.2727	0.1127	0.0248	0.0102	0.502	0.001
PARP_TAG	116	131	FGMKKPPLLNNADSVQ	13	PARPT_WT_OLAP - PARP_WT_APO	0.5	0.0892	0.0457	0.3401	0.1371	0.0262	0.0105	0.502	0.001
PARP_TAG	118	127	MKKPPLLNNA	7	PARPT_WT_OLAP - PARP_WT_APO	0.5	0.0739	0.0572	0.1412	0.1144	0.0202	0.0163	0.502	0.001
PARP_TAG	118	131	MKKPPLLNNADSVQ	11	PARPT_WT_OLAP - PARP_WT_APO	0.5	0.1588	0.0868	0.2976	0.1736	0.0271	0.0158	0.502	0.001
PARP_TAG	132	137	AKVEML	5	PARPT_WT_OLAP - PARP_WT_APO	0.5	0.0534	0.0225	0.0337	0.0225	0.0067	0.0045	0.502	0.001
PARP_TAG	137	142	LDNLLD	5	PARPT_WT_OLAP - PARP_WT_APO	0.5	0.0089	0.0221	0.0085	0.0221	0.0017	0.0044	0.502	0.001
PARP_TAG	143	150	IEVAYSLL	7	PARPT_WT_OLAP - PARP_WT_APO	0.5	-0.0127	0.0144	-0.0497	0.0144	-0.0071	0.0021	0.502	0.001
PARP_TAG	145	150	VAYSLL	5	PARPT_WT_OLAP - PARP_WT_APO	0.5	-0.0186	0.0162	-0.0276	0.0162	-0.0055	0.0032	0.502	0.001
PARP_TAG	150	165	LRGGSDDSSKDPIDVN	14	PARPT_WT_OLAP - PARP_WT_APO	0.5	0.0376	0.0254	0.0937	0.0763	0.0067	0.0055	0.502	0.001
PARP_TAG	151	164	RGGSDDSSKDPIDV	12	PARPT_WT_OLAP - PARP_WT_APO	0.5	0.0747	0.0509	0.1469	0.1017	0.0122	0.0085	0.502	0.001
PARP_TAG	151	166	RGGSDDSSKDPIDVNY	14	PARPT_WT_OLAP - PARP_WT_APO	0.5	0.0636	0.0369	0.1197	0.0738	0.0086	0.0053	0.502	0.001
PARP_TAG	163	181	DVNYEKLKTDIKVVDRDSE	18	PARPT_WT_OLAP - PARP_WT_APO	0.5	0.0796	0.0436	0.2658	0.1742	0.0148	0.0097	0.502	0.001
PARP_TAG	166	171	YEKLKT	5	PARPT_WT_OLAP - PARP_WT_APO	0.5	-0.0179	0.0123	-0.0069	0.0246	-0.0014	0.0049	0.502	0.001
PARP_TAG	166	181	YEKLKTDIKVVDRDSE	15	PARPT_WT_OLAP - PARP_WT_APO	0.5	0.038	0.0267	0.1806	0.1069	0.012	0.0071	0.502	0.001
PARP_TAG	166	182	YEKLKTDIKVVDRDSEE	16	PARPT_WT_OLAP - PARP_WT_APO	0.5	0.039	0.021	0.1649	0.0839	0.0103	0.0052	0.502	0.001
PARP_TAG	166	183	YEKLKTDIKVVDRDSEEA	17	PARPT_WT_OLAP - PARP_WT_APO	0.5	0.0618	0.0239	0.2392	0.0954	0.0141	0.0056	0.502	0.001
PARP_TAG	166	184	YEKLKTDIKVVDRDSEEAE	18	PARPT_WT_OLAP - PARP_WT_APO	0.5	0.0472	0.0186	0.1644	0.0745	0.0091	0.0041	0.502	0.001
PARP_TAG	167	182	EKLKTDIKVVDRDSEE	15	PARPT_WT_OLAP - PARP_WT_APO	0.5	0.0448	0.0218	0.1744	0.0871	0.0116	0.0058	0.502	0.001
PARP_TAG	167	183	EKLKTDIKVVDRDSEEA	16	PARPT_WT_OLAP - PARP_WT_APO	0.5	0.0358	0.0222	0.1337	0.0887	0.0084	0.0055	0.502	0.001
PARP_TAG	167	184	EKLKTDIKVVDRDSEEAE	17	PARPT_WT_OLAP - PARP_WT_APO	0.5	0.0261	0.0177	0.103	0.0706	0.0061	0.0042	0.502	0.001
PARP_TAG	170	181	KTDIKVVDRDSE	11	PARPT_WT_OLAP - PARP_WT_APO	0.5	0.04	0.0301	0.0961	0.0904	0.0087	0.0082	0.502	0.001
PARP_TAG	170	182	KTDIKVVDRDSEE	12	PARPT_WT_OLAP - PARP_WT_APO	0.5	0.0408	0.0218	0.1205	0.0654	0.01	0.0054	0.502	0.001
PARP_TAG	172	183	DIKVVDRDSEEA	11	PARPT_WT_OLAP - PARP_WT_APO	0.5	0.0679	0.0416	0.1112	0.0831	0.0101	0.0076	0.502	0.001
PARP_TAG	172	184	DIKVVDRDSEEAE	12	PARPT_WT_OLAP - PARP_WT_APO	0.5	0.0384	0.0294	0.168	0.0883	0.014	0.0074	0.502	0.001
PARP_TAG	175	191	VVDRDSEEAEIIRKYVK	16	PARPT_WT_OLAP - PARP_WT_APO	0.5	0.0544	0.0204	0.2063	0.0816	0.0129	0.0051	0.502	0.001
PARP_TAG	183	202	AEIIRKYVKNTHATTHNAYD	19	PARPT_WT_OLAP - PARP_WT_APO	0.5	0.0463	0.0225	0.1757	0.09	0.0092	0.0047	0.502	0.001
PARP_TAG	183	203	AEIIRKYVKNTHATTHNAYDL	20	PARPT_WT_OLAP - PARP_WT_APO	0.5	0.0376	0.0191	0.1417	0.0762	0.0071	0.0038	0.502	0.001
PARP_TAG	184	204	EIIRKYVKNTHATTHNAYDLE	20	PARPT_WT_OLAP - PARP_WT_APO	0.5	0.0307	0.0308	0.1263	0.1234	0.0063	0.0062	0.502	0.001
PARP_TAG	185	202	IIRKYVKNTHATTHNAYD	17	PARPT_WT_OLAP - PARP_WT_APO	0.5	0.0478	0.0229	0.1945	0.0918	0.0114	0.0054	0.502	0.001
PARP_TAG	185	203	IIRKYVKNTHATTHNAYDL	18	PARPT_WT_OLAP - PARP_WT_APO	0.5	0.046	0.0234	0.1777	0.0936	0.0099	0.0052	0.502	0.001
PARP_TAG	186	202	IRKYVKNTHATTHNAYD	16	PARPT_WT_OLAP - PARP_WT_APO	0.5	0.0385	0.016	0.1526	0.064	0.0095	0.004	0.502	0.001
PARP_TAG	186	203	IRKYVKNTHATTHNAYDL	17	PARPT_WT_OLAP - PARP_WT_APO	0.5	0.0611	0.0386	0.1771	0.1157	0.0104	0.0068	0.502	0.001
PARP_TAG	196	214	TTHNAYDLEVIDIFKIERE	18	PARPT_WT_OLAP - PARP_WT_APO	0.5	0.0813	0.059	0.2302	0.1771	0.0128	0.0098	0.502	0.001
PARP_TAG	204	209	EVIDIF	5	PARPT_WT_OLAP - PARP_WT_APO	0.5	0.0139	0.0195	0.0139	0.0195	0.0028	0.0039	0.502	0.001
PARP_TAG	208	217	IFKIEREGEC	9	PARPT_WT_OLAP - PARP_WT_APO	0.5	0.0215	0.0179	0.0629	0.0537	0.007	0.006	0.502	0.001
PARP_TAG	209	217	FKIEREGEC	8	PARPT_WT_OLAP - PARP_WT_APO	0.5	0.0447	0.0244	0.0854	0.0488	0.0107	0.0061	0.502	0.001
PARP_TAG	209	218	FKIEREGECQ	9	PARPT_WT_OLAP - PARP_WT_APO	0.5	0.0557	0.036	0.1254	0.0721	0.0139	0.008	0.502	0.001
PARP_TAG	210	217	KIEREGEC	7	PARPT_WT_OLAP - PARP_WT_APO	0.5	0.0329	0.0209	0.0605	0.0417	0.0086	0.006	0.502	0.001
PARP_TAG	210	226	KIEREGECQRYKPFKQL	15	PARPT_WT_OLAP - PARP_WT_APO	0.5	0.0596	0.0314	0.212	0.1258	0.0141	0.0084	0.502	0.001
PARP_TAG	218	241	QRYKPFKQLHNRRLLWHGSRTTNF	22	PARPT_WT_OLAP - PARP_WT_APO	0.5	-0.0081	0.0187	0.008	0.1124	0.0004	0.0051	0.502	0.001
PARP_TAG	242	248	AGILSQG	6	PARPT_WT_OLAP - PARP_WT_APO	0.5	0.0202	0.0101	0.0193	0.0101	0.0032	0.0017	0.502	0.001
PARP_TAG	242	249	AGILSQGL	7	PARPT_WT_OLAP - PARP_WT_APO	0.5	-0.0086	0.0123	-0.0113	0.0123	-0.0016	0.0018	0.502	0.001
PARP_TAG	242	256	AGILSQGLRIAPPEA	12	PARPT_WT_OLAP - PARP_WT_APO	0.5	-0.2027	0.0593	-0.4136	0.1185	-0.0345	0.0099	0.502	0.001
PARP_TAG	242	261	AGILSQGLRIAPPEAPVTGY	16	PARPT_WT_OLAP - PARP_WT_APO	0.5	-0.3421	0.1103	-1.0408	0.3308	-0.065	0.0207	0.502	0.001
PARP_TAG	242	262	AGILSQGLRIAPPEAPVTGYM	17	PARPT_WT_OLAP - PARP_WT_APO	0.5	-0.1586	0.0371	-0.4941	0.1114	-0.0291	0.0066	0.502	0.001
PARP_TAG	246	261	SQGLRIAPPEAPVTGY	12	PARPT_WT_OLAP - PARP_WT_APO	0.5	-0.2424	0.051	-0.4811	0.1021	-0.0401	0.0085	0.502	0.001
PARP_TAG	246	262	SQGLRIAPPEAPVTGYM	13	PARPT_WT_OLAP - PARP_WT_APO	0.5	-0.2578	0.0681	-0.5097	0.1363	-0.0392	0.0105	0.502	0.001
PARP_TAG	249	261	LRIAPPEAPVTGY	9	PARPT_WT_OLAP - PARP_WT_APO	0.5	-0.1959	0.0603	-0.3904	0.1205	-0.0434	0.0134	0.502	0.001
PARP_TAG	249	262	LRIAPPEAPVTGYM	10	PARPT_WT_OLAP - PARP_WT_APO	0.5	-0.2023	0.066	-0.4046	0.1321	-0.0405	0.0132	0.502	0.001
PARP_TAG	249	263	LRIAPPEAPVTGYMF	11	PARPT_WT_OLAP - PARP_WT_APO	0.5	-0.1765	0.0317	-0.3627	0.0635	-0.033	0.0058	0.502	0.001
PARP_TAG	262	268	MFGKGIY	6	PARPT_WT_OLAP - PARP_WT_APO	0.5	-0.005	0.0042	-0.0236	0.0084	-0.0039	0.0014	0.502	0.001
PARP_TAG	262	269	MFGKGIYF	7	PARPT_WT_OLAP - PARP_WT_APO	0.5	-0.0015	0.0054	0.0055	0.0107	0.0008	0.0015	0.502	0.001
PARP_TAG	263	268	FGKGIY	5	PARPT_WT_OLAP - PARP_WT_APO	0.5	-0.0145	0.0065	-0.0277	0.0129	-0.0055	0.0026	0.502	0.001
PARP_TAG	263	269	FGKGIYF	6	PARPT_WT_OLAP - PARP_WT_APO	0.5	-0.0107	0.007	-0.0284	0.0141	-0.0047	0.0023	0.502	0.001
PARP_TAG	273	289	VSKSANYCHTSQGDPIG	15	PARPT_WT_OLAP - PARP_WT_APO	0.5	-0.2401	0.048	-0.4918	0.0961	-0.0328	0.0064	0.502	0.001
PARP_TAG	273	290	VSKSANYCHTSQGDPIGL	16	PARPT_WT_OLAP - PARP_WT_APO	0.5	-0.1112	0.0294	-0.3176	0.0882	-0.0199	0.0055	0.502	0.001
PARP_TAG	273	292	VSKSANYCHTSQGDPIGLIL	18	PARPT_WT_OLAP - PARP_WT_APO	0.5	-0.0957	0.0392	-0.2797	0.1177	-0.0155	0.0065	0.502	0.001
PARP_TAG	279	289	YCHTSQGDPIG	9	PARPT_WT_OLAP - PARP_WT_APO	0.5	0.0104	0.0368	0.0144	0.0736	0.0016	0.0082	0.502	0.001
PARP_TAG	279	290	YCHTSQGDPIGL	10	PARPT_WT_OLAP - PARP_WT_APO	0.5	-0.0135	0.0261	-0.0166	0.0521	-0.0017	0.0052	0.502	0.001
PARP_TAG	279	292	YCHTSQGDPIGLIL	12	PARPT_WT_OLAP - PARP_WT_APO	0.5	-0.0082	0.0214	-0.0308	0.0428	-0.0026	0.0036	0.502	0.001
PARP_TAG	280	290	CHTSQGDPIGL	9	PARPT_WT_OLAP - PARP_WT_APO	0.5	0.0096	0.0236	0.01	0.0472	0.0011	0.0052	0.502	0.001
PARP_TAG	292	298	LLGEVAL	6	PARPT_WT_OLAP - PARP_WT_APO	0.5	0.0313	0.0354	0.0196	0.0354	0.0033	0.0059	0.502	0.001
PARP_TAG	292	306	LLGEVALGNMYELKH	14	PARPT_WT_OLAP - PARP_WT_APO	0.5	0.0569	0.0377	0.2005	0.113	0.0143	0.0081	0.502	0.001
PARP_TAG	293	301	LGEVALGNM	8	PARPT_WT_OLAP - PARP_WT_APO	0.5	0.0456	0.0086	0.0401	0.0086	0.005	0.0011	0.502	0.001
PARP_TAG	294	301	GEVALGNM	7	PARPT_WT_OLAP - PARP_WT_APO	0.5	0.0529	0.0228	0.0545	0.0228	0.0078	0.0033	0.502	0.001
PARP_TAG	296	301	VALGNM	5	PARPT_WT_OLAP - PARP_WT_APO	0.5	-0.0016	0.0156	-0.0029	0.0156	-0.0006	0.0031	0.502	0.001
PARP_TAG	310	333	ISKLPKGKHSVKGLGKTTPDPSAN	20	PARPT_WT_OLAP - PARP_WT_APO	0.5	0.0229	0.017	0.1229	0.0852	0.0061	0.0043	0.502	0.001
PARP_TAG	334	340	ISLDGVD	6	PARPT_WT_OLAP - PARP_WT_APO	0.5	0.093	0.0202	0.1001	0.0202	0.0167	0.0034	0.502	0.001
PARP_TAG	334	352	ISLDGVDVPLGTGISSGVN	17	PARPT_WT_OLAP - PARP_WT_APO	0.5	0.0769	0.0664	0.1616	0.1329	0.0095	0.0078	0.502	0.001
PARP_TAG	334	353	ISLDGVDVPLGTGISSGVND	18	PARPT_WT_OLAP - PARP_WT_APO	0.5	0.0966	0.0703	0.1925	0.1405	0.0107	0.0078	0.502	0.001
PARP_TAG	334	356	ISLDGVDVPLGTGISSGVNDTSL	21	PARPT_WT_OLAP - PARP_WT_APO	0.5	0.1428	0.0582	0.2633	0.1164	0.0125	0.0055	0.502	0.001
PARP_TAG	337	352	DGVDVPLGTGISSGVN	14	PARPT_WT_OLAP - PARP_WT_APO	0.5	0.0897	0.086	0.1825	0.172	0.013	0.0123	0.502	0.001
PARP_TAG	337	353	DGVDVPLGTGISSGVND	15	PARPT_WT_OLAP - PARP_WT_APO	0.5	0.0905	0.0727	0.1884	0.1454	0.0126	0.0097	0.502	0.001
PARP_TAG	337	356	DGVDVPLGTGISSGVNDTSL	18	PARPT_WT_OLAP - PARP_WT_APO	0.5	0.1322	0.077	0.2616	0.154	0.0145	0.0086	0.502	0.001
PARP_TAG	337	357	DGVDVPLGTGISSGVNDTSLL	19	PARPT_WT_OLAP - PARP_WT_APO	0.5	0.0949	0.087	0.1945	0.1741	0.0102	0.0092	0.502	0.001
PARP_TAG	341	352	VPLGTGISSGVN	10	PARPT_WT_OLAP - PARP_WT_APO	0.5	0.1125	0.0851	0.225	0.1703	0.0225	0.017	0.502	0.001
PARP_TAG	341	353	VPLGTGISSGVND	11	PARPT_WT_OLAP - PARP_WT_APO	0.5	0.0909	0.0731	0.1732	0.1462	0.0157	0.0133	0.502	0.001
PARP_TAG	341	356	VPLGTGISSGVNDTSL	14	PARPT_WT_OLAP - PARP_WT_APO	0.5	0.1079	0.0725	0.2212	0.145	0.0158	0.0104	0.502	0.001
PARP_TAG	341	357	VPLGTGISSGVNDTSLL	15	PARPT_WT_OLAP - PARP_WT_APO	0.5	0.1145	0.0707	0.2204	0.1414	0.0147	0.0094	0.502	0.001
PARP_TAG	347	364	ISSGVNDTSLLYNEYIVY	17	PARPT_WT_OLAP - PARP_WT_APO	0.5	0.0189	0.222	0.0367	0.444	0.0022	0.0261	0.502	0.001
PARP_TAG	362	367	IVYDIA	5	PARPT_WT_OLAP - PARP_WT_APO	0.5	0.0166	0.0248	0.0153	0.0248	0.0031	0.005	0.502	0.001
PARP_TAG	362	368	IVYDIAQ	6	PARPT_WT_OLAP - PARP_WT_APO	0.5	0.0278	0.028	0.0268	0.028	0.0045	0.0047	0.502	0.001
PARP_TAG	362	379	IVYDIAQVNLKYLLKLKF	17	PARPT_WT_OLAP - PARP_WT_APO	0.5	0.0123	0.0116	0.0801	0.0463	0.0047	0.0027	0.502	0.001
PARP_TAG	365	371	DIAQVNL	6	PARPT_WT_OLAP - PARP_WT_APO	0.5	0.0022	0.0217	-0.0068	0.0217	-0.0011	0.0036	0.502	0.001
PARP_TAG	365	379	DIAQVNLKYLLKLKF	14	PARPT_WT_OLAP - PARP_WT_APO	0.5	-0.0033	0.0133	0.0161	0.053	0.0012	0.0038	0.502	0.001
PARP_TAG	366	371	IAQVNL	5	PARPT_WT_OLAP - PARP_WT_APO	0.5	0.0182	0.018	0.0125	0.018	0.0025	0.0036	0.502	0.001
PARP_TAG	366	373	IAQVNLKY	7	PARPT_WT_OLAP - PARP_WT_APO	0.5	-0.0076	0.0078	-0.0233	0.0156	-0.0033	0.0022	0.502	0.001
PARP_TAG	366	377	IAQVNLKYLLKL	11	PARPT_WT_OLAP - PARP_WT_APO	0.5	0.0135	0.0088	0.0378	0.0263	0.0034	0.0024	0.502	0.001
PARP_TAG	366	379	IAQVNLKYLLKLKF	13	PARPT_WT_OLAP - PARP_WT_APO	0.5	0.0075	0.0038	0.0553	0.0153	0.0043	0.0012	0.502	0.001
PARP_TAG	368	373	QVNLKY	5	PARPT_WT_OLAP - PARP_WT_APO	0.5	0.0009	0.0264	0.022	0.0528	0.0044	0.0106	0.502	0.001
PARP_TAG	368	374	QVNLKYL	6	PARPT_WT_OLAP - PARP_WT_APO	0.5	0.0019	0.012	-0.0034	0.024	-0.0006	0.004	0.502	0.001
PARP_TAG	368	375	QVNLKYLL	7	PARPT_WT_OLAP - PARP_WT_APO	0.5	0.0012	0.0081	-0.0033	0.0161	-0.0005	0.0023	0.502	0.001
PARP_TAG	368	377	QVNLKYLLKL	9	PARPT_WT_OLAP - PARP_WT_APO	0.5	0.0087	0.0053	0.0448	0.016	0.005	0.0018	0.502	0.001
PARP_TAG	368	379	QVNLKYLLKLKF	11	PARPT_WT_OLAP - PARP_WT_APO	0.5	-0.0057	0.008	-0.0251	0.0241	-0.0023	0.0022	0.502	0.001
PARP_TAG	369	375	VNLKYLL	6	PARPT_WT_OLAP - PARP_WT_APO	0.5	0.0072	0.007	0.0082	0.014	0.0014	0.0023	0.502	0.001
PARP_TAG	369	377	VNLKYLLKL	8	PARPT_WT_OLAP - PARP_WT_APO	0.5	0.0129	0.0126	0.014	0.0251	0.0018	0.0031	0.502	0.001
PARP_TAG	369	379	VNLKYLLKLKF	10	PARPT_WT_OLAP - PARP_WT_APO	0.5	0.0286	0.0291	0.0776	0.0873	0.0078	0.0087	0.502	0.001
PARP_TAG	370	377	NLKYLLKL	7	PARPT_WT_OLAP - PARP_WT_APO	0.5	0.0029	0.0048	0.005	0.0095	0.0007	0.0014	0.502	0.001
PARP_TAG	371	376	LKYLLK	5	PARPT_WT_OLAP - PARP_WT_APO	0.5	0.0109	0.0071	0.0204	0.0143	0.0041	0.0029	0.502	0.001
PARP_TAG	372	379	KYLLKLKF	7	PARPT_WT_OLAP - PARP_WT_APO	0.5	0.0041	0.0092	0.0077	0.0185	0.0011	0.0026	0.502	0.001
PARP_TAG	374	379	LLKLKF	5	PARPT_WT_OLAP - PARP_WT_APO	0.5	0.0043	0.0062	-0.0131	0.0125	-0.0026	0.0025	0.502	0.001
PARP_TAG	378	383	KFNFKT	5	PARPT_WT_OLAP - PARP_WT_APO	0.5	0.0111	0.0183	0.0247	0.0366	0.0049	0.0073	0.502	0.001
PARP_TAG	1	6	MLNDIF	5	PARPT_WT_OLAP - PARP_WT_APO	5	0.0282	0.0615	0.0107	0.0615	0.0021	0.0123	0.502	0.001
PARP_TAG	29	43	YFQGSKSKLPKPVQD	12	PARPT_WT_OLAP - PARP_WT_APO	5	0.0163	0.064	0.0265	0.1921	0.0022	0.016	0.502	0.001
PARP_TAG	29	44	YFQGSKSKLPKPVQDL	13	PARPT_WT_OLAP - PARP_WT_APO	5	-0.0012	0.0373	0.0024	0.1493	0.0002	0.0115	0.502	0.001
PARP_TAG	31	44	QGSKSKLPKPVQDL	11	PARPT_WT_OLAP - PARP_WT_APO	5	-0.021	0.0872	-0.0559	0.2616	-0.0051	0.0238	0.502	0.001
PARP_TAG	44	49	LIKMIF	5	PARPT_WT_OLAP - PARP_WT_APO	5	-0.0039	0.0067	-0.0077	0.0135	-0.0015	0.0027	0.502	0.001
PARP_TAG	48	53	IFDVES	5	PARPT_WT_OLAP - PARP_WT_APO	5	-0.05	0.0307	-0.0559	0.0307	-0.0112	0.0061	0.502	0.001
PARP_TAG	48	54	IFDVESM	6	PARPT_WT_OLAP - PARP_WT_APO	5	-0.0619	0.0155	-0.0686	0.0155	-0.0114	0.0026	0.502	0.001
PARP_TAG	48	60	IFDVESMKKAMVE	12	PARPT_WT_OLAP - PARP_WT_APO	5	-0.0344	0.0125	-0.1028	0.0375	-0.0086	0.0031	0.502	0.001
PARP_TAG	48	61	IFDVESMKKAMVEY	13	PARPT_WT_OLAP - PARP_WT_APO	5	-0.0236	0.0309	-0.0759	0.0927	-0.0058	0.0071	0.502	0.001
PARP_TAG	49	60	FDVESMKKAMVE	11	PARPT_WT_OLAP - PARP_WT_APO	5	0.0285	0.037	0.1389	0.074	0.0126	0.0067	0.502	0.001
PARP_TAG	50	60	DVESMKKAMVE	10	PARPT_WT_OLAP - PARP_WT_APO	5	-0.0222	0.0097	-0.0736	0.0291	-0.0074	0.0029	0.502	0.001
PARP_TAG	50	61	DVESMKKAMVEY	11	PARPT_WT_OLAP - PARP_WT_APO	5	-0.0324	0.0118	-0.0964	0.0355	-0.0088	0.0032	0.502	0.001
PARP_TAG	53	61	SMKKAMVEY	8	PARPT_WT_OLAP - PARP_WT_APO	5	-0.0304	0.0133	0.0232	0.0265	0.0029	0.0033	0.502	0.001
PARP_TAG	55	60	KKAMVE	5	PARPT_WT_OLAP - PARP_WT_APO	5	-0.0015	0.0609	0.0083	0.1219	0.0017	0.0244	0.502	0.001
PARP_TAG	55	62	KKAMVEYE	7	PARPT_WT_OLAP - PARP_WT_APO	5	-0.0304	0.0831	-0.0368	0.1663	-0.0053	0.0238	0.502	0.001
PARP_TAG	61	81	YEIDLQKMPLGKLSKRQIQAA	19	PARPT_WT_OLAP - PARP_WT_APO	5	-0.0602	0.016	-0.2751	0.0642	-0.0145	0.0034	0.502	0.001
PARP_TAG	62	81	EIDLQKMPLGKLSKRQIQAA	18	PARPT_WT_OLAP - PARP_WT_APO	5	-0.046	0.0215	-0.1604	0.0861	-0.0089	0.0048	0.502	0.001
PARP_TAG	63	81	IDLQKMPLGKLSKRQIQAA	17	PARPT_WT_OLAP - PARP_WT_APO	5	-0.0298	0.0193	-0.104	0.0772	-0.0061	0.0045	0.502	0.001
PARP_TAG	65	72	LQKMPLGK	6	PARPT_WT_OLAP - PARP_WT_APO	5	-0.0566	0.0368	-0.1246	0.0737	-0.0208	0.0123	0.502	0.001
PARP_TAG	65	81	LQKMPLGKLSKRQIQAA	15	PARPT_WT_OLAP - PARP_WT_APO	5	-0.0254	0.0409	-0.1068	0.1637	-0.0071	0.0109	0.502	0.001
PARP_TAG	65	82	LQKMPLGKLSKRQIQAAY	16	PARPT_WT_OLAP - PARP_WT_APO	5	-0.0293	0.0156	-0.1102	0.0624	-0.0069	0.0039	0.502	0.001
PARP_TAG	66	81	QKMPLGKLSKRQIQAA	14	PARPT_WT_OLAP - PARP_WT_APO	5	-0.0364	0.0523	-0.1064	0.157	-0.0076	0.0112	0.502	0.001
PARP_TAG	66	82	QKMPLGKLSKRQIQAAY	15	PARPT_WT_OLAP - PARP_WT_APO	5	-0.0578	0.0307	-0.1652	0.0921	-0.011	0.0061	0.502	0.001
PARP_TAG	74	81	SKRQIQAA	7	PARPT_WT_OLAP - PARP_WT_APO	5	-0.0063	0.0179	-0.0127	0.0358	-0.0018	0.0051	0.502	0.001
PARP_TAG	82	100	YSILSEVQQAVSQGSSDSQ	18	PARPT_WT_OLAP - PARP_WT_APO	5	0.0111	0.0619	0.037	0.1238	0.0021	0.0069	0.502	0.001
PARP_TAG	86	100	SEVQQAVSQGSSDSQ	14	PARPT_WT_OLAP - PARP_WT_APO	5	-0.0187	0.0654	-0.0481	0.1308	-0.0034	0.0093	0.502	0.001
PARP_TAG	86	102	SEVQQAVSQGSSDSQIL	16	PARPT_WT_OLAP - PARP_WT_APO	5	0.018	0.0367	0.0234	0.0734	0.0015	0.0046	0.502	0.001
PARP_TAG	86	103	SEVQQAVSQGSSDSQILD	17	PARPT_WT_OLAP - PARP_WT_APO	5	0.0066	0.0571	0.0128	0.1141	0.0008	0.0067	0.502	0.001
PARP_TAG	86	104	SEVQQAVSQGSSDSQILDL	18	PARPT_WT_OLAP - PARP_WT_APO	5	0.0181	0.035	0.042	0.0701	0.0023	0.0039	0.502	0.001
PARP_TAG	86	108	SEVQQAVSQGSSDSQILDLSNRF	22	PARPT_WT_OLAP - PARP_WT_APO	5	-0.0978	0.1218	-0.272	0.3655	-0.0124	0.0166	0.502	0.001
PARP_TAG	88	101	VQQAVSQGSSDSQI	13	PARPT_WT_OLAP - PARP_WT_APO	5	-0.021	0.1217	-0.0439	0.2435	-0.0034	0.0187	0.502	0.001
PARP_TAG	88	102	VQQAVSQGSSDSQIL	14	PARPT_WT_OLAP - PARP_WT_APO	5	-0.0338	0.0864	-0.0739	0.1729	-0.0053	0.0123	0.502	0.001
PARP_TAG	88	104	VQQAVSQGSSDSQILDL	16	PARPT_WT_OLAP - PARP_WT_APO	5	0.0173	0.1156	0.0196	0.2313	0.0012	0.0145	0.502	0.001
PARP_TAG	90	104	QAVSQGSSDSQILDL	14	PARPT_WT_OLAP - PARP_WT_APO	5	0.0051	0.0883	0.0069	0.1767	0.0005	0.0126	0.502	0.001
PARP_TAG	91	104	AVSQGSSDSQILDL	13	PARPT_WT_OLAP - PARP_WT_APO	5	-0.0766	0.101	-0.1598	0.202	-0.0123	0.0155	0.502	0.001
PARP_TAG	92	104	VSQGSSDSQILDL	12	PARPT_WT_OLAP - PARP_WT_APO	5	0.0328	0.0565	0.05	0.1131	0.0042	0.0094	0.502	0.001
PARP_TAG	101	108	ILDLSNRF	7	PARPT_WT_OLAP - PARP_WT_APO	5	0.0016	0.0472	0.0088	0.0944	0.0013	0.0135	0.502	0.001
PARP_TAG	102	108	LDLSNRF	6	PARPT_WT_OLAP - PARP_WT_APO	5	-0.0078	0.0139	-0.0045	0.0278	-0.0007	0.0046	0.502	0.001
PARP_TAG	109	117	YTLIPHDFG	7	PARPT_WT_OLAP - PARP_WT_APO	5	-0.0093	0.0139	-0.006	0.0277	-0.0009	0.004	0.502	0.001
PARP_TAG	109	124	YTLIPHDFGMKKPPLL	12	PARPT_WT_OLAP - PARP_WT_APO	5	0.0021	0.014	0.0043	0.056	0.0004	0.0047	0.502	0.001
PARP_TAG	109	127	YTLIPHDFGMKKPPLLNNA	15	PARPT_WT_OLAP - PARP_WT_APO	5	-0.0031	0.0149	-0.0121	0.0595	-0.0008	0.004	0.502	0.001
PARP_TAG	109	128	YTLIPHDFGMKKPPLLNNAD	16	PARPT_WT_OLAP - PARP_WT_APO	5	-0.0006	0.0188	0.0024	0.0754	0.0001	0.0047	0.502	0.001
PARP_TAG	109	131	YTLIPHDFGMKKPPLLNNADSVQ	19	PARPT_WT_OLAP - PARP_WT_APO	5	0.0058	0.0235	0.0297	0.0941	0.0016	0.005	0.502	0.001
PARP_TAG	109	132	YTLIPHDFGMKKPPLLNNADSVQA	20	PARPT_WT_OLAP - PARP_WT_APO	5	0.0104	0.0244	0.0551	0.0974	0.0028	0.0049	0.502	0.001
PARP_TAG	110	124	TLIPHDFGMKKPPLL	11	PARPT_WT_OLAP - PARP_WT_APO	5	-0.0166	0.05	-0.0082	0.1501	-0.0007	0.0136	0.502	0.001
PARP_TAG	111	124	LIPHDFGMKKPPLL	10	PARPT_WT_OLAP - PARP_WT_APO	5	-0.0547	0.0133	-0.1804	0.0398	-0.018	0.004	0.502	0.001
PARP_TAG	111	127	LIPHDFGMKKPPLLNNA	13	PARPT_WT_OLAP - PARP_WT_APO	5	0.0023	0.0758	-0.0181	0.2275	-0.0014	0.0175	0.502	0.001
PARP_TAG	113	124	PHDFGMKKPPLL	8	PARPT_WT_OLAP - PARP_WT_APO	5	0.0608	0.0923	0.1536	0.1846	0.0192	0.0231	0.502	0.001
PARP_TAG	113	127	PHDFGMKKPPLLNNA	11	PARPT_WT_OLAP - PARP_WT_APO	5	-0.106	0.0993	-0.2074	0.1986	-0.0189	0.0181	0.502	0.001
PARP_TAG	116	131	FGMKKPPLLNNADSVQ	13	PARPT_WT_OLAP - PARP_WT_APO	5	-0.041	0.0298	-0.0504	0.0893	-0.0039	0.0069	0.502	0.001
PARP_TAG	118	127	MKKPPLLNNA	7	PARPT_WT_OLAP - PARP_WT_APO	5	0.0182	0.0344	0.0297	0.0689	0.0042	0.0098	0.502	0.001
PARP_TAG	118	131	MKKPPLLNNADSVQ	11	PARPT_WT_OLAP - PARP_WT_APO	5	0.0052	0.0211	-0.0096	0.0422	-0.0009	0.0038	0.502	0.001
PARP_TAG	132	137	AKVEML	5	PARPT_WT_OLAP - PARP_WT_APO	5	-0.0342	0.0696	-0.0538	0.0696	-0.0108	0.0139	0.502	0.001
PARP_TAG	137	142	LDNLLD	5	PARPT_WT_OLAP - PARP_WT_APO	5	0.091	0.0428	0.0906	0.0428	0.0181	0.0086	0.502	0.001
PARP_TAG	143	150	IEVAYSLL	7	PARPT_WT_OLAP - PARP_WT_APO	5	-0.1594	0.0707	-0.1965	0.0707	-0.0281	0.0101	0.502	0.001
PARP_TAG	145	150	VAYSLL	5	PARPT_WT_OLAP - PARP_WT_APO	5	-0.069	0.0298	-0.078	0.0298	-0.0156	0.006	0.502	0.001
PARP_TAG	150	165	LRGGSDDSSKDPIDVN	14	PARPT_WT_OLAP - PARP_WT_APO	5	-0.0121	0.077	-0.0555	0.2309	-0.004	0.0165	0.502	0.001
PARP_TAG	151	164	RGGSDDSSKDPIDV	12	PARPT_WT_OLAP - PARP_WT_APO	5	-0.0063	0.0303	-0.0152	0.0606	-0.0013	0.0051	0.502	0.001
PARP_TAG	151	166	RGGSDDSSKDPIDVNY	14	PARPT_WT_OLAP - PARP_WT_APO	5	-0.0323	0.0531	-0.072	0.1062	-0.0051	0.0076	0.502	0.001
PARP_TAG	163	181	DVNYEKLKTDIKVVDRDSE	18	PARPT_WT_OLAP - PARP_WT_APO	5	-0.0094	0.0381	-0.0901	0.1523	-0.005	0.0085	0.502	0.001
PARP_TAG	166	171	YEKLKT	5	PARPT_WT_OLAP - PARP_WT_APO	5	-0.0158	0.0541	-0.0026	0.1082	-0.0005	0.0216	0.502	0.001
PARP_TAG	166	181	YEKLKTDIKVVDRDSE	15	PARPT_WT_OLAP - PARP_WT_APO	5	-0.0285	0.0301	-0.0854	0.1203	-0.0057	0.008	0.502	0.001
PARP_TAG	166	182	YEKLKTDIKVVDRDSEE	16	PARPT_WT_OLAP - PARP_WT_APO	5	-0.0007	0.0084	0.0059	0.0337	0.0004	0.0021	0.502	0.001
PARP_TAG	166	183	YEKLKTDIKVVDRDSEEA	17	PARPT_WT_OLAP - PARP_WT_APO	5	-0.0286	0.0218	-0.1225	0.0872	-0.0072	0.0051	0.502	0.001
PARP_TAG	166	184	YEKLKTDIKVVDRDSEEAE	18	PARPT_WT_OLAP - PARP_WT_APO	5	0	0.0122	-0.0243	0.049	-0.0014	0.0027	0.502	0.001
PARP_TAG	167	182	EKLKTDIKVVDRDSEE	15	PARPT_WT_OLAP - PARP_WT_APO	5	-0.0072	0.0055	-0.0333	0.022	-0.0022	0.0015	0.502	0.001
PARP_TAG	167	183	EKLKTDIKVVDRDSEEA	16	PARPT_WT_OLAP - PARP_WT_APO	5	0.0217	0.0166	0.077	0.0664	0.0048	0.0041	0.502	0.001
PARP_TAG	167	184	EKLKTDIKVVDRDSEEAE	17	PARPT_WT_OLAP - PARP_WT_APO	5	0.0047	0.0169	0.0174	0.0675	0.001	0.004	0.502	0.001
PARP_TAG	170	181	KTDIKVVDRDSE	11	PARPT_WT_OLAP - PARP_WT_APO	5	-0.0339	0.0244	-0.1258	0.0733	-0.0114	0.0067	0.502	0.001
PARP_TAG	170	182	KTDIKVVDRDSEE	12	PARPT_WT_OLAP - PARP_WT_APO	5	0.0028	0.0273	0.0065	0.0819	0.0005	0.0068	0.502	0.001
PARP_TAG	172	183	DIKVVDRDSEEA	11	PARPT_WT_OLAP - PARP_WT_APO	5	0.0245	0.1356	0.0245	0.2713	0.0022	0.0247	0.502	0.001
PARP_TAG	172	184	DIKVVDRDSEEAE	12	PARPT_WT_OLAP - PARP_WT_APO	5	0.0092	0.0728	0.0803	0.2185	0.0067	0.0182	0.502	0.001
PARP_TAG	175	191	VVDRDSEEAEIIRKYVK	16	PARPT_WT_OLAP - PARP_WT_APO	5	-0.0249	0.0221	-0.1109	0.0883	-0.0069	0.0055	0.502	0.001
PARP_TAG	183	202	AEIIRKYVKNTHATTHNAYD	19	PARPT_WT_OLAP - PARP_WT_APO	5	-0.0123	0.0339	-0.0585	0.1358	-0.0031	0.0071	0.502	0.001
PARP_TAG	183	203	AEIIRKYVKNTHATTHNAYDL	20	PARPT_WT_OLAP - PARP_WT_APO	5	-0.0015	0.0385	-0.0147	0.1538	-0.0007	0.0077	0.502	0.001
PARP_TAG	184	204	EIIRKYVKNTHATTHNAYDLE	20	PARPT_WT_OLAP - PARP_WT_APO	5	-0.0103	0.0216	-0.0379	0.0862	-0.0019	0.0043	0.502	0.001
PARP_TAG	185	202	IIRKYVKNTHATTHNAYD	17	PARPT_WT_OLAP - PARP_WT_APO	5	-0.0065	0.0429	-0.023	0.1718	-0.0014	0.0101	0.502	0.001
PARP_TAG	185	203	IIRKYVKNTHATTHNAYDL	18	PARPT_WT_OLAP - PARP_WT_APO	5	0.0438	0.0526	0.1691	0.2103	0.0094	0.0117	0.502	0.001
PARP_TAG	186	202	IRKYVKNTHATTHNAYD	16	PARPT_WT_OLAP - PARP_WT_APO	5	-0.0452	0.0346	-0.1824	0.1386	-0.0114	0.0087	0.502	0.001
PARP_TAG	186	203	IRKYVKNTHATTHNAYDL	17	PARPT_WT_OLAP - PARP_WT_APO	5	-0.0761	0.1184	-0.2343	0.3553	-0.0138	0.0209	0.502	0.001
PARP_TAG	196	214	TTHNAYDLEVIDIFKIERE	18	PARPT_WT_OLAP - PARP_WT_APO	5	0.084	0.0978	0.2384	0.2935	0.0132	0.0163	0.502	0.001
PARP_TAG	204	209	EVIDIF	5	PARPT_WT_OLAP - PARP_WT_APO	5	-0.0119	0.0355	-0.0119	0.0355	-0.0024	0.0071	0.502	0.001
PARP_TAG	208	217	IFKIEREGEC	9	PARPT_WT_OLAP - PARP_WT_APO	5	-0.0106	0.0119	-0.0336	0.0358	-0.0037	0.004	0.502	0.001
PARP_TAG	209	217	FKIEREGEC	8	PARPT_WT_OLAP - PARP_WT_APO	5	-0.0277	0.0175	-0.0595	0.0349	-0.0074	0.0044	0.502	0.001
PARP_TAG	209	218	FKIEREGECQ	9	PARPT_WT_OLAP - PARP_WT_APO	5	-0.041	0.0231	-0.068	0.0462	-0.0076	0.0051	0.502	0.001
PARP_TAG	210	217	KIEREGEC	7	PARPT_WT_OLAP - PARP_WT_APO	5	0.072	0.0647	0.1386	0.1293	0.0198	0.0185	0.502	0.001
PARP_TAG	210	226	KIEREGECQRYKPFKQL	15	PARPT_WT_OLAP - PARP_WT_APO	5	0.0054	0.027	-0.0044	0.1082	-0.0003	0.0072	0.502	0.001
PARP_TAG	218	241	QRYKPFKQLHNRRLLWHGSRTTNF	22	PARPT_WT_OLAP - PARP_WT_APO	5	-0.0027	0.0334	0.0403	0.2004	0.0018	0.0091	0.502	0.001
PARP_TAG	242	248	AGILSQG	6	PARPT_WT_OLAP - PARP_WT_APO	5	-0.005	0.0602	-0.0058	0.0602	-0.001	0.01	0.502	0.001
PARP_TAG	242	249	AGILSQGL	7	PARPT_WT_OLAP - PARP_WT_APO	5	0.0149	0.0392	0.0122	0.0392	0.0017	0.0056	0.502	0.001
PARP_TAG	262	268	MFGKGIY	6	PARPT_WT_OLAP - PARP_WT_APO	5	-0.1355	0.0173	-0.2846	0.0347	-0.0474	0.0058	0.502	0.001
PARP_TAG	262	269	MFGKGIYF	7	PARPT_WT_OLAP - PARP_WT_APO	5	-0.1336	0.0165	-0.2588	0.0331	-0.037	0.0047	0.502	0.001
PARP_TAG	263	268	FGKGIY	5	PARPT_WT_OLAP - PARP_WT_APO	5	-0.0235	0.0112	-0.0458	0.0225	-0.0092	0.0045	0.502	0.001
PARP_TAG	263	269	FGKGIYF	6	PARPT_WT_OLAP - PARP_WT_APO	5	-0.0049	0.0223	-0.0169	0.0446	-0.0028	0.0074	0.502	0.001
PARP_TAG	273	292	VSKSANYCHTSQGDPIGLIL	18	PARPT_WT_OLAP - PARP_WT_APO	5	-0.4933	0.0667	-1.4725	0.2	-0.0818	0.0111	0.502	0.001
PARP_TAG	279	289	YCHTSQGDPIG	9	PARPT_WT_OLAP - PARP_WT_APO	5	-0.0024	0.0196	-0.0112	0.0391	-0.0012	0.0043	0.502	0.001
PARP_TAG	279	290	YCHTSQGDPIGL	10	PARPT_WT_OLAP - PARP_WT_APO	5	0.0354	0.0433	0.081	0.0867	0.0081	0.0087	0.502	0.001
PARP_TAG	279	292	YCHTSQGDPIGLIL	12	PARPT_WT_OLAP - PARP_WT_APO	5	-0.0184	0.0452	-0.0512	0.0905	-0.0043	0.0075	0.502	0.001
PARP_TAG	280	290	CHTSQGDPIGL	9	PARPT_WT_OLAP - PARP_WT_APO	5	0.0391	0.0617	0.0689	0.1235	0.0077	0.0137	0.502	0.001
PARP_TAG	292	298	LLGEVAL	6	PARPT_WT_OLAP - PARP_WT_APO	5	0.0624	0.0844	0.0508	0.0844	0.0085	0.0141	0.502	0.001
PARP_TAG	292	306	LLGEVALGNMYELKH	14	PARPT_WT_OLAP - PARP_WT_APO	5	-0.0287	0.0803	-0.0564	0.241	-0.004	0.0172	0.502	0.001
PARP_TAG	293	301	LGEVALGNM	8	PARPT_WT_OLAP - PARP_WT_APO	5	-0.0091	0.0273	-0.0146	0.0273	-0.0018	0.0034	0.502	0.001
PARP_TAG	294	301	GEVALGNM	7	PARPT_WT_OLAP - PARP_WT_APO	5	-0.0089	0.1007	-0.0073	0.1007	-0.001	0.0144	0.502	0.001
PARP_TAG	296	301	VALGNM	5	PARPT_WT_OLAP - PARP_WT_APO	5	-0.0062	0.0243	-0.0075	0.0243	-0.0015	0.0049	0.502	0.001
PARP_TAG	310	333	ISKLPKGKHSVKGLGKTTPDPSAN	20	PARPT_WT_OLAP - PARP_WT_APO	5	0.0029	0.0318	0.0225	0.1589	0.0011	0.0079	0.502	0.001
PARP_TAG	334	340	ISLDGVD	6	PARPT_WT_OLAP - PARP_WT_APO	5	-0.0029	0.0202	0.0042	0.0202	0.0007	0.0034	0.502	0.001
PARP_TAG	334	352	ISLDGVDVPLGTGISSGVN	17	PARPT_WT_OLAP - PARP_WT_APO	5	-0.0626	0.0576	-0.1175	0.1152	-0.0069	0.0068	0.502	0.001
PARP_TAG	334	353	ISLDGVDVPLGTGISSGVND	18	PARPT_WT_OLAP - PARP_WT_APO	5	-0.0134	0.0831	-0.0274	0.1662	-0.0015	0.0092	0.502	0.001
PARP_TAG	334	356	ISLDGVDVPLGTGISSGVNDTSL	21	PARPT_WT_OLAP - PARP_WT_APO	5	-0.0131	0.1497	-0.0486	0.2993	-0.0023	0.0143	0.502	0.001
PARP_TAG	337	352	DGVDVPLGTGISSGVN	14	PARPT_WT_OLAP - PARP_WT_APO	5	-0.0673	0.0343	-0.1315	0.0685	-0.0094	0.0049	0.502	0.001
PARP_TAG	337	353	DGVDVPLGTGISSGVND	15	PARPT_WT_OLAP - PARP_WT_APO	5	-0.0444	0.0453	-0.0815	0.0906	-0.0054	0.006	0.502	0.001
PARP_TAG	337	356	DGVDVPLGTGISSGVNDTSL	18	PARPT_WT_OLAP - PARP_WT_APO	5	-0.0189	0.0416	-0.0408	0.0832	-0.0023	0.0046	0.502	0.001
PARP_TAG	337	357	DGVDVPLGTGISSGVNDTSLL	19	PARPT_WT_OLAP - PARP_WT_APO	5	0.0678	0.0772	0.1402	0.1545	0.0074	0.0081	0.502	0.001
PARP_TAG	341	352	VPLGTGISSGVN	10	PARPT_WT_OLAP - PARP_WT_APO	5	-0.0708	0.041	-0.1415	0.0821	-0.0142	0.0082	0.502	0.001
PARP_TAG	341	353	VPLGTGISSGVND	11	PARPT_WT_OLAP - PARP_WT_APO	5	-0.0336	0.0552	-0.0759	0.1103	-0.0069	0.01	0.502	0.001
PARP_TAG	341	356	VPLGTGISSGVNDTSL	14	PARPT_WT_OLAP - PARP_WT_APO	5	-0.0334	0.0348	-0.0615	0.0697	-0.0044	0.005	0.502	0.001
PARP_TAG	341	357	VPLGTGISSGVNDTSLL	15	PARPT_WT_OLAP - PARP_WT_APO	5	-0.037	0.0516	-0.0824	0.1031	-0.0055	0.0069	0.502	0.001
PARP_TAG	347	364	ISSGVNDTSLLYNEYIVY	17	PARPT_WT_OLAP - PARP_WT_APO	5	0.0085	0.1555	0.0158	0.3109	0.0009	0.0183	0.502	0.001
PARP_TAG	362	367	IVYDIA	5	PARPT_WT_OLAP - PARP_WT_APO	5	-0.097	0.0365	-0.0983	0.0365	-0.0197	0.0073	0.502	0.001
PARP_TAG	362	368	IVYDIAQ	6	PARPT_WT_OLAP - PARP_WT_APO	5	-0.1246	0.0181	-0.1256	0.0181	-0.0209	0.003	0.502	0.001
PARP_TAG	362	379	IVYDIAQVNLKYLLKLKF	17	PARPT_WT_OLAP - PARP_WT_APO	5	0.0211	0.0455	0.1155	0.1819	0.0068	0.0107	0.502	0.001
PARP_TAG	365	371	DIAQVNL	6	PARPT_WT_OLAP - PARP_WT_APO	5	-0.0129	0.0287	-0.022	0.0287	-0.0037	0.0048	0.502	0.001
PARP_TAG	365	379	DIAQVNLKYLLKLKF	14	PARPT_WT_OLAP - PARP_WT_APO	5	-0.0322	0.0128	-0.0996	0.0512	-0.0071	0.0037	0.502	0.001
PARP_TAG	366	371	IAQVNL	5	PARPT_WT_OLAP - PARP_WT_APO	5	-0.0367	0.036	-0.0424	0.036	-0.0085	0.0072	0.502	0.001
PARP_TAG	366	373	IAQVNLKY	7	PARPT_WT_OLAP - PARP_WT_APO	5	-0.0229	0.0308	-0.0539	0.0615	-0.0077	0.0088	0.502	0.001
PARP_TAG	366	377	IAQVNLKYLLKL	11	PARPT_WT_OLAP - PARP_WT_APO	5	-0.0162	0.0171	-0.0512	0.0514	-0.0047	0.0047	0.502	0.001
PARP_TAG	366	379	IAQVNLKYLLKLKF	13	PARPT_WT_OLAP - PARP_WT_APO	5	0.0056	0.0111	0.0474	0.0446	0.0036	0.0034	0.502	0.001
PARP_TAG	368	373	QVNLKY	5	PARPT_WT_OLAP - PARP_WT_APO	5	-0.0253	0.0188	-0.0303	0.0375	-0.0061	0.0075	0.502	0.001
PARP_TAG	368	374	QVNLKYL	6	PARPT_WT_OLAP - PARP_WT_APO	5	0.0372	0.0771	0.0671	0.1541	0.0112	0.0257	0.502	0.001
PARP_TAG	368	375	QVNLKYLL	7	PARPT_WT_OLAP - PARP_WT_APO	5	-0.0229	0.01	-0.0514	0.0199	-0.0073	0.0028	0.502	0.001
PARP_TAG	368	377	QVNLKYLLKL	9	PARPT_WT_OLAP - PARP_WT_APO	5	-0.024	0.0088	-0.0531	0.0265	-0.0059	0.0029	0.502	0.001
PARP_TAG	368	379	QVNLKYLLKLKF	11	PARPT_WT_OLAP - PARP_WT_APO	5	0.0084	0.0255	0.0171	0.0765	0.0016	0.007	0.502	0.001
PARP_TAG	369	375	VNLKYLL	6	PARPT_WT_OLAP - PARP_WT_APO	5	-0.0095	0.0135	-0.0252	0.0271	-0.0042	0.0045	0.502	0.001
PARP_TAG	369	377	VNLKYLLKL	8	PARPT_WT_OLAP - PARP_WT_APO	5	-0.0414	0.0121	-0.0947	0.0243	-0.0118	0.003	0.502	0.001
PARP_TAG	369	379	VNLKYLLKLKF	10	PARPT_WT_OLAP - PARP_WT_APO	5	-0.0129	0.0135	-0.0468	0.0405	-0.0047	0.004	0.502	0.001
PARP_TAG	370	377	NLKYLLKL	7	PARPT_WT_OLAP - PARP_WT_APO	5	0.0027	0.0234	0.0045	0.0468	0.0006	0.0067	0.502	0.001
PARP_TAG	371	376	LKYLLK	5	PARPT_WT_OLAP - PARP_WT_APO	5	0.0061	0.0061	0.0109	0.0121	0.0022	0.0024	0.502	0.001
PARP_TAG	372	379	KYLLKLKF	7	PARPT_WT_OLAP - PARP_WT_APO	5	-0.0173	0.0154	-0.0351	0.0308	-0.005	0.0044	0.502	0.001
PARP_TAG	374	379	LLKLKF	5	PARPT_WT_OLAP - PARP_WT_APO	5	0.0012	0.0163	-0.0194	0.0325	-0.0039	0.0065	0.502	0.001
PARP_TAG	378	383	KFNFKT	5	PARPT_WT_OLAP - PARP_WT_APO	5	-0.0041	0.0086	-0.0059	0.0171	-0.0012	0.0034	0.502	0.001
PARP_TAG	242	256	AGILSQGLRIAPPEA	12	PARPT_WT_OLAP - PARP_WT_APO	5	-0.887	0.0663	-1.7821	0.1327	-0.1485	0.0111	0.502	0.001
PARP_TAG	242	261	AGILSQGLRIAPPEAPVTGY	16	PARPT_WT_OLAP - PARP_WT_APO	5	-0.843	0.1016	-2.5433	0.3047	-0.159	0.019	0.502	0.001
PARP_TAG	242	262	AGILSQGLRIAPPEAPVTGYM	17	PARPT_WT_OLAP - PARP_WT_APO	5	-0.6228	0.0225	-1.8867	0.0676	-0.111	0.004	0.502	0.001
PARP_TAG	246	261	SQGLRIAPPEAPVTGY	12	PARPT_WT_OLAP - PARP_WT_APO	5	-0.9999	0.018	-1.9962	0.0359	-0.1663	0.003	0.502	0.001
PARP_TAG	246	262	SQGLRIAPPEAPVTGYM	13	PARPT_WT_OLAP - PARP_WT_APO	5	-0.9884	0.0363	-1.9709	0.0727	-0.1516	0.0056	0.502	0.001
PARP_TAG	249	261	LRIAPPEAPVTGY	9	PARPT_WT_OLAP - PARP_WT_APO	5	-0.7364	0.0296	-1.4713	0.0592	-0.1635	0.0066	0.502	0.001
PARP_TAG	249	262	LRIAPPEAPVTGYM	10	PARPT_WT_OLAP - PARP_WT_APO	5	-0.7274	0.0249	-1.4549	0.0498	-0.1455	0.005	0.502	0.001
PARP_TAG	249	263	LRIAPPEAPVTGYMF	11	PARPT_WT_OLAP - PARP_WT_APO	5	-0.7168	0.0905	-1.4433	0.1809	-0.1312	0.0164	0.502	0.001
PARP_TAG	273	289	VSKSANYCHTSQGDPIG	15	PARPT_WT_OLAP - PARP_WT_APO	5	-1.1056	0.0127	-2.2227	0.0254	-0.1482	0.0017	0.502	0.001
PARP_TAG	273	290	VSKSANYCHTSQGDPIGL	16	PARPT_WT_OLAP - PARP_WT_APO	5	-0.612	0.043	-1.8199	0.129	-0.1137	0.0081	0.502	0.001
PARP_TAG	1	6	MLNDIF	5	PARPT_WT_OLAP - PARP_WT_APO	30	0.0023	0.1109	-0.0152	0.1109	-0.003	0.0222	0.502	0.001
PARP_TAG	29	43	YFQGSKSKLPKPVQD	12	PARPT_WT_OLAP - PARP_WT_APO	30	0.0627	0.0203	0.1658	0.061	0.0138	0.0051	0.502	0.001
PARP_TAG	29	44	YFQGSKSKLPKPVQDL	13	PARPT_WT_OLAP - PARP_WT_APO	30	0.0273	0.0125	0.1162	0.05	0.0089	0.0038	0.502	0.001
PARP_TAG	31	44	QGSKSKLPKPVQDL	11	PARPT_WT_OLAP - PARP_WT_APO	30	0.041	0.0717	0.13	0.215	0.0118	0.0195	0.502	0.001
PARP_TAG	44	49	LIKMIF	5	PARPT_WT_OLAP - PARP_WT_APO	30	0.0002	0.0074	0.0004	0.0148	0.0001	0.003	0.502	0.001
PARP_TAG	48	53	IFDVES	5	PARPT_WT_OLAP - PARP_WT_APO	30	0.03	0.02	0.0241	0.02	0.0048	0.004	0.502	0.001
PARP_TAG	48	54	IFDVESM	6	PARPT_WT_OLAP - PARP_WT_APO	30	0.0181	0.0153	0.0115	0.0153	0.0019	0.0025	0.502	0.001
PARP_TAG	48	60	IFDVESMKKAMVE	12	PARPT_WT_OLAP - PARP_WT_APO	30	-0.007	0.0126	-0.0205	0.0379	-0.0017	0.0032	0.502	0.001
PARP_TAG	48	61	IFDVESMKKAMVEY	13	PARPT_WT_OLAP - PARP_WT_APO	30	-0.0086	0.0066	-0.0309	0.0199	-0.0024	0.0015	0.502	0.001
PARP_TAG	49	60	FDVESMKKAMVE	11	PARPT_WT_OLAP - PARP_WT_APO	30	-0.033	0.0354	0.0159	0.0708	0.0014	0.0064	0.502	0.001
PARP_TAG	50	60	DVESMKKAMVE	10	PARPT_WT_OLAP - PARP_WT_APO	30	-0.003	0.006	-0.016	0.0179	-0.0016	0.0018	0.502	0.001
PARP_TAG	50	61	DVESMKKAMVEY	11	PARPT_WT_OLAP - PARP_WT_APO	30	-0.0044	0.0109	-0.0122	0.0327	-0.0011	0.003	0.502	0.001
PARP_TAG	53	61	SMKKAMVEY	8	PARPT_WT_OLAP - PARP_WT_APO	30	-0.0175	0.0124	0.0489	0.0248	0.0061	0.0031	0.502	0.001
PARP_TAG	55	60	KKAMVE	5	PARPT_WT_OLAP - PARP_WT_APO	30	0.0061	0.0211	0.0235	0.0423	0.0047	0.0085	0.502	0.001
PARP_TAG	55	62	KKAMVEYE	7	PARPT_WT_OLAP - PARP_WT_APO	30	-0.037	0.0225	-0.05	0.0449	-0.0071	0.0064	0.502	0.001
PARP_TAG	61	81	YEIDLQKMPLGKLSKRQIQAA	19	PARPT_WT_OLAP - PARP_WT_APO	30	-0.0342	0.0286	-0.171	0.1146	-0.009	0.006	0.502	0.001
PARP_TAG	62	81	EIDLQKMPLGKLSKRQIQAA	18	PARPT_WT_OLAP - PARP_WT_APO	30	-0.032	0.0141	-0.1047	0.0565	-0.0058	0.0031	0.502	0.001
PARP_TAG	63	81	IDLQKMPLGKLSKRQIQAA	17	PARPT_WT_OLAP - PARP_WT_APO	30	-0.0464	0.0181	-0.1706	0.0722	-0.01	0.0042	0.502	0.001
PARP_TAG	65	72	LQKMPLGK	6	PARPT_WT_OLAP - PARP_WT_APO	30	0.0005	0.017	-0.0103	0.034	-0.0017	0.0057	0.502	0.001
PARP_TAG	65	81	LQKMPLGKLSKRQIQAA	15	PARPT_WT_OLAP - PARP_WT_APO	30	-0.0246	0.016	-0.1033	0.064	-0.0069	0.0043	0.502	0.001
PARP_TAG	65	82	LQKMPLGKLSKRQIQAAY	16	PARPT_WT_OLAP - PARP_WT_APO	30	-0.0288	0.0134	-0.1084	0.0538	-0.0068	0.0034	0.502	0.001
PARP_TAG	66	81	QKMPLGKLSKRQIQAA	14	PARPT_WT_OLAP - PARP_WT_APO	30	-0.0358	0.0221	-0.1048	0.0664	-0.0075	0.0047	0.502	0.001
PARP_TAG	66	82	QKMPLGKLSKRQIQAAY	15	PARPT_WT_OLAP - PARP_WT_APO	30	-0.022	0.0318	-0.0577	0.0955	-0.0038	0.0064	0.502	0.001
PARP_TAG	74	81	SKRQIQAA	7	PARPT_WT_OLAP - PARP_WT_APO	30	-0.0941	0.0313	-0.1881	0.0626	-0.0269	0.0089	0.502	0.001
PARP_TAG	82	100	YSILSEVQQAVSQGSSDSQ	18	PARPT_WT_OLAP - PARP_WT_APO	30	0.0185	0.0426	0.0517	0.0853	0.0029	0.0047	0.502	0.001
PARP_TAG	86	100	SEVQQAVSQGSSDSQ	14	PARPT_WT_OLAP - PARP_WT_APO	30	0.0137	0.0523	0.0166	0.1046	0.0012	0.0075	0.502	0.001
PARP_TAG	86	102	SEVQQAVSQGSSDSQIL	16	PARPT_WT_OLAP - PARP_WT_APO	30	0.0244	0.0216	0.0362	0.0432	0.0023	0.0027	0.502	0.001
PARP_TAG	86	103	SEVQQAVSQGSSDSQILD	17	PARPT_WT_OLAP - PARP_WT_APO	30	0.0402	0.033	0.0799	0.066	0.0047	0.0039	0.502	0.001
PARP_TAG	86	104	SEVQQAVSQGSSDSQILDL	18	PARPT_WT_OLAP - PARP_WT_APO	30	0.0542	0.0374	0.1142	0.0748	0.0063	0.0042	0.502	0.001
PARP_TAG	86	108	SEVQQAVSQGSSDSQILDLSNRF	22	PARPT_WT_OLAP - PARP_WT_APO	30	0.0158	0.033	0.0686	0.0991	0.0031	0.0045	0.502	0.001
PARP_TAG	88	101	VQQAVSQGSSDSQI	13	PARPT_WT_OLAP - PARP_WT_APO	30	0.037	0.0455	0.072	0.0909	0.0055	0.007	0.502	0.001
PARP_TAG	88	102	VQQAVSQGSSDSQIL	14	PARPT_WT_OLAP - PARP_WT_APO	30	0.1302	0.0784	0.2542	0.1567	0.0182	0.0112	0.502	0.001
PARP_TAG	88	104	VQQAVSQGSSDSQILDL	16	PARPT_WT_OLAP - PARP_WT_APO	30	0.1012	0.0395	0.1874	0.079	0.0117	0.0049	0.502	0.001
PARP_TAG	90	104	QAVSQGSSDSQILDL	14	PARPT_WT_OLAP - PARP_WT_APO	30	0.0812	0.069	0.1592	0.138	0.0114	0.0099	0.502	0.001
PARP_TAG	91	104	AVSQGSSDSQILDL	13	PARPT_WT_OLAP - PARP_WT_APO	30	0.0347	0.0868	0.0628	0.1735	0.0048	0.0133	0.502	0.001
PARP_TAG	92	104	VSQGSSDSQILDL	12	PARPT_WT_OLAP - PARP_WT_APO	30	0.0685	0.0237	0.1213	0.0475	0.0101	0.004	0.502	0.001
PARP_TAG	101	108	ILDLSNRF	7	PARPT_WT_OLAP - PARP_WT_APO	30	0.041	0.0116	0.0875	0.0232	0.0125	0.0033	0.502	0.001
PARP_TAG	102	108	LDLSNRF	6	PARPT_WT_OLAP - PARP_WT_APO	30	0.0061	0.0146	0.0234	0.0293	0.0039	0.0049	0.502	0.001
PARP_TAG	109	117	YTLIPHDFG	7	PARPT_WT_OLAP - PARP_WT_APO	30	0.0252	0.0075	0.0628	0.0151	0.009	0.0022	0.502	0.001
PARP_TAG	109	124	YTLIPHDFGMKKPPLL	12	PARPT_WT_OLAP - PARP_WT_APO	30	0.0097	0.0073	0.0346	0.0292	0.0029	0.0024	0.502	0.001
PARP_TAG	109	127	YTLIPHDFGMKKPPLLNNA	15	PARPT_WT_OLAP - PARP_WT_APO	30	0.0146	0.0078	0.0586	0.031	0.0039	0.0021	0.502	0.001
PARP_TAG	109	128	YTLIPHDFGMKKPPLLNNAD	16	PARPT_WT_OLAP - PARP_WT_APO	30	0.0231	0.0091	0.0971	0.0366	0.0061	0.0023	0.502	0.001
PARP_TAG	109	131	YTLIPHDFGMKKPPLLNNADSVQ	19	PARPT_WT_OLAP - PARP_WT_APO	30	0.0196	0.0118	0.0849	0.0473	0.0045	0.0025	0.502	0.001
PARP_TAG	109	132	YTLIPHDFGMKKPPLLNNADSVQA	20	PARPT_WT_OLAP - PARP_WT_APO	30	0.0161	0.0135	0.0776	0.0538	0.0039	0.0027	0.502	0.001
PARP_TAG	110	124	TLIPHDFGMKKPPLL	11	PARPT_WT_OLAP - PARP_WT_APO	30	0.0209	0.0169	0.1043	0.0508	0.0095	0.0046	0.502	0.001
PARP_TAG	111	124	LIPHDFGMKKPPLL	10	PARPT_WT_OLAP - PARP_WT_APO	30	0.0059	0.0136	0.0013	0.0409	0.0001	0.0041	0.502	0.001
PARP_TAG	111	127	LIPHDFGMKKPPLLNNA	13	PARPT_WT_OLAP - PARP_WT_APO	30	0.0476	0.0196	0.1178	0.0589	0.0091	0.0045	0.502	0.001
PARP_TAG	113	124	PHDFGMKKPPLL	8	PARPT_WT_OLAP - PARP_WT_APO	30	-0.0132	0.0326	0.0055	0.0652	0.0007	0.0081	0.502	0.001
PARP_TAG	113	127	PHDFGMKKPPLLNNA	11	PARPT_WT_OLAP - PARP_WT_APO	30	-0.0638	0.067	-0.1229	0.134	-0.0112	0.0122	0.502	0.001
PARP_TAG	116	131	FGMKKPPLLNNADSVQ	13	PARPT_WT_OLAP - PARP_WT_APO	30	0.0288	0.0395	0.1591	0.1184	0.0122	0.0091	0.502	0.001
PARP_TAG	118	127	MKKPPLLNNA	7	PARPT_WT_OLAP - PARP_WT_APO	30	0.0203	0.0108	0.0339	0.0216	0.0048	0.0031	0.502	0.001
PARP_TAG	118	131	MKKPPLLNNADSVQ	11	PARPT_WT_OLAP - PARP_WT_APO	30	0.054	0.0284	0.0881	0.0569	0.008	0.0052	0.502	0.001
PARP_TAG	132	137	AKVEML	5	PARPT_WT_OLAP - PARP_WT_APO	30	0.008	0.0131	-0.0116	0.0131	-0.0023	0.0026	0.502	0.001
PARP_TAG	137	142	LDNLLD	5	PARPT_WT_OLAP - PARP_WT_APO	30	0.2096	0.011	0.2092	0.011	0.0418	0.0022	0.502	0.001
PARP_TAG	143	150	IEVAYSLL	7	PARPT_WT_OLAP - PARP_WT_APO	30	-0.0599	0.0363	-0.0969	0.0363	-0.0138	0.0052	0.502	0.001
PARP_TAG	145	150	VAYSLL	5	PARPT_WT_OLAP - PARP_WT_APO	30	-0.0615	0.0509	-0.0706	0.0509	-0.0141	0.0102	0.502	0.001
PARP_TAG	150	165	LRGGSDDSSKDPIDVN	14	PARPT_WT_OLAP - PARP_WT_APO	30	0.0135	0.0326	0.0212	0.0979	0.0015	0.007	0.502	0.001
PARP_TAG	151	164	RGGSDDSSKDPIDV	12	PARPT_WT_OLAP - PARP_WT_APO	30	0.0174	0.0374	0.0323	0.0748	0.0027	0.0062	0.502	0.001
PARP_TAG	151	166	RGGSDDSSKDPIDVNY	14	PARPT_WT_OLAP - PARP_WT_APO	30	0.0108	0.0443	0.0142	0.0886	0.001	0.0063	0.502	0.001
PARP_TAG	163	181	DVNYEKLKTDIKVVDRDSE	18	PARPT_WT_OLAP - PARP_WT_APO	30	0.002	0.0157	-0.0445	0.0629	-0.0025	0.0035	0.502	0.001
PARP_TAG	166	171	YEKLKT	5	PARPT_WT_OLAP - PARP_WT_APO	30	-0.0008	0.0107	0.0274	0.0213	0.0055	0.0043	0.502	0.001
PARP_TAG	166	181	YEKLKTDIKVVDRDSE	15	PARPT_WT_OLAP - PARP_WT_APO	30	-0.0026	0.0132	0.0182	0.0529	0.0012	0.0035	0.502	0.001
PARP_TAG	166	182	YEKLKTDIKVVDRDSEE	16	PARPT_WT_OLAP - PARP_WT_APO	30	0.0097	0.0106	0.0476	0.0424	0.003	0.0026	0.502	0.001
PARP_TAG	166	183	YEKLKTDIKVVDRDSEEA	17	PARPT_WT_OLAP - PARP_WT_APO	30	0.0031	0.014	0.0045	0.0558	0.0003	0.0033	0.502	0.001
PARP_TAG	166	184	YEKLKTDIKVVDRDSEEAE	18	PARPT_WT_OLAP - PARP_WT_APO	30	0.0243	0.0117	0.0727	0.0467	0.004	0.0026	0.502	0.001
PARP_TAG	167	182	EKLKTDIKVVDRDSEE	15	PARPT_WT_OLAP - PARP_WT_APO	30	0.0204	0.0095	0.0768	0.0382	0.0051	0.0025	0.502	0.001
PARP_TAG	167	183	EKLKTDIKVVDRDSEEA	16	PARPT_WT_OLAP - PARP_WT_APO	30	0.0182	0.0137	0.0633	0.0547	0.004	0.0034	0.502	0.001
PARP_TAG	167	184	EKLKTDIKVVDRDSEEAE	17	PARPT_WT_OLAP - PARP_WT_APO	30	0.0156	0.0097	0.0609	0.0389	0.0036	0.0023	0.502	0.001
PARP_TAG	170	181	KTDIKVVDRDSE	11	PARPT_WT_OLAP - PARP_WT_APO	30	0.0119	0.0154	0.0116	0.0463	0.0011	0.0042	0.502	0.001
PARP_TAG	170	182	KTDIKVVDRDSEE	12	PARPT_WT_OLAP - PARP_WT_APO	30	0.0253	0.0166	0.0742	0.0499	0.0062	0.0042	0.502	0.001
PARP_TAG	172	183	DIKVVDRDSEEA	11	PARPT_WT_OLAP - PARP_WT_APO	30	0.0927	0.058	0.1608	0.1161	0.0146	0.0106	0.502	0.001
PARP_TAG	172	184	DIKVVDRDSEEAE	12	PARPT_WT_OLAP - PARP_WT_APO	30	-0.0154	0.0296	0.0066	0.0888	0.0006	0.0074	0.502	0.001
PARP_TAG	175	191	VVDRDSEEAEIIRKYVK	16	PARPT_WT_OLAP - PARP_WT_APO	30	0.0262	0.0356	0.0936	0.1424	0.0058	0.0089	0.502	0.001
PARP_TAG	183	202	AEIIRKYVKNTHATTHNAYD	19	PARPT_WT_OLAP - PARP_WT_APO	30	0.0365	0.0137	0.1368	0.0549	0.0072	0.0029	0.502	0.001
PARP_TAG	183	203	AEIIRKYVKNTHATTHNAYDL	20	PARPT_WT_OLAP - PARP_WT_APO	30	0.0297	0.0194	0.1101	0.0778	0.0055	0.0039	0.502	0.001
PARP_TAG	184	204	EIIRKYVKNTHATTHNAYDLE	20	PARPT_WT_OLAP - PARP_WT_APO	30	0.069	0.034	0.2792	0.1361	0.014	0.0068	0.502	0.001
PARP_TAG	185	202	IIRKYVKNTHATTHNAYD	17	PARPT_WT_OLAP - PARP_WT_APO	30	0.0533	0.0188	0.2166	0.0753	0.0127	0.0044	0.502	0.001
PARP_TAG	185	203	IIRKYVKNTHATTHNAYDL	18	PARPT_WT_OLAP - PARP_WT_APO	30	0.0503	0.0289	0.1951	0.1156	0.0108	0.0064	0.502	0.001
PARP_TAG	186	202	IRKYVKNTHATTHNAYD	16	PARPT_WT_OLAP - PARP_WT_APO	30	0.0621	0.0637	0.2468	0.2547	0.0154	0.0159	0.502	0.001
PARP_TAG	186	203	IRKYVKNTHATTHNAYDL	17	PARPT_WT_OLAP - PARP_WT_APO	30	0.0479	0.017	0.1377	0.0509	0.0081	0.003	0.502	0.001
PARP_TAG	196	214	TTHNAYDLEVIDIFKIERE	18	PARPT_WT_OLAP - PARP_WT_APO	30	-0.095	0.0159	-0.2987	0.0477	-0.0166	0.0027	0.502	0.001
PARP_TAG	204	209	EVIDIF	5	PARPT_WT_OLAP - PARP_WT_APO	30	0.0042	0.008	0.0042	0.008	0.0008	0.0016	0.502	0.001
PARP_TAG	208	217	IFKIEREGEC	9	PARPT_WT_OLAP - PARP_WT_APO	30	0.0141	0.0111	0.0407	0.0332	0.0045	0.0037	0.502	0.001
PARP_TAG	209	217	FKIEREGEC	8	PARPT_WT_OLAP - PARP_WT_APO	30	0.0088	0.007	0.0135	0.0141	0.0017	0.0018	0.502	0.001
PARP_TAG	209	218	FKIEREGECQ	9	PARPT_WT_OLAP - PARP_WT_APO	30	-0.0014	0.0347	0.0112	0.0694	0.0012	0.0077	0.502	0.001
PARP_TAG	210	217	KIEREGEC	7	PARPT_WT_OLAP - PARP_WT_APO	30	-0.0114	0.0368	-0.0281	0.0735	-0.004	0.0105	0.502	0.001
PARP_TAG	210	226	KIEREGECQRYKPFKQL	15	PARPT_WT_OLAP - PARP_WT_APO	30	0.0154	0.0137	0.0354	0.055	0.0024	0.0037	0.502	0.001
PARP_TAG	218	241	QRYKPFKQLHNRRLLWHGSRTTNF	22	PARPT_WT_OLAP - PARP_WT_APO	30	-0.0184	0.0108	-0.0541	0.065	-0.0025	0.003	0.502	0.001
PARP_TAG	242	248	AGILSQG	6	PARPT_WT_OLAP - PARP_WT_APO	30	0.0032	0.008	0.0023	0.008	0.0004	0.0013	0.502	0.001
PARP_TAG	242	249	AGILSQGL	7	PARPT_WT_OLAP - PARP_WT_APO	30	-0.0388	0.0189	-0.0415	0.0189	-0.0059	0.0027	0.502	0.001
PARP_TAG	262	268	MFGKGIY	6	PARPT_WT_OLAP - PARP_WT_APO	30	-0.2236	0.0191	-0.4607	0.0381	-0.0768	0.0064	0.502	0.001
PARP_TAG	262	269	MFGKGIYF	7	PARPT_WT_OLAP - PARP_WT_APO	30	-0.1841	0.0103	-0.3598	0.0206	-0.0514	0.0029	0.502	0.001
PARP_TAG	263	268	FGKGIY	5	PARPT_WT_OLAP - PARP_WT_APO	30	-0.068	0.0065	-0.1348	0.013	-0.027	0.0026	0.502	0.001
PARP_TAG	263	269	FGKGIYF	6	PARPT_WT_OLAP - PARP_WT_APO	30	-0.0611	0.0059	-0.1293	0.0118	-0.0215	0.002	0.502	0.001
PARP_TAG	279	289	YCHTSQGDPIG	9	PARPT_WT_OLAP - PARP_WT_APO	30	0.029	0.0126	0.0515	0.0252	0.0057	0.0028	0.502	0.001
PARP_TAG	279	290	YCHTSQGDPIGL	10	PARPT_WT_OLAP - PARP_WT_APO	30	0.0129	0.0146	0.0361	0.0293	0.0036	0.0029	0.502	0.001
PARP_TAG	279	292	YCHTSQGDPIGLIL	12	PARPT_WT_OLAP - PARP_WT_APO	30	0.0116	0.0195	0.0088	0.039	0.0007	0.0033	0.502	0.001
PARP_TAG	280	290	CHTSQGDPIGL	9	PARPT_WT_OLAP - PARP_WT_APO	30	0.0271	0.0604	0.0451	0.1208	0.005	0.0134	0.502	0.001
PARP_TAG	292	298	LLGEVAL	6	PARPT_WT_OLAP - PARP_WT_APO	30	0.0562	0.0312	0.0446	0.0312	0.0074	0.0052	0.502	0.001
PARP_TAG	292	306	LLGEVALGNMYELKH	14	PARPT_WT_OLAP - PARP_WT_APO	30	0.0583	0.0191	0.2046	0.0574	0.0146	0.0041	0.502	0.001
PARP_TAG	293	301	LGEVALGNM	8	PARPT_WT_OLAP - PARP_WT_APO	30	0.0392	0.0222	0.0337	0.0222	0.0042	0.0028	0.502	0.001
PARP_TAG	294	301	GEVALGNM	7	PARPT_WT_OLAP - PARP_WT_APO	30	-0.0455	0.0412	-0.0439	0.0412	-0.0063	0.0059	0.502	0.001
PARP_TAG	296	301	VALGNM	5	PARPT_WT_OLAP - PARP_WT_APO	30	0.0218	0.0117	0.0204	0.0117	0.0041	0.0023	0.502	0.001
PARP_TAG	310	333	ISKLPKGKHSVKGLGKTTPDPSAN	20	PARPT_WT_OLAP - PARP_WT_APO	30	-0.0067	0.0277	-0.0255	0.1386	-0.0013	0.0069	0.502	0.001
PARP_TAG	334	340	ISLDGVD	6	PARPT_WT_OLAP - PARP_WT_APO	30	-0.0448	0.0273	-0.0377	0.0273	-0.0063	0.0046	0.502	0.001
PARP_TAG	334	352	ISLDGVDVPLGTGISSGVN	17	PARPT_WT_OLAP - PARP_WT_APO	30	-0.0324	0.0381	-0.0571	0.0762	-0.0034	0.0045	0.502	0.001
PARP_TAG	334	353	ISLDGVDVPLGTGISSGVND	18	PARPT_WT_OLAP - PARP_WT_APO	30	0.0379	0.0612	0.0751	0.1224	0.0042	0.0068	0.502	0.001
PARP_TAG	334	356	ISLDGVDVPLGTGISSGVNDTSL	21	PARPT_WT_OLAP - PARP_WT_APO	30	-0.0087	0.0356	-0.0397	0.0711	-0.0019	0.0034	0.502	0.001
PARP_TAG	337	352	DGVDVPLGTGISSGVN	14	PARPT_WT_OLAP - PARP_WT_APO	30	-0.0453	0.0229	-0.0875	0.0458	-0.0062	0.0033	0.502	0.001
PARP_TAG	337	353	DGVDVPLGTGISSGVND	15	PARPT_WT_OLAP - PARP_WT_APO	30	-0.0174	0.0255	-0.0275	0.0511	-0.0018	0.0034	0.502	0.001
PARP_TAG	337	356	DGVDVPLGTGISSGVNDTSL	18	PARPT_WT_OLAP - PARP_WT_APO	30	0.0013	0.0348	-0.0003	0.0696	0	0.0039	0.502	0.001
PARP_TAG	337	357	DGVDVPLGTGISSGVNDTSLL	19	PARPT_WT_OLAP - PARP_WT_APO	30	0.028	0.0587	0.0607	0.1174	0.0032	0.0062	0.502	0.001
PARP_TAG	341	352	VPLGTGISSGVN	10	PARPT_WT_OLAP - PARP_WT_APO	30	-0.0173	0.0226	-0.0346	0.0452	-0.0035	0.0045	0.502	0.001
PARP_TAG	341	353	VPLGTGISSGVND	11	PARPT_WT_OLAP - PARP_WT_APO	30	0.0026	0.0163	-0.0035	0.0325	-0.0003	0.003	0.502	0.001
PARP_TAG	341	356	VPLGTGISSGVNDTSL	14	PARPT_WT_OLAP - PARP_WT_APO	30	0.032	0.0268	0.0694	0.0537	0.005	0.0038	0.502	0.001
PARP_TAG	341	357	VPLGTGISSGVNDTSLL	15	PARPT_WT_OLAP - PARP_WT_APO	30	0.0372	0.0274	0.0658	0.0548	0.0044	0.0037	0.502	0.001
PARP_TAG	347	364	ISSGVNDTSLLYNEYIVY	17	PARPT_WT_OLAP - PARP_WT_APO	30	-0.0217	0.0451	-0.0446	0.0902	-0.0026	0.0053	0.502	0.001
PARP_TAG	362	367	IVYDIA	5	PARPT_WT_OLAP - PARP_WT_APO	30	-0.0783	0.0187	-0.0796	0.0187	-0.0159	0.0037	0.502	0.001
PARP_TAG	362	368	IVYDIAQ	6	PARPT_WT_OLAP - PARP_WT_APO	30	-0.0581	0.0199	-0.0592	0.0199	-0.0099	0.0033	0.502	0.001
PARP_TAG	362	379	IVYDIAQVNLKYLLKLKF	17	PARPT_WT_OLAP - PARP_WT_APO	30	-0.0235	0.0133	-0.063	0.0533	-0.0037	0.0031	0.502	0.001
PARP_TAG	365	371	DIAQVNL	6	PARPT_WT_OLAP - PARP_WT_APO	30	-0.0982	0.0173	-0.1073	0.0173	-0.0179	0.0029	0.502	0.001
PARP_TAG	365	379	DIAQVNLKYLLKLKF	14	PARPT_WT_OLAP - PARP_WT_APO	30	-0.0011	0.0058	0.025	0.0233	0.0018	0.0017	0.502	0.001
PARP_TAG	366	371	IAQVNL	5	PARPT_WT_OLAP - PARP_WT_APO	30	-0.0498	0.0087	-0.0555	0.0087	-0.0111	0.0017	0.502	0.001
PARP_TAG	366	373	IAQVNLKY	7	PARPT_WT_OLAP - PARP_WT_APO	30	-0.0116	0.0174	-0.0313	0.0347	-0.0045	0.005	0.502	0.001
PARP_TAG	366	377	IAQVNLKYLLKL	11	PARPT_WT_OLAP - PARP_WT_APO	30	-0.0168	0.0097	-0.0532	0.0291	-0.0048	0.0026	0.502	0.001
PARP_TAG	366	379	IAQVNLKYLLKLKF	13	PARPT_WT_OLAP - PARP_WT_APO	30	-0.0256	0.0077	-0.0774	0.0308	-0.006	0.0024	0.502	0.001
PARP_TAG	368	373	QVNLKY	5	PARPT_WT_OLAP - PARP_WT_APO	30	-0.0119	0.0214	-0.0035	0.0428	-0.0007	0.0086	0.502	0.001
PARP_TAG	368	374	QVNLKYL	6	PARPT_WT_OLAP - PARP_WT_APO	30	-0.0244	0.0135	-0.0561	0.027	-0.0093	0.0045	0.502	0.001
PARP_TAG	368	375	QVNLKYLL	7	PARPT_WT_OLAP - PARP_WT_APO	30	-0.0143	0.0062	-0.0343	0.0123	-0.0049	0.0018	0.502	0.001
PARP_TAG	368	377	QVNLKYLLKL	9	PARPT_WT_OLAP - PARP_WT_APO	30	-0.0192	0.0061	-0.0388	0.0184	-0.0043	0.002	0.502	0.001
PARP_TAG	368	379	QVNLKYLLKLKF	11	PARPT_WT_OLAP - PARP_WT_APO	30	0.0006	0.0089	-0.0063	0.0266	-0.0006	0.0024	0.502	0.001
PARP_TAG	369	375	VNLKYLL	6	PARPT_WT_OLAP - PARP_WT_APO	30	-0.019	0.0039	-0.0443	0.0079	-0.0074	0.0013	0.502	0.001
PARP_TAG	369	377	VNLKYLLKL	8	PARPT_WT_OLAP - PARP_WT_APO	30	-0.0119	0.0049	-0.0356	0.0098	-0.0044	0.0012	0.502	0.001
PARP_TAG	369	379	VNLKYLLKLKF	10	PARPT_WT_OLAP - PARP_WT_APO	30	-0.0262	0.0317	-0.0868	0.0952	-0.0087	0.0095	0.502	0.001
PARP_TAG	370	377	NLKYLLKL	7	PARPT_WT_OLAP - PARP_WT_APO	30	-0.0458	0.0151	-0.0925	0.0302	-0.0132	0.0043	0.502	0.001
PARP_TAG	371	376	LKYLLK	5	PARPT_WT_OLAP - PARP_WT_APO	30	0.0011	0.0047	0.0009	0.0093	0.0002	0.0019	0.502	0.001
PARP_TAG	372	379	KYLLKLKF	7	PARPT_WT_OLAP - PARP_WT_APO	30	0.0055	0.0081	0.0104	0.0162	0.0015	0.0023	0.502	0.001
PARP_TAG	374	379	LLKLKF	5	PARPT_WT_OLAP - PARP_WT_APO	30	0.0071	0.0134	-0.0076	0.0268	-0.0015	0.0054	0.502	0.001
PARP_TAG	378	383	KFNFKT	5	PARPT_WT_OLAP - PARP_WT_APO	30	0.0155	0.0079	0.0334	0.0157	0.0067	0.0031	0.502	0.001
PARP_TAG	242	256	AGILSQGLRIAPPEA	12	PARPT_WT_OLAP - PARP_WT_APO	30	-1.0417	0.049	-2.0916	0.0979	-0.1743	0.0082	0.502	0.001
PARP_TAG	242	261	AGILSQGLRIAPPEAPVTGY	16	PARPT_WT_OLAP - PARP_WT_APO	30	-0.8456	0.0608	-2.5511	0.1824	-0.1594	0.0114	0.502	0.001
PARP_TAG	242	262	AGILSQGLRIAPPEAPVTGYM	17	PARPT_WT_OLAP - PARP_WT_APO	30	-0.6037	0.0097	-1.8292	0.0292	-0.1076	0.0017	0.502	0.001
PARP_TAG	246	261	SQGLRIAPPEAPVTGY	12	PARPT_WT_OLAP - PARP_WT_APO	30	-0.9622	0.0176	-1.9207	0.0353	-0.1601	0.0029	0.502	0.001
PARP_TAG	246	262	SQGLRIAPPEAPVTGYM	13	PARPT_WT_OLAP - PARP_WT_APO	30	-0.9787	0.0209	-1.9515	0.0418	-0.1501	0.0032	0.502	0.001
PARP_TAG	249	261	LRIAPPEAPVTGY	9	PARPT_WT_OLAP - PARP_WT_APO	30	-0.607	0.0115	-1.2126	0.023	-0.1347	0.0026	0.502	0.001
PARP_TAG	249	262	LRIAPPEAPVTGYM	10	PARPT_WT_OLAP - PARP_WT_APO	30	-0.6159	0.0148	-1.2318	0.0296	-0.1232	0.003	0.502	0.001
PARP_TAG	249	263	LRIAPPEAPVTGYMF	11	PARPT_WT_OLAP - PARP_WT_APO	30	-0.7166	0.0308	-1.443	0.0615	-0.1312	0.0056	0.502	0.001
PARP_TAG	273	289	VSKSANYCHTSQGDPIG	15	PARPT_WT_OLAP - PARP_WT_APO	30	-0.868	0.029	-1.7476	0.058	-0.1165	0.0039	0.502	0.001
PARP_TAG	273	290	VSKSANYCHTSQGDPIGL	16	PARPT_WT_OLAP - PARP_WT_APO	30	-0.4484	0.0126	-1.3291	0.0379	-0.0831	0.0024	0.502	0.001
PARP_TAG	273	292	VSKSANYCHTSQGDPIGLIL	18	PARPT_WT_OLAP - PARP_WT_APO	30	-0.3294	0.0218	-0.981	0.0655	-0.0545	0.0036	0.502	0.001

## Sheet: WTApovsWTVelipBound_Peptides
Protein	Start	End	Sequence	MaxUptake	State	Exposure	Center_diff_ave	Center_diff_SD	Uptake_diff_ave	Uptake_diff_SD	RU_diff_ave	RU_diff_SD	CI	Confidence
PARP_TAG	1	6	MLNDIF	5	PARTP_WT_VELIP - PARP_WT_APO	0.5	0.0247	0.1441	0.0091	0.1441	0.0018	0.0288	0.7124	0.001
PARP_TAG	29	43	YFQGSKSKLPKPVQD	12	PARTP_WT_VELIP - PARP_WT_APO	0.5	0.0873	0.064	0.2427	0.1921	0.0202	0.016	0.7124	0.001
PARP_TAG	29	44	YFQGSKSKLPKPVQDL	13	PARTP_WT_VELIP - PARP_WT_APO	0.5	0.0623	0.0376	0.2575	0.1502	0.0198	0.0116	0.7124	0.001
PARP_TAG	31	44	QGSKSKLPKPVQDL	11	PARTP_WT_VELIP - PARP_WT_APO	0.5	0.0569	0.0546	0.1449	0.1639	0.0132	0.0149	0.7124	0.001
PARP_TAG	44	49	LIKMIF	5	PARTP_WT_VELIP - PARP_WT_APO	0.5	-0.0035	0.0088	-0.0046	0.0176	-0.0009	0.0035	0.7124	0.001
PARP_TAG	48	53	IFDVES	5	PARTP_WT_VELIP - PARP_WT_APO	0.5	0.1267	0.1473	0.1197	0.1473	0.0239	0.0295	0.7124	0.001
PARP_TAG	48	54	IFDVESM	6	PARTP_WT_VELIP - PARP_WT_APO	0.5	0.1723	0.1695	0.167	0.1695	0.0278	0.0282	0.7124	0.001
PARP_TAG	48	60	IFDVESMKKAMVE	12	PARTP_WT_VELIP - PARP_WT_APO	0.5	0.0647	0.0558	0.1924	0.1675	0.016	0.014	0.7124	0.001
PARP_TAG	48	61	IFDVESMKKAMVEY	13	PARTP_WT_VELIP - PARP_WT_APO	0.5	0.0622	0.0542	0.1825	0.1625	0.014	0.0125	0.7124	0.001
PARP_TAG	49	60	FDVESMKKAMVE	11	PARTP_WT_VELIP - PARP_WT_APO	0.5	0.0566	0.069	0.1102	0.138	0.01	0.0125	0.7124	0.001
PARP_TAG	50	60	DVESMKKAMVE	10	PARTP_WT_VELIP - PARP_WT_APO	0.5	0.0659	0.0558	0.1895	0.1675	0.0189	0.0167	0.7124	0.001
PARP_TAG	50	61	DVESMKKAMVEY	11	PARTP_WT_VELIP - PARP_WT_APO	0.5	0.052	0.0503	0.1468	0.151	0.0133	0.0137	0.7124	0.001
PARP_TAG	53	61	SMKKAMVEY	8	PARTP_WT_VELIP - PARP_WT_APO	0.5	0.0198	0.0084	0.0578	0.0168	0.0072	0.0021	0.7124	0.001
PARP_TAG	55	60	KKAMVE	5	PARTP_WT_VELIP - PARP_WT_APO	0.5	0.0332	0.0115	0.0583	0.0229	0.0117	0.0046	0.7124	0.001
PARP_TAG	55	62	KKAMVEYE	7	PARTP_WT_VELIP - PARP_WT_APO	0.5	0.0198	0.0593	0.0869	0.1187	0.0124	0.017	0.7124	0.001
PARP_TAG	61	81	YEIDLQKMPLGKLSKRQIQAA	19	PARTP_WT_VELIP - PARP_WT_APO	0.5	0.1128	0.1137	0.4292	0.4549	0.0226	0.0239	0.7124	0.001
PARP_TAG	62	81	EIDLQKMPLGKLSKRQIQAA	18	PARTP_WT_VELIP - PARP_WT_APO	0.5	0.0435	0.0926	0.1764	0.3704	0.0098	0.0206	0.7124	0.001
PARP_TAG	63	81	IDLQKMPLGKLSKRQIQAA	17	PARTP_WT_VELIP - PARP_WT_APO	0.5	0.0701	0.0969	0.3057	0.3875	0.018	0.0228	0.7124	0.001
PARP_TAG	65	72	LQKMPLGK	6	PARTP_WT_VELIP - PARP_WT_APO	0.5	-0.0134	0.0768	-0.0362	0.1536	-0.006	0.0256	0.7124	0.001
PARP_TAG	65	81	LQKMPLGKLSKRQIQAA	15	PARTP_WT_VELIP - PARP_WT_APO	0.5	0.0834	0.0919	0.3232	0.3675	0.0215	0.0245	0.7124	0.001
PARP_TAG	65	82	LQKMPLGKLSKRQIQAAY	16	PARTP_WT_VELIP - PARP_WT_APO	0.5	0.119	0.1271	0.4726	0.5084	0.0295	0.0318	0.7124	0.001
PARP_TAG	66	81	QKMPLGKLSKRQIQAA	14	PARTP_WT_VELIP - PARP_WT_APO	0.5	0.1693	0.1747	0.5062	0.5242	0.0362	0.0374	0.7124	0.001
PARP_TAG	66	82	QKMPLGKLSKRQIQAAY	15	PARTP_WT_VELIP - PARP_WT_APO	0.5	0.1696	0.1691	0.5128	0.5074	0.0342	0.0338	0.7124	0.001
PARP_TAG	74	81	SKRQIQAA	7	PARTP_WT_VELIP - PARP_WT_APO	0.5	0.0515	0.0185	0.0925	0.0369	0.0132	0.0053	0.7124	0.001
PARP_TAG	82	100	YSILSEVQQAVSQGSSDSQ	18	PARTP_WT_VELIP - PARP_WT_APO	0.5	0.2147	0.1702	0.4458	0.3403	0.0248	0.0189	0.7124	0.001
PARP_TAG	86	100	SEVQQAVSQGSSDSQ	14	PARTP_WT_VELIP - PARP_WT_APO	0.5	0.2154	0.1437	0.4089	0.2874	0.0292	0.0205	0.7124	0.001
PARP_TAG	86	102	SEVQQAVSQGSSDSQIL	16	PARTP_WT_VELIP - PARP_WT_APO	0.5	0.328	0.1596	0.6527	0.3191	0.0408	0.0199	0.7124	0.001
PARP_TAG	86	103	SEVQQAVSQGSSDSQILD	17	PARTP_WT_VELIP - PARP_WT_APO	0.5	0.3841	0.2362	0.7686	0.4725	0.0452	0.0278	0.7124	0.001
PARP_TAG	86	104	SEVQQAVSQGSSDSQILDL	18	PARTP_WT_VELIP - PARP_WT_APO	0.5	0.3923	0.1961	0.7824	0.3922	0.0435	0.0218	0.7124	0.001
PARP_TAG	86	108	SEVQQAVSQGSSDSQILDLSNRF	22	PARTP_WT_VELIP - PARP_WT_APO	0.5	0.182	0.1708	0.591	0.5124	0.0269	0.0233	0.7124	0.001
PARP_TAG	88	101	VQQAVSQGSSDSQI	13	PARTP_WT_VELIP - PARP_WT_APO	0.5	0.3138	0.1427	0.6405	0.2853	0.0493	0.0219	0.7124	0.001
PARP_TAG	88	102	VQQAVSQGSSDSQIL	14	PARTP_WT_VELIP - PARP_WT_APO	0.5	0.2285	0.1548	0.4365	0.3096	0.0312	0.0221	0.7124	0.001
PARP_TAG	88	104	VQQAVSQGSSDSQILDL	16	PARTP_WT_VELIP - PARP_WT_APO	0.5	0.4023	0.186	0.7002	0.3719	0.0494	0.0232	0.7124	0.001
PARP_TAG	90	104	QAVSQGSSDSQILDL	14	PARTP_WT_VELIP - PARP_WT_APO	0.5	0.3041	0.1408	0.6162	0.2816	0.044	0.0201	0.7124	0.001
PARP_TAG	91	104	AVSQGSSDSQILDL	13	PARTP_WT_VELIP - PARP_WT_APO	0.5	0.0842	0.1065	0.1591	0.2129	0.0122	0.0164	0.7124	0.001
PARP_TAG	92	104	VSQGSSDSQILDL	12	PARTP_WT_VELIP - PARP_WT_APO	0.5	0.2126	0.0871	0.4064	0.1742	0.0339	0.0145	0.7124	0.001
PARP_TAG	101	108	ILDLSNRF	7	PARTP_WT_VELIP - PARP_WT_APO	0.5	0.1002	0.0512	0.1723	0.1024	0.0246	0.0146	0.7124	0.001
PARP_TAG	102	108	LDLSNRF	6	PARTP_WT_VELIP - PARP_WT_APO	0.5	0.069	0.044	0.1415	0.0879	0.0236	0.0147	0.7124	0.001
PARP_TAG	109	117	YTLIPHDFG	7	PARTP_WT_VELIP - PARP_WT_APO	0.5	0.0365	0.0153	0.0735	0.0306	0.0105	0.0044	0.7124	0.001
PARP_TAG	109	124	YTLIPHDFGMKKPPLL	12	PARTP_WT_VELIP - PARP_WT_APO	0.5	0.0524	0.023	0.1988	0.0922	0.0166	0.0077	0.7124	0.001
PARP_TAG	109	127	YTLIPHDFGMKKPPLLNNA	15	PARTP_WT_VELIP - PARP_WT_APO	0.5	0.1025	0.0413	0.4123	0.1654	0.0275	0.011	0.7124	0.001
PARP_TAG	109	128	YTLIPHDFGMKKPPLLNNAD	16	PARTP_WT_VELIP - PARP_WT_APO	0.5	0.1044	0.0403	0.4149	0.1613	0.0259	0.0101	0.7124	0.001
PARP_TAG	109	131	YTLIPHDFGMKKPPLLNNADSVQ	19	PARTP_WT_VELIP - PARP_WT_APO	0.5	0.1601	0.0617	0.6394	0.2468	0.0337	0.013	0.7124	0.001
PARP_TAG	109	132	YTLIPHDFGMKKPPLLNNADSVQA	20	PARTP_WT_VELIP - PARP_WT_APO	0.5	0.1904	0.0733	0.7054	0.2933	0.0378	0.0147	0.7124	0.001
PARP_TAG	110	124	TLIPHDFGMKKPPLL	11	PARTP_WT_VELIP - PARP_WT_APO	0.5	0.0549	0.0347	0.1839	0.1042	0.0167	0.0095	0.7124	0.001
PARP_TAG	111	124	LIPHDFGMKKPPLL	10	PARTP_WT_VELIP - PARP_WT_APO	0.5	0.0871	0.0524	0.2171	0.1571	0.0217	0.0157	0.7124	0.001
PARP_TAG	111	127	LIPHDFGMKKPPLLNNA	13	PARTP_WT_VELIP - PARP_WT_APO	0.5	0.1332	0.0591	0.3671	0.1772	0.0282	0.0136	0.7124	0.001
PARP_TAG	113	124	PHDFGMKKPPLL	8	PARTP_WT_VELIP - PARP_WT_APO	0.5	0.0712	0.0422	0.1771	0.0843	0.0221	0.0105	0.7124	0.001
PARP_TAG	113	127	PHDFGMKKPPLLNNA	11	PARTP_WT_VELIP - PARP_WT_APO	0.5	0.1544	0.0402	0.3507	0.0803	0.0319	0.0073	0.7124	0.001
PARP_TAG	116	131	FGMKKPPLLNNADSVQ	13	PARTP_WT_VELIP - PARP_WT_APO	0.5	0.1898	0.0705	0.6473	0.2115	0.0498	0.0163	0.7124	0.001
PARP_TAG	118	127	MKKPPLLNNA	7	PARTP_WT_VELIP - PARP_WT_APO	0.5	0.1897	0.0761	0.3643	0.1522	0.052	0.0217	0.7124	0.001
PARP_TAG	118	131	MKKPPLLNNADSVQ	11	PARTP_WT_VELIP - PARP_WT_APO	0.5	0.3221	0.1346	0.6296	0.2693	0.0572	0.0245	0.7124	0.001
PARP_TAG	132	137	AKVEML	5	PARTP_WT_VELIP - PARP_WT_APO	0.5	0.1135	0.0345	0.102	0.0345	0.0204	0.0069	0.7124	0.001
PARP_TAG	137	142	LDNLLD	5	PARTP_WT_VELIP - PARP_WT_APO	0.5	-0.0209	0.0192	-0.0159	0.0192	-0.0032	0.0038	0.7124	0.001
PARP_TAG	143	150	IEVAYSLL	7	PARTP_WT_VELIP - PARP_WT_APO	0.5	0.0383	0.0275	0.0254	0.0275	0.0036	0.0039	0.7124	0.001
PARP_TAG	145	150	VAYSLL	5	PARTP_WT_VELIP - PARP_WT_APO	0.5	-0.0199	0.0188	-0.0191	0.0188	-0.0038	0.0038	0.7124	0.001
PARP_TAG	150	165	LRGGSDDSSKDPIDVN	14	PARTP_WT_VELIP - PARP_WT_APO	0.5	0.1109	0.0431	0.3343	0.1294	0.0239	0.0092	0.7124	0.001
PARP_TAG	151	164	RGGSDDSSKDPIDV	12	PARTP_WT_VELIP - PARP_WT_APO	0.5	0.1494	0.0907	0.2882	0.1814	0.024	0.0151	0.7124	0.001
PARP_TAG	151	166	RGGSDDSSKDPIDVNY	14	PARTP_WT_VELIP - PARP_WT_APO	0.5	0.1709	0.0917	0.3376	0.1834	0.0241	0.0131	0.7124	0.001
PARP_TAG	163	181	DVNYEKLKTDIKVVDRDSE	18	PARTP_WT_VELIP - PARP_WT_APO	0.5	0.1108	0.0515	0.4229	0.2058	0.0235	0.0114	0.7124	0.001
PARP_TAG	166	171	YEKLKT	5	PARTP_WT_VELIP - PARP_WT_APO	0.5	-0.0164	0.0126	-0.0482	0.0251	-0.0096	0.005	0.7124	0.001
PARP_TAG	166	181	YEKLKTDIKVVDRDSE	15	PARTP_WT_VELIP - PARP_WT_APO	0.5	0.064	0.0298	0.2897	0.119	0.0193	0.0079	0.7124	0.001
PARP_TAG	166	182	YEKLKTDIKVVDRDSEE	16	PARTP_WT_VELIP - PARP_WT_APO	0.5	0.0752	0.0338	0.2988	0.1352	0.0187	0.0084	0.7124	0.001
PARP_TAG	166	183	YEKLKTDIKVVDRDSEEA	17	PARTP_WT_VELIP - PARP_WT_APO	0.5	0.0914	0.0412	0.3705	0.1649	0.0218	0.0097	0.7124	0.001
PARP_TAG	166	184	YEKLKTDIKVVDRDSEEAE	18	PARTP_WT_VELIP - PARP_WT_APO	0.5	0.1094	0.0594	0.4291	0.2376	0.0238	0.0132	0.7124	0.001
PARP_TAG	167	182	EKLKTDIKVVDRDSEE	15	PARTP_WT_VELIP - PARP_WT_APO	0.5	0.1057	0.0451	0.4184	0.1802	0.0279	0.012	0.7124	0.001
PARP_TAG	167	183	EKLKTDIKVVDRDSEEA	16	PARTP_WT_VELIP - PARP_WT_APO	0.5	0.0783	0.0334	0.3027	0.1335	0.0189	0.0083	0.7124	0.001
PARP_TAG	167	184	EKLKTDIKVVDRDSEEAE	17	PARTP_WT_VELIP - PARP_WT_APO	0.5	0.0785	0.0375	0.3057	0.1499	0.018	0.0088	0.7124	0.001
PARP_TAG	170	181	KTDIKVVDRDSE	11	PARTP_WT_VELIP - PARP_WT_APO	0.5	0.1092	0.046	0.3296	0.138	0.03	0.0125	0.7124	0.001
PARP_TAG	170	182	KTDIKVVDRDSEE	12	PARTP_WT_VELIP - PARP_WT_APO	0.5	0.0824	0.0372	0.2473	0.1116	0.0206	0.0093	0.7124	0.001
PARP_TAG	172	183	DIKVVDRDSEEA	11	PARTP_WT_VELIP - PARP_WT_APO	0.5	0.0834	0.0297	0.1719	0.0594	0.0156	0.0054	0.7124	0.001
PARP_TAG	172	184	DIKVVDRDSEEAE	12	PARTP_WT_VELIP - PARP_WT_APO	0.5	0.061	0.0317	0.1397	0.0952	0.0116	0.0079	0.7124	0.001
PARP_TAG	175	191	VVDRDSEEAEIIRKYVK	16	PARTP_WT_VELIP - PARP_WT_APO	0.5	0.0256	0.0487	0.0964	0.1948	0.006	0.0122	0.7124	0.001
PARP_TAG	183	202	AEIIRKYVKNTHATTHNAYD	19	PARTP_WT_VELIP - PARP_WT_APO	0.5	0.0608	0.0511	0.2372	0.2045	0.0125	0.0108	0.7124	0.001
PARP_TAG	183	203	AEIIRKYVKNTHATTHNAYDL	20	PARTP_WT_VELIP - PARP_WT_APO	0.5	0.0572	0.051	0.2272	0.2041	0.0114	0.0102	0.7124	0.001
PARP_TAG	184	204	EIIRKYVKNTHATTHNAYDLE	20	PARTP_WT_VELIP - PARP_WT_APO	0.5	0.056	0.0631	0.2757	0.2524	0.0138	0.0126	0.7124	0.001
PARP_TAG	185	202	IIRKYVKNTHATTHNAYD	17	PARTP_WT_VELIP - PARP_WT_APO	0.5	0.079	0.0567	0.3149	0.2268	0.0185	0.0133	0.7124	0.001
PARP_TAG	185	203	IIRKYVKNTHATTHNAYDL	18	PARTP_WT_VELIP - PARP_WT_APO	0.5	0.0594	0.0427	0.2333	0.1707	0.013	0.0095	0.7124	0.001
PARP_TAG	186	202	IRKYVKNTHATTHNAYD	16	PARTP_WT_VELIP - PARP_WT_APO	0.5	0.0665	0.0458	0.271	0.1831	0.0169	0.0114	0.7124	0.001
PARP_TAG	186	203	IRKYVKNTHATTHNAYDL	17	PARTP_WT_VELIP - PARP_WT_APO	0.5	0.1084	0.0676	0.3411	0.2029	0.0201	0.0119	0.7124	0.001
PARP_TAG	196	214	TTHNAYDLEVIDIFKIERE	18	PARTP_WT_VELIP - PARP_WT_APO	0.5	0.0801	0.0739	0.2352	0.2218	0.0131	0.0123	0.7124	0.001
PARP_TAG	204	209	EVIDIF	5	PARTP_WT_VELIP - PARP_WT_APO	0.5	0.0522	0.0497	0.0521	0.0497	0.0104	0.0099	0.7124	0.001
PARP_TAG	208	217	IFKIEREGEC	9	PARTP_WT_VELIP - PARP_WT_APO	0.5	0.0367	0.0179	0.118	0.0537	0.0131	0.006	0.7124	0.001
PARP_TAG	209	217	FKIEREGEC	8	PARTP_WT_VELIP - PARP_WT_APO	0.5	0.087	0.0356	0.1551	0.0711	0.0194	0.0089	0.7124	0.001
PARP_TAG	209	218	FKIEREGECQ	9	PARTP_WT_VELIP - PARP_WT_APO	0.5	0.0676	0.0476	0.1352	0.0951	0.015	0.0106	0.7124	0.001
PARP_TAG	210	217	KIEREGEC	7	PARTP_WT_VELIP - PARP_WT_APO	0.5	0.0649	0.0385	0.103	0.0771	0.0147	0.011	0.7124	0.001
PARP_TAG	210	226	KIEREGECQRYKPFKQL	15	PARTP_WT_VELIP - PARP_WT_APO	0.5	0.1018	0.0419	0.3725	0.1675	0.0248	0.0112	0.7124	0.001
PARP_TAG	218	241	QRYKPFKQLHNRRLLWHGSRTTNF	22	PARTP_WT_VELIP - PARP_WT_APO	0.5	0.0219	0.0257	0.1274	0.1544	0.0058	0.007	0.7124	0.001
PARP_TAG	242	248	AGILSQG	6	PARTP_WT_VELIP - PARP_WT_APO	0.5	0.0213	0.0123	0.0254	0.0123	0.0042	0.002	0.7124	0.001
PARP_TAG	242	249	AGILSQGL	7	PARTP_WT_VELIP - PARP_WT_APO	0.5	0.0151	0.0216	0.0077	0.0216	0.0011	0.0031	0.7124	0.001
PARP_TAG	242	256	AGILSQGLRIAPPEA	12	PARTP_WT_VELIP - PARP_WT_APO	0.5	0.069	0.0713	0.1557	0.1425	0.013	0.0119	0.7124	0.001
PARP_TAG	242	261	AGILSQGLRIAPPEAPVTGY	16	PARTP_WT_VELIP - PARP_WT_APO	0.5	0.0691	0.2179	0.2148	0.6536	0.0134	0.0409	0.7124	0.001
PARP_TAG	242	262	AGILSQGLRIAPPEAPVTGYM	17	PARTP_WT_VELIP - PARP_WT_APO	0.5	0.1632	0.0603	0.4644	0.1808	0.0273	0.0106	0.7124	0.001
PARP_TAG	246	261	SQGLRIAPPEAPVTGY	12	PARTP_WT_VELIP - PARP_WT_APO	0.5	0.2856	0.0939	0.5682	0.1879	0.0473	0.0157	0.7124	0.001
PARP_TAG	246	262	SQGLRIAPPEAPVTGYM	13	PARTP_WT_VELIP - PARP_WT_APO	0.5	0.2851	0.1105	0.5672	0.2211	0.0436	0.017	0.7124	0.001
PARP_TAG	249	261	LRIAPPEAPVTGY	9	PARTP_WT_VELIP - PARP_WT_APO	0.5	0.2652	0.0971	0.5213	0.1943	0.0579	0.0216	0.7124	0.001
PARP_TAG	249	262	LRIAPPEAPVTGYM	10	PARTP_WT_VELIP - PARP_WT_APO	0.5	0.2899	0.1011	0.5865	0.2021	0.0587	0.0202	0.7124	0.001
PARP_TAG	249	263	LRIAPPEAPVTGYMF	11	PARTP_WT_VELIP - PARP_WT_APO	0.5	0.2896	0.1008	0.5666	0.2016	0.0515	0.0183	0.7124	0.001
PARP_TAG	262	268	MFGKGIY	6	PARTP_WT_VELIP - PARP_WT_APO	0.5	-0.0034	0.004	-0.0101	0.0079	-0.0017	0.0013	0.7124	0.001
PARP_TAG	262	269	MFGKGIYF	7	PARTP_WT_VELIP - PARP_WT_APO	0.5	-0.0083	0.0036	-0.0097	0.0072	-0.0014	0.001	0.7124	0.001
PARP_TAG	263	268	FGKGIY	5	PARTP_WT_VELIP - PARP_WT_APO	0.5	-0.007	0.0038	-0.0155	0.0077	-0.0031	0.0015	0.7124	0.001
PARP_TAG	263	269	FGKGIYF	6	PARTP_WT_VELIP - PARP_WT_APO	0.5	-0.0091	0.0073	-0.0192	0.0146	-0.0032	0.0024	0.7124	0.001
PARP_TAG	273	289	VSKSANYCHTSQGDPIG	15	PARTP_WT_VELIP - PARP_WT_APO	0.5	-0.2157	0.0816	-0.4597	0.1632	-0.0306	0.0109	0.7124	0.001
PARP_TAG	273	290	VSKSANYCHTSQGDPIGL	16	PARTP_WT_VELIP - PARP_WT_APO	0.5	-0.0947	0.0425	-0.2945	0.1276	-0.0184	0.008	0.7124	0.001
PARP_TAG	273	292	VSKSANYCHTSQGDPIGLIL	18	PARTP_WT_VELIP - PARP_WT_APO	0.5	-0.0672	0.0417	-0.1985	0.1251	-0.011	0.007	0.7124	0.001
PARP_TAG	279	289	YCHTSQGDPIG	9	PARTP_WT_VELIP - PARP_WT_APO	0.5	0.0385	0.0582	0.0754	0.1164	0.0084	0.0129	0.7124	0.001
PARP_TAG	279	290	YCHTSQGDPIGL	10	PARTP_WT_VELIP - PARP_WT_APO	0.5	0.0091	0.0468	0.0242	0.0937	0.0024	0.0094	0.7124	0.001
PARP_TAG	279	292	YCHTSQGDPIGLIL	12	PARTP_WT_VELIP - PARP_WT_APO	0.5	0.0127	0.0279	0.014	0.0557	0.0012	0.0046	0.7124	0.001
PARP_TAG	280	290	CHTSQGDPIGL	9	PARTP_WT_VELIP - PARP_WT_APO	0.5	0.0119	0.0379	0.0112	0.0757	0.0012	0.0084	0.7124	0.001
PARP_TAG	292	298	LLGEVAL	6	PARTP_WT_VELIP - PARP_WT_APO	0.5	0.0654	0.0299	0.0394	0.0299	0.0066	0.005	0.7124	0.001
PARP_TAG	292	306	LLGEVALGNMYELKH	14	PARTP_WT_VELIP - PARP_WT_APO	0.5	0.0904	0.0447	0.2781	0.1342	0.0199	0.0096	0.7124	0.001
PARP_TAG	293	301	LGEVALGNM	8	PARTP_WT_VELIP - PARP_WT_APO	0.5	0.086	0.0391	0.0816	0.0391	0.0102	0.0049	0.7124	0.001
PARP_TAG	294	301	GEVALGNM	7	PARTP_WT_VELIP - PARP_WT_APO	0.5	0.0125	0.0395	-0.0066	0.0395	-0.0009	0.0056	0.7124	0.001
PARP_TAG	296	301	VALGNM	5	PARTP_WT_VELIP - PARP_WT_APO	0.5	0.0338	0.0239	0.0419	0.0239	0.0084	0.0048	0.7124	0.001
PARP_TAG	310	333	ISKLPKGKHSVKGLGKTTPDPSAN	20	PARTP_WT_VELIP - PARP_WT_APO	0.5	0.0421	0.0295	0.183	0.1475	0.0091	0.0074	0.7124	0.001
PARP_TAG	334	340	ISLDGVD	6	PARTP_WT_VELIP - PARP_WT_APO	0.5	0.0849	0.023	0.0916	0.023	0.0153	0.0038	0.7124	0.001
PARP_TAG	334	352	ISLDGVDVPLGTGISSGVN	17	PARTP_WT_VELIP - PARP_WT_APO	0.5	0.1718	0.0946	0.3282	0.1892	0.0193	0.0111	0.7124	0.001
PARP_TAG	334	353	ISLDGVDVPLGTGISSGVND	18	PARTP_WT_VELIP - PARP_WT_APO	0.5	0.1614	0.1144	0.3359	0.2289	0.0187	0.0127	0.7124	0.001
PARP_TAG	334	356	ISLDGVDVPLGTGISSGVNDTSL	21	PARTP_WT_VELIP - PARP_WT_APO	0.5	0.1767	0.0877	0.3296	0.1755	0.0157	0.0084	0.7124	0.001
PARP_TAG	337	352	DGVDVPLGTGISSGVN	14	PARTP_WT_VELIP - PARP_WT_APO	0.5	0.1603	0.1136	0.3099	0.2271	0.0221	0.0162	0.7124	0.001
PARP_TAG	337	353	DGVDVPLGTGISSGVND	15	PARTP_WT_VELIP - PARP_WT_APO	0.5	0.1876	0.1106	0.3765	0.2213	0.0251	0.0148	0.7124	0.001
PARP_TAG	337	356	DGVDVPLGTGISSGVNDTSL	18	PARTP_WT_VELIP - PARP_WT_APO	0.5	0.2296	0.1121	0.4553	0.2243	0.0253	0.0125	0.7124	0.001
PARP_TAG	337	357	DGVDVPLGTGISSGVNDTSLL	19	PARTP_WT_VELIP - PARP_WT_APO	0.5	0.2	0.1454	0.3946	0.2909	0.0208	0.0153	0.7124	0.001
PARP_TAG	341	352	VPLGTGISSGVN	10	PARTP_WT_VELIP - PARP_WT_APO	0.5	0.1662	0.1081	0.3281	0.2162	0.0328	0.0216	0.7124	0.001
PARP_TAG	341	353	VPLGTGISSGVND	11	PARTP_WT_VELIP - PARP_WT_APO	0.5	0.1788	0.1155	0.3526	0.2311	0.0321	0.021	0.7124	0.001
PARP_TAG	341	356	VPLGTGISSGVNDTSL	14	PARTP_WT_VELIP - PARP_WT_APO	0.5	0.2067	0.1099	0.4125	0.2198	0.0295	0.0157	0.7124	0.001
PARP_TAG	341	357	VPLGTGISSGVNDTSLL	15	PARTP_WT_VELIP - PARP_WT_APO	0.5	0.2008	0.1083	0.3952	0.2166	0.0263	0.0144	0.7124	0.001
PARP_TAG	347	364	ISSGVNDTSLLYNEYIVY	17	PARTP_WT_VELIP - PARP_WT_APO	0.5	0.1699	0.2709	0.3479	0.5418	0.0205	0.0319	0.7124	0.001
PARP_TAG	362	367	IVYDIA	5	PARTP_WT_VELIP - PARP_WT_APO	0.5	0.0527	0.0373	0.0548	0.0373	0.011	0.0075	0.7124	0.001
PARP_TAG	362	368	IVYDIAQ	6	PARTP_WT_VELIP - PARP_WT_APO	0.5	0.0868	0.0491	0.0849	0.0491	0.0141	0.0082	0.7124	0.001
PARP_TAG	362	379	IVYDIAQVNLKYLLKLKF	17	PARTP_WT_VELIP - PARP_WT_APO	0.5	0.0037	0.0195	0.0379	0.0779	0.0022	0.0046	0.7124	0.001
PARP_TAG	365	371	DIAQVNL	6	PARTP_WT_VELIP - PARP_WT_APO	0.5	-0.0309	0.0279	-0.0424	0.0279	-0.0071	0.0047	0.7124	0.001
PARP_TAG	365	379	DIAQVNLKYLLKLKF	14	PARTP_WT_VELIP - PARP_WT_APO	0.5	-0.0035	0.0118	0.0512	0.0473	0.0037	0.0034	0.7124	0.001
PARP_TAG	366	371	IAQVNL	5	PARTP_WT_VELIP - PARP_WT_APO	0.5	0.0106	0.0242	0.0114	0.0242	0.0023	0.0048	0.7124	0.001
PARP_TAG	366	373	IAQVNLKY	7	PARTP_WT_VELIP - PARP_WT_APO	0.5	0.0046	0.0155	0.0039	0.031	0.0006	0.0044	0.7124	0.001
PARP_TAG	366	377	IAQVNLKYLLKL	11	PARTP_WT_VELIP - PARP_WT_APO	0.5	0.0226	0.0053	0.061	0.016	0.0055	0.0015	0.7124	0.001
PARP_TAG	366	379	IAQVNLKYLLKLKF	13	PARTP_WT_VELIP - PARP_WT_APO	0.5	0.0058	0.0055	0.0236	0.0219	0.0018	0.0017	0.7124	0.001
PARP_TAG	368	373	QVNLKY	5	PARTP_WT_VELIP - PARP_WT_APO	0.5	0.0144	0.0198	0.0538	0.0396	0.0108	0.0079	0.7124	0.001
PARP_TAG	368	374	QVNLKYL	6	PARTP_WT_VELIP - PARP_WT_APO	0.5	0.0081	0.0131	0.0068	0.0262	0.0011	0.0044	0.7124	0.001
PARP_TAG	368	375	QVNLKYLL	7	PARTP_WT_VELIP - PARP_WT_APO	0.5	-0.0021	0.0075	-0.003	0.015	-0.0004	0.0021	0.7124	0.001
PARP_TAG	368	377	QVNLKYLLKL	9	PARTP_WT_VELIP - PARP_WT_APO	0.5	0.021	0.0077	0.0707	0.0232	0.0079	0.0026	0.7124	0.001
PARP_TAG	368	379	QVNLKYLLKLKF	11	PARTP_WT_VELIP - PARP_WT_APO	0.5	-0.0009	0.0103	0.0066	0.031	0.0006	0.0028	0.7124	0.001
PARP_TAG	369	375	VNLKYLL	6	PARTP_WT_VELIP - PARP_WT_APO	0.5	-0.0019	0.0079	-0.0092	0.0158	-0.0015	0.0026	0.7124	0.001
PARP_TAG	369	377	VNLKYLLKL	8	PARTP_WT_VELIP - PARP_WT_APO	0.5	0.0306	0.0166	0.0537	0.0331	0.0067	0.0041	0.7124	0.001
PARP_TAG	369	379	VNLKYLLKLKF	10	PARTP_WT_VELIP - PARP_WT_APO	0.5	0.0076	0.024	0.0271	0.072	0.0027	0.0072	0.7124	0.001
PARP_TAG	370	377	NLKYLLKL	7	PARTP_WT_VELIP - PARP_WT_APO	0.5	-0.007	0.0105	-0.0117	0.0211	-0.0017	0.003	0.7124	0.001
PARP_TAG	371	376	LKYLLK	5	PARTP_WT_VELIP - PARP_WT_APO	0.5	0.0277	0.0056	0.0503	0.0112	0.0101	0.0022	0.7124	0.001
PARP_TAG	372	379	KYLLKLKF	7	PARTP_WT_VELIP - PARP_WT_APO	0.5	0.0105	0.0047	0.0194	0.0094	0.0028	0.0013	0.7124	0.001
PARP_TAG	374	379	LLKLKF	5	PARTP_WT_VELIP - PARP_WT_APO	0.5	0.0017	0.0083	0.0096	0.0165	0.0019	0.0033	0.7124	0.001
PARP_TAG	378	383	KFNFKT	5	PARTP_WT_VELIP - PARP_WT_APO	0.5	-0.0011	0.0109	-0.0035	0.0217	-0.0007	0.0043	0.7124	0.001
PARP_TAG	1	6	MLNDIF	5	PARTP_WT_VELIP - PARP_WT_APO	5	0.0155	0.1038	-0.0001	0.1038	0	0.0208	0.7124	0.001
PARP_TAG	29	43	YFQGSKSKLPKPVQD	12	PARTP_WT_VELIP - PARP_WT_APO	5	-0.0627	0.0581	-0.2071	0.1742	-0.0173	0.0145	0.7124	0.001
PARP_TAG	29	44	YFQGSKSKLPKPVQDL	13	PARTP_WT_VELIP - PARP_WT_APO	5	-0.0414	0.0378	-0.1571	0.1511	-0.0121	0.0116	0.7124	0.001
PARP_TAG	31	44	QGSKSKLPKPVQDL	11	PARTP_WT_VELIP - PARP_WT_APO	5	-0.0172	0.1014	-0.0775	0.3042	-0.007	0.0277	0.7124	0.001
PARP_TAG	44	49	LIKMIF	5	PARTP_WT_VELIP - PARP_WT_APO	5	0.0043	0.0105	0.011	0.0211	0.0022	0.0042	0.7124	0.001
PARP_TAG	48	53	IFDVES	5	PARTP_WT_VELIP - PARP_WT_APO	5	-0.1016	0.0583	-0.1085	0.0583	-0.0217	0.0117	0.7124	0.001
PARP_TAG	48	54	IFDVESM	6	PARTP_WT_VELIP - PARP_WT_APO	5	-0.0733	0.0454	-0.0786	0.0454	-0.0131	0.0076	0.7124	0.001
PARP_TAG	48	60	IFDVESMKKAMVE	12	PARTP_WT_VELIP - PARP_WT_APO	5	-0.0101	0.0183	-0.0321	0.055	-0.0027	0.0046	0.7124	0.001
PARP_TAG	48	61	IFDVESMKKAMVEY	13	PARTP_WT_VELIP - PARP_WT_APO	5	-0.0202	0.0303	-0.065	0.0909	-0.005	0.007	0.7124	0.001
PARP_TAG	49	60	FDVESMKKAMVE	11	PARTP_WT_VELIP - PARP_WT_APO	5	0.0141	0.014	0.0252	0.0279	0.0023	0.0025	0.7124	0.001
PARP_TAG	50	60	DVESMKKAMVE	10	PARTP_WT_VELIP - PARP_WT_APO	5	-0.0166	0.0106	-0.0579	0.0318	-0.0058	0.0032	0.7124	0.001
PARP_TAG	50	61	DVESMKKAMVEY	11	PARTP_WT_VELIP - PARP_WT_APO	5	-0.0154	0.0085	-0.0554	0.0255	-0.005	0.0023	0.7124	0.001
PARP_TAG	53	61	SMKKAMVEY	8	PARTP_WT_VELIP - PARP_WT_APO	5	-0.0036	0.0096	0.0111	0.0191	0.0014	0.0024	0.7124	0.001
PARP_TAG	55	60	KKAMVE	5	PARTP_WT_VELIP - PARP_WT_APO	5	0.0617	0.0709	0.1154	0.1418	0.0231	0.0284	0.7124	0.001
PARP_TAG	55	62	KKAMVEYE	7	PARTP_WT_VELIP - PARP_WT_APO	5	0.0626	0.0483	0.1726	0.0966	0.0247	0.0138	0.7124	0.001
PARP_TAG	61	81	YEIDLQKMPLGKLSKRQIQAA	19	PARTP_WT_VELIP - PARP_WT_APO	5	-0.0585	0.0209	-0.2563	0.0837	-0.0135	0.0044	0.7124	0.001
PARP_TAG	62	81	EIDLQKMPLGKLSKRQIQAA	18	PARTP_WT_VELIP - PARP_WT_APO	5	-0.0551	0.0429	-0.218	0.1716	-0.0121	0.0095	0.7124	0.001
PARP_TAG	63	81	IDLQKMPLGKLSKRQIQAA	17	PARTP_WT_VELIP - PARP_WT_APO	5	-0.0427	0.028	-0.1453	0.1119	-0.0085	0.0066	0.7124	0.001
PARP_TAG	65	72	LQKMPLGK	6	PARTP_WT_VELIP - PARP_WT_APO	5	-0.053	0.0136	-0.1154	0.0273	-0.0192	0.0045	0.7124	0.001
PARP_TAG	65	81	LQKMPLGKLSKRQIQAA	15	PARTP_WT_VELIP - PARP_WT_APO	5	-0.0557	0.0385	-0.2329	0.154	-0.0155	0.0103	0.7124	0.001
PARP_TAG	65	82	LQKMPLGKLSKRQIQAAY	16	PARTP_WT_VELIP - PARP_WT_APO	5	-0.0391	0.0342	-0.1598	0.1368	-0.01	0.0085	0.7124	0.001
PARP_TAG	66	81	QKMPLGKLSKRQIQAA	14	PARTP_WT_VELIP - PARP_WT_APO	5	-0.0771	0.0568	-0.233	0.1705	-0.0166	0.0122	0.7124	0.001
PARP_TAG	66	82	QKMPLGKLSKRQIQAAY	15	PARTP_WT_VELIP - PARP_WT_APO	5	-0.071	0.0518	-0.2091	0.1553	-0.0139	0.0104	0.7124	0.001
PARP_TAG	74	81	SKRQIQAA	7	PARTP_WT_VELIP - PARP_WT_APO	5	0.0064	0.0346	0.0023	0.0691	0.0003	0.0099	0.7124	0.001
PARP_TAG	82	100	YSILSEVQQAVSQGSSDSQ	18	PARTP_WT_VELIP - PARP_WT_APO	5	-0.0588	0.0872	-0.1012	0.1744	-0.0056	0.0097	0.7124	0.001
PARP_TAG	86	100	SEVQQAVSQGSSDSQ	14	PARTP_WT_VELIP - PARP_WT_APO	5	-0.0832	0.0651	-0.1883	0.1302	-0.0134	0.0093	0.7124	0.001
PARP_TAG	86	102	SEVQQAVSQGSSDSQIL	16	PARTP_WT_VELIP - PARP_WT_APO	5	-0.0573	0.074	-0.1179	0.1481	-0.0074	0.0093	0.7124	0.001
PARP_TAG	86	103	SEVQQAVSQGSSDSQILD	17	PARTP_WT_VELIP - PARP_WT_APO	5	-0.087	0.0804	-0.1734	0.1607	-0.0102	0.0095	0.7124	0.001
PARP_TAG	86	104	SEVQQAVSQGSSDSQILDL	18	PARTP_WT_VELIP - PARP_WT_APO	5	-0.0555	0.0685	-0.1131	0.137	-0.0063	0.0076	0.7124	0.001
PARP_TAG	86	108	SEVQQAVSQGSSDSQILDLSNRF	22	PARTP_WT_VELIP - PARP_WT_APO	5	-0.1366	0.1626	-0.3647	0.4878	-0.0166	0.0222	0.7124	0.001
PARP_TAG	88	101	VQQAVSQGSSDSQI	13	PARTP_WT_VELIP - PARP_WT_APO	5	-0.11	0.0943	-0.2071	0.1886	-0.0159	0.0145	0.7124	0.001
PARP_TAG	88	102	VQQAVSQGSSDSQIL	14	PARTP_WT_VELIP - PARP_WT_APO	5	-0.166	0.0873	-0.3527	0.1746	-0.0252	0.0125	0.7124	0.001
PARP_TAG	88	104	VQQAVSQGSSDSQILDL	16	PARTP_WT_VELIP - PARP_WT_APO	5	-0.1118	0.0902	-0.2381	0.1805	-0.0149	0.0113	0.7124	0.001
PARP_TAG	90	104	QAVSQGSSDSQILDL	14	PARTP_WT_VELIP - PARP_WT_APO	5	-0.1544	0.1103	-0.3007	0.2207	-0.0215	0.0158	0.7124	0.001
PARP_TAG	91	104	AVSQGSSDSQILDL	13	PARTP_WT_VELIP - PARP_WT_APO	5	-0.1442	0.0823	-0.2976	0.1645	-0.0229	0.0127	0.7124	0.001
PARP_TAG	92	104	VSQGSSDSQILDL	12	PARTP_WT_VELIP - PARP_WT_APO	5	-0.0831	0.1101	-0.185	0.2202	-0.0154	0.0184	0.7124	0.001
PARP_TAG	101	108	ILDLSNRF	7	PARTP_WT_VELIP - PARP_WT_APO	5	0.015	0.024	0.0018	0.048	0.0003	0.0069	0.7124	0.001
PARP_TAG	102	108	LDLSNRF	6	PARTP_WT_VELIP - PARP_WT_APO	5	0.0105	0.0088	0.0245	0.0176	0.0041	0.0029	0.7124	0.001
PARP_TAG	109	117	YTLIPHDFG	7	PARTP_WT_VELIP - PARP_WT_APO	5	-0.0555	0.0179	-0.1103	0.0357	-0.0158	0.0051	0.7124	0.001
PARP_TAG	109	124	YTLIPHDFGMKKPPLL	12	PARTP_WT_VELIP - PARP_WT_APO	5	-0.0303	0.0225	-0.132	0.0899	-0.011	0.0075	0.7124	0.001
PARP_TAG	109	127	YTLIPHDFGMKKPPLLNNA	15	PARTP_WT_VELIP - PARP_WT_APO	5	-0.0456	0.0295	-0.18	0.1179	-0.012	0.0079	0.7124	0.001
PARP_TAG	109	128	YTLIPHDFGMKKPPLLNNAD	16	PARTP_WT_VELIP - PARP_WT_APO	5	-0.0489	0.032	-0.1983	0.1281	-0.0124	0.008	0.7124	0.001
PARP_TAG	109	131	YTLIPHDFGMKKPPLLNNADSVQ	19	PARTP_WT_VELIP - PARP_WT_APO	5	-0.0283	0.0431	-0.1142	0.1724	-0.006	0.0091	0.7124	0.001
PARP_TAG	109	132	YTLIPHDFGMKKPPLLNNADSVQA	20	PARTP_WT_VELIP - PARP_WT_APO	5	-0.031	0.0423	-0.1303	0.1691	-0.0065	0.0085	0.7124	0.001
PARP_TAG	110	124	TLIPHDFGMKKPPLL	11	PARTP_WT_VELIP - PARP_WT_APO	5	-0.03	0.0337	-0.0707	0.1011	-0.0064	0.0092	0.7124	0.001
PARP_TAG	111	124	LIPHDFGMKKPPLL	10	PARTP_WT_VELIP - PARP_WT_APO	5	-0.0873	0.0473	-0.3062	0.1418	-0.0306	0.0142	0.7124	0.001
PARP_TAG	111	127	LIPHDFGMKKPPLLNNA	13	PARTP_WT_VELIP - PARP_WT_APO	5	-0.0368	0.0889	-0.1427	0.2668	-0.011	0.0205	0.7124	0.001
PARP_TAG	113	124	PHDFGMKKPPLL	8	PARTP_WT_VELIP - PARP_WT_APO	5	0.0065	0.0886	0.0477	0.1772	0.006	0.0222	0.7124	0.001
PARP_TAG	113	127	PHDFGMKKPPLLNNA	11	PARTP_WT_VELIP - PARP_WT_APO	5	-0.1069	0.0769	-0.1719	0.1538	-0.0156	0.014	0.7124	0.001
PARP_TAG	116	131	FGMKKPPLLNNADSVQ	13	PARTP_WT_VELIP - PARP_WT_APO	5	0.0036	0.0462	0.0889	0.1387	0.0068	0.0107	0.7124	0.001
PARP_TAG	118	127	MKKPPLLNNA	7	PARTP_WT_VELIP - PARP_WT_APO	5	-0.0486	0.0365	-0.1124	0.073	-0.0161	0.0104	0.7124	0.001
PARP_TAG	118	131	MKKPPLLNNADSVQ	11	PARTP_WT_VELIP - PARP_WT_APO	5	-0.0299	0.0583	-0.0745	0.1166	-0.0068	0.0106	0.7124	0.001
PARP_TAG	132	137	AKVEML	5	PARTP_WT_VELIP - PARP_WT_APO	5	0.0136	0.0468	0.0021	0.0468	0.0004	0.0094	0.7124	0.001
PARP_TAG	137	142	LDNLLD	5	PARTP_WT_VELIP - PARP_WT_APO	5	0.0112	0.0147	0.0162	0.0147	0.0032	0.0029	0.7124	0.001
PARP_TAG	143	150	IEVAYSLL	7	PARTP_WT_VELIP - PARP_WT_APO	5	-0.0697	0.0254	-0.0827	0.0254	-0.0118	0.0036	0.7124	0.001
PARP_TAG	145	150	VAYSLL	5	PARTP_WT_VELIP - PARP_WT_APO	5	-0.0546	0.022	-0.0538	0.022	-0.0108	0.0044	0.7124	0.001
PARP_TAG	150	165	LRGGSDDSSKDPIDVN	14	PARTP_WT_VELIP - PARP_WT_APO	5	-0.0712	0.0831	-0.212	0.2494	-0.0151	0.0178	0.7124	0.001
PARP_TAG	151	164	RGGSDDSSKDPIDV	12	PARTP_WT_VELIP - PARP_WT_APO	5	-0.077	0.0712	-0.1647	0.1424	-0.0137	0.0119	0.7124	0.001
PARP_TAG	151	166	RGGSDDSSKDPIDVNY	14	PARTP_WT_VELIP - PARP_WT_APO	5	-0.1163	0.0689	-0.2368	0.1378	-0.0169	0.0098	0.7124	0.001
PARP_TAG	163	181	DVNYEKLKTDIKVVDRDSE	18	PARTP_WT_VELIP - PARP_WT_APO	5	-0.0543	0.051	-0.2374	0.204	-0.0132	0.0113	0.7124	0.001
PARP_TAG	166	171	YEKLKT	5	PARTP_WT_VELIP - PARP_WT_APO	5	0.0167	0.0075	0.018	0.015	0.0036	0.003	0.7124	0.001
PARP_TAG	166	181	YEKLKTDIKVVDRDSE	15	PARTP_WT_VELIP - PARP_WT_APO	5	-0.0304	0.0226	-0.0879	0.0906	-0.0059	0.006	0.7124	0.001
PARP_TAG	166	182	YEKLKTDIKVVDRDSEE	16	PARTP_WT_VELIP - PARP_WT_APO	5	-0.0265	0.0251	-0.1078	0.1003	-0.0067	0.0063	0.7124	0.001
PARP_TAG	166	183	YEKLKTDIKVVDRDSEEA	17	PARTP_WT_VELIP - PARP_WT_APO	5	-0.0295	0.0271	-0.113	0.1082	-0.0066	0.0064	0.7124	0.001
PARP_TAG	166	184	YEKLKTDIKVVDRDSEEAE	18	PARTP_WT_VELIP - PARP_WT_APO	5	-0.048	0.0252	-0.2005	0.1009	-0.0111	0.0056	0.7124	0.001
PARP_TAG	167	182	EKLKTDIKVVDRDSEE	15	PARTP_WT_VELIP - PARP_WT_APO	5	-0.0363	0.0309	-0.1493	0.1236	-0.01	0.0082	0.7124	0.001
PARP_TAG	167	183	EKLKTDIKVVDRDSEEA	16	PARTP_WT_VELIP - PARP_WT_APO	5	-0.0092	0.0294	-0.0474	0.1174	-0.003	0.0073	0.7124	0.001
PARP_TAG	167	184	EKLKTDIKVVDRDSEEAE	17	PARTP_WT_VELIP - PARP_WT_APO	5	-0.0353	0.0277	-0.1494	0.1107	-0.0088	0.0065	0.7124	0.001
PARP_TAG	170	181	KTDIKVVDRDSE	11	PARTP_WT_VELIP - PARP_WT_APO	5	-0.0428	0.0318	-0.1264	0.0954	-0.0115	0.0087	0.7124	0.001
PARP_TAG	170	182	KTDIKVVDRDSEE	12	PARTP_WT_VELIP - PARP_WT_APO	5	-0.0527	0.0326	-0.1581	0.0978	-0.0132	0.0082	0.7124	0.001
PARP_TAG	172	183	DIKVVDRDSEEA	11	PARTP_WT_VELIP - PARP_WT_APO	5	0.0132	0.0999	0.0314	0.1999	0.0029	0.0182	0.7124	0.001
PARP_TAG	172	184	DIKVVDRDSEEAE	12	PARTP_WT_VELIP - PARP_WT_APO	5	-0.0628	0.0527	-0.2315	0.1582	-0.0193	0.0132	0.7124	0.001
PARP_TAG	175	191	VVDRDSEEAEIIRKYVK	16	PARTP_WT_VELIP - PARP_WT_APO	5	-0.0576	0.0203	-0.2363	0.0811	-0.0148	0.0051	0.7124	0.001
PARP_TAG	183	202	AEIIRKYVKNTHATTHNAYD	19	PARTP_WT_VELIP - PARP_WT_APO	5	-0.0827	0.0514	-0.3368	0.2054	-0.0177	0.0108	0.7124	0.001
PARP_TAG	183	203	AEIIRKYVKNTHATTHNAYDL	20	PARTP_WT_VELIP - PARP_WT_APO	5	-0.0661	0.0538	-0.2661	0.2154	-0.0133	0.0108	0.7124	0.001
PARP_TAG	184	204	EIIRKYVKNTHATTHNAYDLE	20	PARTP_WT_VELIP - PARP_WT_APO	5	-0.0991	0.0243	-0.3445	0.0972	-0.0172	0.0049	0.7124	0.001
PARP_TAG	185	202	IIRKYVKNTHATTHNAYD	17	PARTP_WT_VELIP - PARP_WT_APO	5	-0.0815	0.06	-0.3273	0.24	-0.0193	0.0141	0.7124	0.001
PARP_TAG	185	203	IIRKYVKNTHATTHNAYDL	18	PARTP_WT_VELIP - PARP_WT_APO	5	-0.0558	0.0431	-0.2273	0.1722	-0.0126	0.0096	0.7124	0.001
PARP_TAG	186	202	IRKYVKNTHATTHNAYD	16	PARTP_WT_VELIP - PARP_WT_APO	5	-0.1022	0.0855	-0.4037	0.3418	-0.0252	0.0214	0.7124	0.001
PARP_TAG	186	203	IRKYVKNTHATTHNAYDL	17	PARTP_WT_VELIP - PARP_WT_APO	5	-0.0579	0.1126	-0.1576	0.3379	-0.0093	0.0199	0.7124	0.001
PARP_TAG	196	214	TTHNAYDLEVIDIFKIERE	18	PARTP_WT_VELIP - PARP_WT_APO	5	-0.0041	0.0901	-0.0176	0.2704	-0.001	0.015	0.7124	0.001
PARP_TAG	204	209	EVIDIF	5	PARTP_WT_VELIP - PARP_WT_APO	5	-0.0548	0.0212	-0.0549	0.0212	-0.011	0.0042	0.7124	0.001
PARP_TAG	208	217	IFKIEREGEC	9	PARTP_WT_VELIP - PARP_WT_APO	5	-0.0512	0.0154	-0.1459	0.0463	-0.0162	0.0051	0.7124	0.001
PARP_TAG	209	217	FKIEREGEC	8	PARTP_WT_VELIP - PARP_WT_APO	5	-0.0584	0.024	-0.1356	0.048	-0.0169	0.006	0.7124	0.001
PARP_TAG	209	218	FKIEREGECQ	9	PARTP_WT_VELIP - PARP_WT_APO	5	-0.0667	0.0379	-0.1333	0.0758	-0.0148	0.0084	0.7124	0.001
PARP_TAG	210	217	KIEREGEC	7	PARTP_WT_VELIP - PARP_WT_APO	5	0.0006	0.0391	-0.0256	0.0782	-0.0037	0.0112	0.7124	0.001
PARP_TAG	210	226	KIEREGECQRYKPFKQL	15	PARTP_WT_VELIP - PARP_WT_APO	5	-0.0519	0.0337	-0.2422	0.1347	-0.0161	0.009	0.7124	0.001
PARP_TAG	218	241	QRYKPFKQLHNRRLLWHGSRTTNF	22	PARTP_WT_VELIP - PARP_WT_APO	5	-0.0052	0.0177	-0.0356	0.1064	-0.0016	0.0048	0.7124	0.001
PARP_TAG	242	248	AGILSQG	6	PARTP_WT_VELIP - PARP_WT_APO	5	-0.0174	0.0413	-0.0132	0.0413	-0.0022	0.0069	0.7124	0.001
PARP_TAG	242	249	AGILSQGL	7	PARTP_WT_VELIP - PARP_WT_APO	5	-0.0328	0.0235	-0.0402	0.0235	-0.0057	0.0034	0.7124	0.001
PARP_TAG	242	256	AGILSQGLRIAPPEA	12	PARTP_WT_VELIP - PARP_WT_APO	5	0.0301	0.0646	0.0779	0.1291	0.0065	0.0108	0.7124	0.001
PARP_TAG	242	261	AGILSQGLRIAPPEAPVTGY	16	PARTP_WT_VELIP - PARP_WT_APO	5	-0.02	0.0861	-0.0525	0.2584	-0.0033	0.0162	0.7124	0.001
PARP_TAG	242	262	AGILSQGLRIAPPEAPVTGYM	17	PARTP_WT_VELIP - PARP_WT_APO	5	-0.0688	0.028	-0.2315	0.0841	-0.0136	0.0049	0.7124	0.001
PARP_TAG	246	261	SQGLRIAPPEAPVTGY	12	PARTP_WT_VELIP - PARP_WT_APO	5	-0.1046	0.0324	-0.2121	0.0648	-0.0177	0.0054	0.7124	0.001
PARP_TAG	246	262	SQGLRIAPPEAPVTGYM	13	PARTP_WT_VELIP - PARP_WT_APO	5	-0.0953	0.0554	-0.1936	0.1107	-0.0149	0.0085	0.7124	0.001
PARP_TAG	249	261	LRIAPPEAPVTGY	9	PARTP_WT_VELIP - PARP_WT_APO	5	-0.0586	0.0348	-0.1263	0.0695	-0.014	0.0077	0.7124	0.001
PARP_TAG	249	262	LRIAPPEAPVTGYM	10	PARTP_WT_VELIP - PARP_WT_APO	5	-0.0649	0.0452	-0.1231	0.0904	-0.0123	0.009	0.7124	0.001
PARP_TAG	249	263	LRIAPPEAPVTGYMF	11	PARTP_WT_VELIP - PARP_WT_APO	5	-0.0739	0.0707	-0.1603	0.1413	-0.0146	0.0128	0.7124	0.001
PARP_TAG	262	268	MFGKGIY	6	PARTP_WT_VELIP - PARP_WT_APO	5	-0.109	0.0163	-0.2213	0.0325	-0.0369	0.0054	0.7124	0.001
PARP_TAG	262	269	MFGKGIYF	7	PARTP_WT_VELIP - PARP_WT_APO	5	-0.0996	0.0153	-0.1922	0.0305	-0.0275	0.0044	0.7124	0.001
PARP_TAG	263	268	FGKGIY	5	PARTP_WT_VELIP - PARP_WT_APO	5	-0.0289	0.0114	-0.0592	0.0227	-0.0118	0.0045	0.7124	0.001
PARP_TAG	263	269	FGKGIYF	6	PARTP_WT_VELIP - PARP_WT_APO	5	-0.0159	0.0119	-0.0328	0.0238	-0.0055	0.004	0.7124	0.001
PARP_TAG	279	289	YCHTSQGDPIG	9	PARTP_WT_VELIP - PARP_WT_APO	5	-0.0551	0.0464	-0.1117	0.0929	-0.0124	0.0103	0.7124	0.001
PARP_TAG	279	290	YCHTSQGDPIGL	10	PARTP_WT_VELIP - PARP_WT_APO	5	-0.0275	0.0368	-0.049	0.0736	-0.0049	0.0074	0.7124	0.001
PARP_TAG	279	292	YCHTSQGDPIGLIL	12	PARTP_WT_VELIP - PARP_WT_APO	5	-0.0221	0.0258	-0.0557	0.0515	-0.0046	0.0043	0.7124	0.001
PARP_TAG	280	290	CHTSQGDPIGL	9	PARTP_WT_VELIP - PARP_WT_APO	5	-0.0038	0.0936	-0.02	0.1872	-0.0022	0.0208	0.7124	0.001
PARP_TAG	292	298	LLGEVAL	6	PARTP_WT_VELIP - PARP_WT_APO	5	0.0804	0.0669	0.0544	0.0669	0.0091	0.0112	0.7124	0.001
PARP_TAG	292	306	LLGEVALGNMYELKH	14	PARTP_WT_VELIP - PARP_WT_APO	5	-0.0214	0.0769	-0.0572	0.2307	-0.0041	0.0165	0.7124	0.001
PARP_TAG	293	301	LGEVALGNM	8	PARTP_WT_VELIP - PARP_WT_APO	5	-0.0095	0.0319	-0.0139	0.0319	-0.0017	0.004	0.7124	0.001
PARP_TAG	294	301	GEVALGNM	7	PARTP_WT_VELIP - PARP_WT_APO	5	-0.0279	0.0452	-0.047	0.0452	-0.0067	0.0065	0.7124	0.001
PARP_TAG	296	301	VALGNM	5	PARTP_WT_VELIP - PARP_WT_APO	5	-0.0415	0.0172	-0.0334	0.0172	-0.0067	0.0034	0.7124	0.001
PARP_TAG	310	333	ISKLPKGKHSVKGLGKTTPDPSAN	20	PARTP_WT_VELIP - PARP_WT_APO	5	-0.0623	0.0333	-0.3391	0.1663	-0.017	0.0083	0.7124	0.001
PARP_TAG	334	340	ISLDGVD	6	PARTP_WT_VELIP - PARP_WT_APO	5	-0.0688	0.0357	-0.062	0.0357	-0.0103	0.006	0.7124	0.001
PARP_TAG	334	352	ISLDGVDVPLGTGISSGVN	17	PARTP_WT_VELIP - PARP_WT_APO	5	-0.1522	0.0551	-0.3199	0.1102	-0.0188	0.0065	0.7124	0.001
PARP_TAG	334	353	ISLDGVDVPLGTGISSGVND	18	PARTP_WT_VELIP - PARP_WT_APO	5	-0.1503	0.0767	-0.2876	0.1535	-0.016	0.0085	0.7124	0.001
PARP_TAG	334	356	ISLDGVDVPLGTGISSGVNDTSL	21	PARTP_WT_VELIP - PARP_WT_APO	5	-0.2289	0.1325	-0.4815	0.265	-0.0229	0.0126	0.7124	0.001
PARP_TAG	337	352	DGVDVPLGTGISSGVN	14	PARTP_WT_VELIP - PARP_WT_APO	5	-0.1773	0.0386	-0.3653	0.0773	-0.0261	0.0055	0.7124	0.001
PARP_TAG	337	353	DGVDVPLGTGISSGVND	15	PARTP_WT_VELIP - PARP_WT_APO	5	-0.167	0.0512	-0.3328	0.1023	-0.0222	0.0068	0.7124	0.001
PARP_TAG	337	356	DGVDVPLGTGISSGVNDTSL	18	PARTP_WT_VELIP - PARP_WT_APO	5	-0.1379	0.0586	-0.2798	0.1173	-0.0155	0.0065	0.7124	0.001
PARP_TAG	337	357	DGVDVPLGTGISSGVNDTSLL	19	PARTP_WT_VELIP - PARP_WT_APO	5	-0.072	0.1127	-0.1493	0.2253	-0.0079	0.0119	0.7124	0.001
PARP_TAG	341	352	VPLGTGISSGVN	10	PARTP_WT_VELIP - PARP_WT_APO	5	-0.1575	0.0616	-0.3193	0.1231	-0.0319	0.0123	0.7124	0.001
PARP_TAG	341	353	VPLGTGISSGVND	11	PARTP_WT_VELIP - PARP_WT_APO	5	-0.1725	0.0476	-0.35	0.0951	-0.0318	0.0086	0.7124	0.001
PARP_TAG	341	356	VPLGTGISSGVNDTSL	14	PARTP_WT_VELIP - PARP_WT_APO	5	-0.1364	0.0569	-0.2736	0.1138	-0.0195	0.0081	0.7124	0.001
PARP_TAG	341	357	VPLGTGISSGVNDTSLL	15	PARTP_WT_VELIP - PARP_WT_APO	5	-0.1714	0.0638	-0.3492	0.1276	-0.0233	0.0085	0.7124	0.001
PARP_TAG	347	364	ISSGVNDTSLLYNEYIVY	17	PARTP_WT_VELIP - PARP_WT_APO	5	-0.1394	0.0415	-0.2707	0.083	-0.0159	0.0049	0.7124	0.001
PARP_TAG	362	367	IVYDIA	5	PARTP_WT_VELIP - PARP_WT_APO	5	-0.049	0.0202	-0.0469	0.0202	-0.0094	0.004	0.7124	0.001
PARP_TAG	362	368	IVYDIAQ	6	PARTP_WT_VELIP - PARP_WT_APO	5	-0.0458	0.0228	-0.0478	0.0228	-0.008	0.0038	0.7124	0.001
PARP_TAG	362	379	IVYDIAQVNLKYLLKLKF	17	PARTP_WT_VELIP - PARP_WT_APO	5	0.0314	0.0449	0.1489	0.1796	0.0088	0.0106	0.7124	0.001
PARP_TAG	365	371	DIAQVNL	6	PARTP_WT_VELIP - PARP_WT_APO	5	-0.0335	0.0357	-0.045	0.0357	-0.0075	0.0059	0.7124	0.001
PARP_TAG	365	379	DIAQVNLKYLLKLKF	14	PARTP_WT_VELIP - PARP_WT_APO	5	-0.0211	0.0192	-0.0195	0.0767	-0.0014	0.0055	0.7124	0.001
PARP_TAG	366	371	IAQVNL	5	PARTP_WT_VELIP - PARP_WT_APO	5	-0.0494	0.0226	-0.0486	0.0226	-0.0097	0.0045	0.7124	0.001
PARP_TAG	366	373	IAQVNLKY	7	PARTP_WT_VELIP - PARP_WT_APO	5	-0.0302	0.0276	-0.0657	0.0552	-0.0094	0.0079	0.7124	0.001
PARP_TAG	366	377	IAQVNLKYLLKL	11	PARTP_WT_VELIP - PARP_WT_APO	5	-0.0032	0.0147	-0.0165	0.0442	-0.0015	0.004	0.7124	0.001
PARP_TAG	366	379	IAQVNLKYLLKLKF	13	PARTP_WT_VELIP - PARP_WT_APO	5	0.0002	0.0148	0.0012	0.0592	0.0001	0.0046	0.7124	0.001
PARP_TAG	368	373	QVNLKY	5	PARTP_WT_VELIP - PARP_WT_APO	5	-0.0431	0.0249	-0.0612	0.0499	-0.0122	0.01	0.7124	0.001
PARP_TAG	368	374	QVNLKYL	6	PARTP_WT_VELIP - PARP_WT_APO	5	-0.0184	0.0324	-0.0463	0.0648	-0.0077	0.0108	0.7124	0.001
PARP_TAG	368	375	QVNLKYLL	7	PARTP_WT_VELIP - PARP_WT_APO	5	-0.0268	0.0077	-0.0525	0.0155	-0.0075	0.0022	0.7124	0.001
PARP_TAG	368	377	QVNLKYLLKL	9	PARTP_WT_VELIP - PARP_WT_APO	5	-0.0232	0.0109	-0.062	0.0328	-0.0069	0.0036	0.7124	0.001
PARP_TAG	368	379	QVNLKYLLKLKF	11	PARTP_WT_VELIP - PARP_WT_APO	5	-0.0056	0.0228	-0.0077	0.0685	-0.0007	0.0062	0.7124	0.001
PARP_TAG	369	375	VNLKYLL	6	PARTP_WT_VELIP - PARP_WT_APO	5	-0.0133	0.0137	-0.0319	0.0273	-0.0053	0.0046	0.7124	0.001
PARP_TAG	369	377	VNLKYLLKL	8	PARTP_WT_VELIP - PARP_WT_APO	5	-0.0185	0.0153	-0.0446	0.0307	-0.0056	0.0038	0.7124	0.001
PARP_TAG	369	379	VNLKYLLKLKF	10	PARTP_WT_VELIP - PARP_WT_APO	5	0.0086	0.0239	0.03	0.0717	0.003	0.0072	0.7124	0.001
PARP_TAG	370	377	NLKYLLKL	7	PARTP_WT_VELIP - PARP_WT_APO	5	0.0181	0.0292	0.0386	0.0584	0.0055	0.0083	0.7124	0.001
PARP_TAG	371	376	LKYLLK	5	PARTP_WT_VELIP - PARP_WT_APO	5	-0.0051	0.0095	-0.0153	0.019	-0.0031	0.0038	0.7124	0.001
PARP_TAG	372	379	KYLLKLKF	7	PARTP_WT_VELIP - PARP_WT_APO	5	-0.0167	0.0049	-0.0349	0.0097	-0.005	0.0014	0.7124	0.001
PARP_TAG	374	379	LLKLKF	5	PARTP_WT_VELIP - PARP_WT_APO	5	-0.0099	0.0137	-0.0135	0.0274	-0.0027	0.0055	0.7124	0.001
PARP_TAG	378	383	KFNFKT	5	PARTP_WT_VELIP - PARP_WT_APO	5	-0.0141	0.0139	-0.0294	0.0279	-0.0059	0.0056	0.7124	0.001
PARP_TAG	273	289	VSKSANYCHTSQGDPIG	15	PARTP_WT_VELIP - PARP_WT_APO	5	-1.1961	0.0474	-2.4207	0.0948	-0.1614	0.0063	0.7124	0.001
PARP_TAG	273	290	VSKSANYCHTSQGDPIGL	16	PARTP_WT_VELIP - PARP_WT_APO	5	-0.6403	0.0263	-1.9314	0.0788	-0.1207	0.0049	0.7124	0.001
PARP_TAG	273	292	VSKSANYCHTSQGDPIGLIL	18	PARTP_WT_VELIP - PARP_WT_APO	5	-0.4984	0.0226	-1.492	0.0679	-0.0829	0.0038	0.7124	0.001
PARP_TAG	1	6	MLNDIF	5	PARTP_WT_VELIP - PARP_WT_APO	30	0.029	0.093	0.0133	0.093	0.0027	0.0186	0.7124	0.001
PARP_TAG	29	43	YFQGSKSKLPKPVQD	12	PARTP_WT_VELIP - PARP_WT_APO	30	0.1307	0.0758	0.373	0.2273	0.0311	0.0189	0.7124	0.001
PARP_TAG	29	44	YFQGSKSKLPKPVQDL	13	PARTP_WT_VELIP - PARP_WT_APO	30	0.084	0.0375	0.3444	0.1498	0.0265	0.0115	0.7124	0.001
PARP_TAG	31	44	QGSKSKLPKPVQDL	11	PARTP_WT_VELIP - PARP_WT_APO	30	0.0621	0.0143	0.1606	0.0429	0.0146	0.0039	0.7124	0.001
PARP_TAG	44	49	LIKMIF	5	PARTP_WT_VELIP - PARP_WT_APO	30	0.0107	0.0142	0.0239	0.0285	0.0048	0.0057	0.7124	0.001
PARP_TAG	48	53	IFDVES	5	PARTP_WT_VELIP - PARP_WT_APO	30	0.0188	0.0441	0.0119	0.0441	0.0024	0.0088	0.7124	0.001
PARP_TAG	48	54	IFDVESM	6	PARTP_WT_VELIP - PARP_WT_APO	30	0.0404	0.0271	0.0351	0.0271	0.0059	0.0045	0.7124	0.001
PARP_TAG	48	60	IFDVESMKKAMVE	12	PARTP_WT_VELIP - PARP_WT_APO	30	0.0042	0.0176	0.0108	0.0527	0.0009	0.0044	0.7124	0.001
PARP_TAG	48	61	IFDVESMKKAMVEY	13	PARTP_WT_VELIP - PARP_WT_APO	30	0.0037	0.0094	0.0069	0.0281	0.0005	0.0022	0.7124	0.001
PARP_TAG	49	60	FDVESMKKAMVE	11	PARTP_WT_VELIP - PARP_WT_APO	30	0.0684	0.1048	0.134	0.2096	0.0122	0.0191	0.7124	0.001
PARP_TAG	50	60	DVESMKKAMVE	10	PARTP_WT_VELIP - PARP_WT_APO	30	0.0128	0.0068	0.0302	0.0203	0.003	0.002	0.7124	0.001
PARP_TAG	50	61	DVESMKKAMVEY	11	PARTP_WT_VELIP - PARP_WT_APO	30	0.0052	0.007	0.0066	0.0211	0.0006	0.0019	0.7124	0.001
PARP_TAG	53	61	SMKKAMVEY	8	PARTP_WT_VELIP - PARP_WT_APO	30	0.0053	0.0169	0.0289	0.0338	0.0036	0.0042	0.7124	0.001
PARP_TAG	55	60	KKAMVE	5	PARTP_WT_VELIP - PARP_WT_APO	30	-0.1199	0.1634	-0.2479	0.3268	-0.0496	0.0654	0.7124	0.001
PARP_TAG	55	62	KKAMVEYE	7	PARTP_WT_VELIP - PARP_WT_APO	30	0.0113	0.0345	0.07	0.0689	0.01	0.0098	0.7124	0.001
PARP_TAG	61	81	YEIDLQKMPLGKLSKRQIQAA	19	PARTP_WT_VELIP - PARP_WT_APO	30	0.0448	0.0409	0.1573	0.1638	0.0083	0.0086	0.7124	0.001
PARP_TAG	62	81	EIDLQKMPLGKLSKRQIQAA	18	PARTP_WT_VELIP - PARP_WT_APO	30	0.0399	0.0118	0.1619	0.0474	0.009	0.0026	0.7124	0.001
PARP_TAG	63	81	IDLQKMPLGKLSKRQIQAA	17	PARTP_WT_VELIP - PARP_WT_APO	30	0.0636	0.0291	0.2798	0.1166	0.0165	0.0069	0.7124	0.001
PARP_TAG	65	72	LQKMPLGK	6	PARTP_WT_VELIP - PARP_WT_APO	30	0.004	0.0203	-0.0014	0.0406	-0.0002	0.0068	0.7124	0.001
PARP_TAG	65	81	LQKMPLGKLSKRQIQAA	15	PARTP_WT_VELIP - PARP_WT_APO	30	0.099	0.0506	0.3856	0.2025	0.0257	0.0135	0.7124	0.001
PARP_TAG	65	82	LQKMPLGKLSKRQIQAAY	16	PARTP_WT_VELIP - PARP_WT_APO	30	0.0954	0.0537	0.3784	0.2147	0.0237	0.0134	0.7124	0.001
PARP_TAG	66	81	QKMPLGKLSKRQIQAA	14	PARTP_WT_VELIP - PARP_WT_APO	30	0.14	0.0595	0.4183	0.1785	0.0299	0.0128	0.7124	0.001
PARP_TAG	66	82	QKMPLGKLSKRQIQAAY	15	PARTP_WT_VELIP - PARP_WT_APO	30	0.1562	0.0524	0.4724	0.1571	0.0315	0.0105	0.7124	0.001
PARP_TAG	74	81	SKRQIQAA	7	PARTP_WT_VELIP - PARP_WT_APO	30	0.0647	0.0101	0.1188	0.0201	0.017	0.0029	0.7124	0.001
PARP_TAG	82	100	YSILSEVQQAVSQGSSDSQ	18	PARTP_WT_VELIP - PARP_WT_APO	30	0.0999	0.0833	0.2161	0.1667	0.012	0.0093	0.7124	0.001
PARP_TAG	86	100	SEVQQAVSQGSSDSQ	14	PARTP_WT_VELIP - PARP_WT_APO	30	0.053	0.0502	0.0843	0.1004	0.006	0.0072	0.7124	0.001
PARP_TAG	86	102	SEVQQAVSQGSSDSQIL	16	PARTP_WT_VELIP - PARP_WT_APO	30	0.0863	0.0412	0.1694	0.0823	0.0106	0.0051	0.7124	0.001
PARP_TAG	86	103	SEVQQAVSQGSSDSQILD	17	PARTP_WT_VELIP - PARP_WT_APO	30	0.1139	0.0579	0.2283	0.1157	0.0134	0.0068	0.7124	0.001
PARP_TAG	86	104	SEVQQAVSQGSSDSQILDL	18	PARTP_WT_VELIP - PARP_WT_APO	30	0.0922	0.0344	0.1822	0.0688	0.0101	0.0038	0.7124	0.001
PARP_TAG	86	108	SEVQQAVSQGSSDSQILDLSNRF	22	PARTP_WT_VELIP - PARP_WT_APO	30	0.0895	0.0615	0.3136	0.1845	0.0143	0.0084	0.7124	0.001
PARP_TAG	88	101	VQQAVSQGSSDSQI	13	PARTP_WT_VELIP - PARP_WT_APO	30	0.1898	0.1753	0.3923	0.3506	0.0302	0.027	0.7124	0.001
PARP_TAG	88	102	VQQAVSQGSSDSQIL	14	PARTP_WT_VELIP - PARP_WT_APO	30	0.2518	0.1143	0.483	0.2286	0.0345	0.0163	0.7124	0.001
PARP_TAG	88	104	VQQAVSQGSSDSQILDL	16	PARTP_WT_VELIP - PARP_WT_APO	30	0.1997	0.0786	0.3849	0.1573	0.0241	0.0098	0.7124	0.001
PARP_TAG	90	104	QAVSQGSSDSQILDL	14	PARTP_WT_VELIP - PARP_WT_APO	30	0.1451	0.0911	0.2983	0.1822	0.0213	0.013	0.7124	0.001
PARP_TAG	91	104	AVSQGSSDSQILDL	13	PARTP_WT_VELIP - PARP_WT_APO	30	0.1384	0.0828	0.2676	0.1656	0.0206	0.0127	0.7124	0.001
PARP_TAG	92	104	VSQGSSDSQILDL	12	PARTP_WT_VELIP - PARP_WT_APO	30	0.1504	0.0715	0.2819	0.143	0.0235	0.0119	0.7124	0.001
PARP_TAG	101	108	ILDLSNRF	7	PARTP_WT_VELIP - PARP_WT_APO	30	0.0835	0.0221	0.139	0.0441	0.0199	0.0063	0.7124	0.001
PARP_TAG	102	108	LDLSNRF	6	PARTP_WT_VELIP - PARP_WT_APO	30	0.0214	0.0152	0.0463	0.0305	0.0077	0.0051	0.7124	0.001
PARP_TAG	109	117	YTLIPHDFG	7	PARTP_WT_VELIP - PARP_WT_APO	30	0.0571	0.0204	0.1147	0.0408	0.0164	0.0058	0.7124	0.001
PARP_TAG	109	124	YTLIPHDFGMKKPPLL	12	PARTP_WT_VELIP - PARP_WT_APO	30	0.0284	0.0127	0.1029	0.0506	0.0086	0.0042	0.7124	0.001
PARP_TAG	109	127	YTLIPHDFGMKKPPLLNNA	15	PARTP_WT_VELIP - PARP_WT_APO	30	0.0372	0.0113	0.1512	0.0452	0.0101	0.003	0.7124	0.001
PARP_TAG	109	128	YTLIPHDFGMKKPPLLNNAD	16	PARTP_WT_VELIP - PARP_WT_APO	30	0.0472	0.0161	0.1862	0.0644	0.0116	0.004	0.7124	0.001
PARP_TAG	109	131	YTLIPHDFGMKKPPLLNNADSVQ	19	PARTP_WT_VELIP - PARP_WT_APO	30	0.0497	0.0177	0.198	0.0708	0.0104	0.0037	0.7124	0.001
PARP_TAG	109	132	YTLIPHDFGMKKPPLLNNADSVQA	20	PARTP_WT_VELIP - PARP_WT_APO	30	0.0552	0.0262	0.2148	0.1049	0.0107	0.0052	0.7124	0.001
PARP_TAG	110	124	TLIPHDFGMKKPPLL	11	PARTP_WT_VELIP - PARP_WT_APO	30	0.032	0.03	0.1152	0.0901	0.0105	0.0082	0.7124	0.001
PARP_TAG	111	124	LIPHDFGMKKPPLL	10	PARTP_WT_VELIP - PARP_WT_APO	30	0.0085	0.0175	-0.0186	0.0525	-0.0019	0.0052	0.7124	0.001
PARP_TAG	111	127	LIPHDFGMKKPPLLNNA	13	PARTP_WT_VELIP - PARP_WT_APO	30	0.1018	0.046	0.2729	0.1381	0.021	0.0106	0.7124	0.001
PARP_TAG	113	124	PHDFGMKKPPLL	8	PARTP_WT_VELIP - PARP_WT_APO	30	0.0984	0.0548	0.2315	0.1097	0.0289	0.0137	0.7124	0.001
PARP_TAG	113	127	PHDFGMKKPPLLNNA	11	PARTP_WT_VELIP - PARP_WT_APO	30	-0.0181	0.0634	0.0055	0.1267	0.0005	0.0115	0.7124	0.001
PARP_TAG	116	131	FGMKKPPLLNNADSVQ	13	PARTP_WT_VELIP - PARP_WT_APO	30	0.0582	0.0595	0.2527	0.1785	0.0194	0.0137	0.7124	0.001
PARP_TAG	118	127	MKKPPLLNNA	7	PARTP_WT_VELIP - PARP_WT_APO	30	0.049	0.0404	0.0829	0.0807	0.0118	0.0115	0.7124	0.001
PARP_TAG	118	131	MKKPPLLNNADSVQ	11	PARTP_WT_VELIP - PARP_WT_APO	30	0.1228	0.0586	0.231	0.1171	0.021	0.0106	0.7124	0.001
PARP_TAG	132	137	AKVEML	5	PARTP_WT_VELIP - PARP_WT_APO	30	0.2024	0.0381	0.1909	0.0381	0.0382	0.0076	0.7124	0.001
PARP_TAG	137	142	LDNLLD	5	PARTP_WT_VELIP - PARP_WT_APO	30	-0.0443	0.0201	-0.0393	0.0201	-0.0079	0.004	0.7124	0.001
PARP_TAG	143	150	IEVAYSLL	7	PARTP_WT_VELIP - PARP_WT_APO	30	-0.2608	0.1555	-0.2738	0.1555	-0.0391	0.0222	0.7124	0.001
PARP_TAG	145	150	VAYSLL	5	PARTP_WT_VELIP - PARP_WT_APO	30	-0.0555	0.0495	-0.0547	0.0495	-0.0109	0.0099	0.7124	0.001
PARP_TAG	150	165	LRGGSDDSSKDPIDVN	14	PARTP_WT_VELIP - PARP_WT_APO	30	0.0907	0.0193	0.2737	0.0579	0.0196	0.0041	0.7124	0.001
PARP_TAG	151	164	RGGSDDSSKDPIDV	12	PARTP_WT_VELIP - PARP_WT_APO	30	0.0724	0.0234	0.1341	0.0468	0.0112	0.0039	0.7124	0.001
PARP_TAG	151	166	RGGSDDSSKDPIDVNY	14	PARTP_WT_VELIP - PARP_WT_APO	30	0.0803	0.0598	0.1565	0.1197	0.0112	0.0085	0.7124	0.001
PARP_TAG	163	181	DVNYEKLKTDIKVVDRDSE	18	PARTP_WT_VELIP - PARP_WT_APO	30	0.0301	0.0423	0.1003	0.1692	0.0056	0.0094	0.7124	0.001
PARP_TAG	166	171	YEKLKT	5	PARTP_WT_VELIP - PARP_WT_APO	30	-0.0423	0.0224	-0.1	0.0448	-0.02	0.009	0.7124	0.001
PARP_TAG	166	181	YEKLKTDIKVVDRDSE	15	PARTP_WT_VELIP - PARP_WT_APO	30	-0.0028	0.0097	0.0227	0.0389	0.0015	0.0026	0.7124	0.001
PARP_TAG	166	182	YEKLKTDIKVVDRDSEE	16	PARTP_WT_VELIP - PARP_WT_APO	30	0.0362	0.0233	0.1427	0.0932	0.0089	0.0058	0.7124	0.001
PARP_TAG	166	183	YEKLKTDIKVVDRDSEEA	17	PARTP_WT_VELIP - PARP_WT_APO	30	0.0331	0.0259	0.1375	0.1034	0.0081	0.0061	0.7124	0.001
PARP_TAG	166	184	YEKLKTDIKVVDRDSEEAE	18	PARTP_WT_VELIP - PARP_WT_APO	30	0.0631	0.0331	0.2441	0.1324	0.0136	0.0074	0.7124	0.001
PARP_TAG	167	182	EKLKTDIKVVDRDSEE	15	PARTP_WT_VELIP - PARP_WT_APO	30	0.054	0.0216	0.2119	0.0862	0.0141	0.0057	0.7124	0.001
PARP_TAG	167	183	EKLKTDIKVVDRDSEEA	16	PARTP_WT_VELIP - PARP_WT_APO	30	0.0261	0.0215	0.0939	0.086	0.0059	0.0054	0.7124	0.001
PARP_TAG	167	184	EKLKTDIKVVDRDSEEAE	17	PARTP_WT_VELIP - PARP_WT_APO	30	0.044	0.026	0.1677	0.1038	0.0099	0.0061	0.7124	0.001
PARP_TAG	170	181	KTDIKVVDRDSE	11	PARTP_WT_VELIP - PARP_WT_APO	30	0.0485	0.0513	0.1474	0.154	0.0134	0.014	0.7124	0.001
PARP_TAG	170	182	KTDIKVVDRDSEE	12	PARTP_WT_VELIP - PARP_WT_APO	30	0.0525	0.0198	0.1575	0.0594	0.0131	0.0049	0.7124	0.001
PARP_TAG	172	183	DIKVVDRDSEEA	11	PARTP_WT_VELIP - PARP_WT_APO	30	0.047	0.0095	0.099	0.019	0.009	0.0017	0.7124	0.001
PARP_TAG	172	184	DIKVVDRDSEEAE	12	PARTP_WT_VELIP - PARP_WT_APO	30	0.0279	0.0502	0.0406	0.1507	0.0034	0.0126	0.7124	0.001
PARP_TAG	175	191	VVDRDSEEAEIIRKYVK	16	PARTP_WT_VELIP - PARP_WT_APO	30	-0.0506	0.067	-0.2082	0.2681	-0.013	0.0168	0.7124	0.001
PARP_TAG	183	202	AEIIRKYVKNTHATTHNAYD	19	PARTP_WT_VELIP - PARP_WT_APO	30	0.1194	0.0724	0.4716	0.2895	0.0248	0.0152	0.7124	0.001
PARP_TAG	183	203	AEIIRKYVKNTHATTHNAYDL	20	PARTP_WT_VELIP - PARP_WT_APO	30	0.0671	0.035	0.2667	0.1399	0.0133	0.007	0.7124	0.001
PARP_TAG	184	204	EIIRKYVKNTHATTHNAYDLE	20	PARTP_WT_VELIP - PARP_WT_APO	30	0.1041	0.0586	0.468	0.2344	0.0234	0.0117	0.7124	0.001
PARP_TAG	185	202	IIRKYVKNTHATTHNAYD	17	PARTP_WT_VELIP - PARP_WT_APO	30	0.1375	0.0523	0.549	0.209	0.0323	0.0123	0.7124	0.001
PARP_TAG	185	203	IIRKYVKNTHATTHNAYDL	18	PARTP_WT_VELIP - PARP_WT_APO	30	0.0165	0.0217	0.0618	0.0866	0.0034	0.0048	0.7124	0.001
PARP_TAG	186	202	IRKYVKNTHATTHNAYD	16	PARTP_WT_VELIP - PARP_WT_APO	30	0.1183	0.0871	0.4782	0.3485	0.0299	0.0218	0.7124	0.001
PARP_TAG	186	203	IRKYVKNTHATTHNAYDL	17	PARTP_WT_VELIP - PARP_WT_APO	30	0.0962	0.0387	0.3045	0.1162	0.0179	0.0068	0.7124	0.001
PARP_TAG	196	214	TTHNAYDLEVIDIFKIERE	18	PARTP_WT_VELIP - PARP_WT_APO	30	-0.0467	0.0603	-0.1453	0.181	-0.0081	0.0101	0.7124	0.001
PARP_TAG	204	209	EVIDIF	5	PARTP_WT_VELIP - PARP_WT_APO	30	0.0176	0.0153	0.0175	0.0153	0.0035	0.0031	0.7124	0.001
PARP_TAG	208	217	IFKIEREGEC	9	PARTP_WT_VELIP - PARP_WT_APO	30	0.0289	0.0272	0.0945	0.0815	0.0105	0.0091	0.7124	0.001
PARP_TAG	209	217	FKIEREGEC	8	PARTP_WT_VELIP - PARP_WT_APO	30	0.0475	0.0282	0.0761	0.0564	0.0095	0.007	0.7124	0.001
PARP_TAG	209	218	FKIEREGECQ	9	PARTP_WT_VELIP - PARP_WT_APO	30	0.0291	0.0223	0.0583	0.0445	0.0065	0.0049	0.7124	0.001
PARP_TAG	210	217	KIEREGEC	7	PARTP_WT_VELIP - PARP_WT_APO	30	-0.0355	0.027	-0.0978	0.0541	-0.014	0.0077	0.7124	0.001
PARP_TAG	210	226	KIEREGECQRYKPFKQL	15	PARTP_WT_VELIP - PARP_WT_APO	30	0.0528	0.0195	0.1767	0.0778	0.0118	0.0052	0.7124	0.001
PARP_TAG	218	241	QRYKPFKQLHNRRLLWHGSRTTNF	22	PARTP_WT_VELIP - PARP_WT_APO	30	0.0124	0.0365	0.0702	0.2188	0.0032	0.0099	0.7124	0.001
PARP_TAG	242	248	AGILSQG	6	PARTP_WT_VELIP - PARP_WT_APO	30	0.0568	0.0401	0.0609	0.0401	0.0101	0.0067	0.7124	0.001
PARP_TAG	242	249	AGILSQGL	7	PARTP_WT_VELIP - PARP_WT_APO	30	-0.0519	0.0268	-0.0593	0.0268	-0.0085	0.0038	0.7124	0.001
PARP_TAG	242	256	AGILSQGLRIAPPEA	12	PARTP_WT_VELIP - PARP_WT_APO	30	-0.0845	0.0323	-0.1514	0.0646	-0.0126	0.0054	0.7124	0.001
PARP_TAG	242	261	AGILSQGLRIAPPEAPVTGY	16	PARTP_WT_VELIP - PARP_WT_APO	30	-0.0456	0.1094	-0.1291	0.3283	-0.0081	0.0205	0.7124	0.001
PARP_TAG	242	262	AGILSQGLRIAPPEAPVTGYM	17	PARTP_WT_VELIP - PARP_WT_APO	30	0.016	0.0157	0.0228	0.0472	0.0013	0.0028	0.7124	0.001
PARP_TAG	246	261	SQGLRIAPPEAPVTGY	12	PARTP_WT_VELIP - PARP_WT_APO	30	0.0305	0.0228	0.058	0.0456	0.0048	0.0038	0.7124	0.001
PARP_TAG	246	262	SQGLRIAPPEAPVTGYM	13	PARTP_WT_VELIP - PARP_WT_APO	30	0.0482	0.0386	0.0936	0.0773	0.0072	0.0059	0.7124	0.001
PARP_TAG	249	261	LRIAPPEAPVTGY	9	PARTP_WT_VELIP - PARP_WT_APO	30	0.0463	0.0218	0.0835	0.0437	0.0093	0.0049	0.7124	0.001
PARP_TAG	249	262	LRIAPPEAPVTGYM	10	PARTP_WT_VELIP - PARP_WT_APO	30	0.0554	0.0307	0.1175	0.0615	0.0117	0.0061	0.7124	0.001
PARP_TAG	249	263	LRIAPPEAPVTGYMF	11	PARTP_WT_VELIP - PARP_WT_APO	30	-0.1446	0.1054	-0.3017	0.2109	-0.0274	0.0192	0.7124	0.001
PARP_TAG	262	268	MFGKGIY	6	PARTP_WT_VELIP - PARP_WT_APO	30	-0.1539	0.0341	-0.3112	0.0682	-0.0519	0.0114	0.7124	0.001
PARP_TAG	262	269	MFGKGIYF	7	PARTP_WT_VELIP - PARP_WT_APO	30	-0.1082	0.0196	-0.2094	0.0392	-0.0299	0.0056	0.7124	0.001
PARP_TAG	263	268	FGKGIY	5	PARTP_WT_VELIP - PARP_WT_APO	30	-0.0223	0.0061	-0.0462	0.0121	-0.0092	0.0024	0.7124	0.001
PARP_TAG	263	269	FGKGIYF	6	PARTP_WT_VELIP - PARP_WT_APO	30	-0.0163	0.0134	-0.0335	0.0268	-0.0056	0.0045	0.7124	0.001
PARP_TAG	279	289	YCHTSQGDPIG	9	PARTP_WT_VELIP - PARP_WT_APO	30	0.0737	0.0289	0.1458	0.0577	0.0162	0.0064	0.7124	0.001
PARP_TAG	279	290	YCHTSQGDPIGL	10	PARTP_WT_VELIP - PARP_WT_APO	30	0.0526	0.0305	0.1113	0.061	0.0111	0.0061	0.7124	0.001
PARP_TAG	279	292	YCHTSQGDPIGLIL	12	PARTP_WT_VELIP - PARP_WT_APO	30	0.0019	0.0158	-0.0076	0.0316	-0.0006	0.0026	0.7124	0.001
PARP_TAG	280	290	CHTSQGDPIGL	9	PARTP_WT_VELIP - PARP_WT_APO	30	-0.0193	0.0502	-0.0511	0.1003	-0.0057	0.0111	0.7124	0.001
PARP_TAG	292	298	LLGEVAL	6	PARTP_WT_VELIP - PARP_WT_APO	30	-0.0415	0.0759	-0.0675	0.0759	-0.0113	0.0127	0.7124	0.001
PARP_TAG	292	306	LLGEVALGNMYELKH	14	PARTP_WT_VELIP - PARP_WT_APO	30	0.1019	0.1199	0.3125	0.3597	0.0223	0.0257	0.7124	0.001
PARP_TAG	293	301	LGEVALGNM	8	PARTP_WT_VELIP - PARP_WT_APO	30	0.0487	0.037	0.0442	0.037	0.0055	0.0046	0.7124	0.001
PARP_TAG	294	301	GEVALGNM	7	PARTP_WT_VELIP - PARP_WT_APO	30	-0.0962	0.0498	-0.1153	0.0498	-0.0165	0.0071	0.7124	0.001
PARP_TAG	296	301	VALGNM	5	PARTP_WT_VELIP - PARP_WT_APO	30	0.0476	0.0178	0.0557	0.0178	0.0111	0.0036	0.7124	0.001
PARP_TAG	310	333	ISKLPKGKHSVKGLGKTTPDPSAN	20	PARTP_WT_VELIP - PARP_WT_APO	30	0.0038	0.0352	-0.0083	0.1759	-0.0004	0.0088	0.7124	0.001
PARP_TAG	334	340	ISLDGVD	6	PARTP_WT_VELIP - PARP_WT_APO	30	-0.0465	0.0409	-0.0397	0.0409	-0.0066	0.0068	0.7124	0.001
PARP_TAG	334	352	ISLDGVDVPLGTGISSGVN	17	PARTP_WT_VELIP - PARP_WT_APO	30	0.0062	0.0655	-0.003	0.1309	-0.0002	0.0077	0.7124	0.001
PARP_TAG	334	353	ISLDGVDVPLGTGISSGVND	18	PARTP_WT_VELIP - PARP_WT_APO	30	0.0225	0.0619	0.0581	0.1237	0.0032	0.0069	0.7124	0.001
PARP_TAG	334	356	ISLDGVDVPLGTGISSGVNDTSL	21	PARTP_WT_VELIP - PARP_WT_APO	30	0.0664	0.0591	0.1092	0.1181	0.0052	0.0056	0.7124	0.001
PARP_TAG	337	352	DGVDVPLGTGISSGVN	14	PARTP_WT_VELIP - PARP_WT_APO	30	-0.0408	0.03	-0.0922	0.0599	-0.0066	0.0043	0.7124	0.001
PARP_TAG	337	353	DGVDVPLGTGISSGVND	15	PARTP_WT_VELIP - PARP_WT_APO	30	-0.0244	0.0368	-0.0476	0.0736	-0.0032	0.0049	0.7124	0.001
PARP_TAG	337	356	DGVDVPLGTGISSGVNDTSL	18	PARTP_WT_VELIP - PARP_WT_APO	30	0.0715	0.0481	0.139	0.0963	0.0077	0.0053	0.7124	0.001
PARP_TAG	337	357	DGVDVPLGTGISSGVNDTSLL	19	PARTP_WT_VELIP - PARP_WT_APO	30	0.0813	0.0904	0.1574	0.1807	0.0083	0.0095	0.7124	0.001
PARP_TAG	341	352	VPLGTGISSGVN	10	PARTP_WT_VELIP - PARP_WT_APO	30	0.0006	0.0354	-0.0031	0.0708	-0.0003	0.0071	0.7124	0.001
PARP_TAG	341	353	VPLGTGISSGVND	11	PARTP_WT_VELIP - PARP_WT_APO	30	0.0343	0.0387	0.0636	0.0775	0.0058	0.007	0.7124	0.001
PARP_TAG	341	356	VPLGTGISSGVNDTSL	14	PARTP_WT_VELIP - PARP_WT_APO	30	0.0882	0.0303	0.1756	0.0606	0.0125	0.0043	0.7124	0.001
PARP_TAG	341	357	VPLGTGISSGVNDTSLL	15	PARTP_WT_VELIP - PARP_WT_APO	30	0.1462	0.0677	0.2859	0.1354	0.0191	0.009	0.7124	0.001
PARP_TAG	347	364	ISSGVNDTSLLYNEYIVY	17	PARTP_WT_VELIP - PARP_WT_APO	30	0.0594	0.0425	0.127	0.085	0.0075	0.005	0.7124	0.001
PARP_TAG	362	367	IVYDIA	5	PARTP_WT_VELIP - PARP_WT_APO	30	-0.0221	0.0237	-0.02	0.0237	-0.004	0.0047	0.7124	0.001
PARP_TAG	362	368	IVYDIAQ	6	PARTP_WT_VELIP - PARP_WT_APO	30	-0.0316	0.0306	-0.0336	0.0306	-0.0056	0.0051	0.7124	0.001
PARP_TAG	362	379	IVYDIAQVNLKYLLKLKF	17	PARTP_WT_VELIP - PARP_WT_APO	30	-0.0225	0.0382	-0.0667	0.1529	-0.0039	0.009	0.7124	0.001
PARP_TAG	365	371	DIAQVNL	6	PARTP_WT_VELIP - PARP_WT_APO	30	-0.1218	0.022	-0.1333	0.022	-0.0222	0.0037	0.7124	0.001
PARP_TAG	365	379	DIAQVNLKYLLKLKF	14	PARTP_WT_VELIP - PARP_WT_APO	30	-0.0232	0.0155	-0.0279	0.062	-0.002	0.0044	0.7124	0.001
PARP_TAG	366	371	IAQVNL	5	PARTP_WT_VELIP - PARP_WT_APO	30	-0.0182	0.0381	-0.0174	0.0381	-0.0035	0.0076	0.7124	0.001
PARP_TAG	366	373	IAQVNLKY	7	PARTP_WT_VELIP - PARP_WT_APO	30	-0.0523	0.0228	-0.1099	0.0456	-0.0157	0.0065	0.7124	0.001
PARP_TAG	366	377	IAQVNLKYLLKL	11	PARTP_WT_VELIP - PARP_WT_APO	30	-0.0338	0.0252	-0.1082	0.0756	-0.0098	0.0069	0.7124	0.001
PARP_TAG	366	379	IAQVNLKYLLKLKF	13	PARTP_WT_VELIP - PARP_WT_APO	30	-0.0223	0.0067	-0.0889	0.0269	-0.0068	0.0021	0.7124	0.001
PARP_TAG	368	373	QVNLKY	5	PARTP_WT_VELIP - PARP_WT_APO	30	-0.0592	0.0369	-0.0933	0.0737	-0.0187	0.0147	0.7124	0.001
PARP_TAG	368	374	QVNLKYL	6	PARTP_WT_VELIP - PARP_WT_APO	30	-0.0493	0.0171	-0.1082	0.0342	-0.018	0.0057	0.7124	0.001
PARP_TAG	368	375	QVNLKYLL	7	PARTP_WT_VELIP - PARP_WT_APO	30	-0.0049	0.0167	-0.0086	0.0334	-0.0012	0.0048	0.7124	0.001
PARP_TAG	368	377	QVNLKYLLKL	9	PARTP_WT_VELIP - PARP_WT_APO	30	-0.0155	0.0076	-0.0387	0.0229	-0.0043	0.0025	0.7124	0.001
PARP_TAG	368	379	QVNLKYLLKLKF	11	PARTP_WT_VELIP - PARP_WT_APO	30	0.0029	0.0107	0.0179	0.0322	0.0016	0.0029	0.7124	0.001
PARP_TAG	369	375	VNLKYLL	6	PARTP_WT_VELIP - PARP_WT_APO	30	-0.028	0.0027	-0.0613	0.0054	-0.0102	0.0009	0.7124	0.001
PARP_TAG	369	377	VNLKYLLKL	8	PARTP_WT_VELIP - PARP_WT_APO	30	-0.0047	0.0137	-0.017	0.0275	-0.0021	0.0034	0.7124	0.001
PARP_TAG	369	379	VNLKYLLKLKF	10	PARTP_WT_VELIP - PARP_WT_APO	30	-0.04	0.0282	-0.1158	0.0846	-0.0116	0.0085	0.7124	0.001
PARP_TAG	370	377	NLKYLLKL	7	PARTP_WT_VELIP - PARP_WT_APO	30	-0.0531	0.0127	-0.1038	0.0253	-0.0148	0.0036	0.7124	0.001
PARP_TAG	371	376	LKYLLK	5	PARTP_WT_VELIP - PARP_WT_APO	30	0.0031	0.0046	0.0012	0.0091	0.0002	0.0018	0.7124	0.001
PARP_TAG	372	379	KYLLKLKF	7	PARTP_WT_VELIP - PARP_WT_APO	30	-0.0098	0.0243	-0.0212	0.0486	-0.003	0.0069	0.7124	0.001
PARP_TAG	374	379	LLKLKF	5	PARTP_WT_VELIP - PARP_WT_APO	30	0.0211	0.0091	0.0485	0.0183	0.0097	0.0037	0.7124	0.001
PARP_TAG	378	383	KFNFKT	5	PARTP_WT_VELIP - PARP_WT_APO	30	-0.0135	0.0078	-0.0283	0.0156	-0.0057	0.0031	0.7124	0.001
PARP_TAG	273	289	VSKSANYCHTSQGDPIG	15	PARTP_WT_VELIP - PARP_WT_APO	30	-0.9359	0.0122	-1.9002	0.0244	-0.1267	0.0016	0.7124	0.001
PARP_TAG	273	290	VSKSANYCHTSQGDPIGL	16	PARTP_WT_VELIP - PARP_WT_APO	30	-0.5175	0.0282	-1.5629	0.0846	-0.0977	0.0053	0.7124	0.001
PARP_TAG	273	292	VSKSANYCHTSQGDPIGLIL	18	PARTP_WT_VELIP - PARP_WT_APO	30	-0.3583	0.0239	-1.0718	0.0717	-0.0595	0.004	0.7124	0.001

## Sheet: MutantApovsMutantOlapBound_Pept
Protein	Start	End	Sequence	MaxUptake	State	Exposure	Center_diff_ave	Center_diff_SD	Uptake_diff_ave	Uptake_diff_SD	RU_diff_ave	RU_diff_SD	CI	Confidence
PARP_TAG	1	6	MLNDIF	5	PARP_L777P_OLAP - PARP_L777P_APO	0.5	0.051	0.036	0.0594	0.036	0.0119	0.0072	0.5576	0.001
PARP_TAG	29	43	YFQGSKSKLPKPVQD	12	PARP_L777P_OLAP - PARP_L777P_APO	0.5	0.0036	0.0104	0.0127	0.0313	0.0011	0.0026	0.5576	0.001
PARP_TAG	29	44	YFQGSKSKLPKPVQDL	13	PARP_L777P_OLAP - PARP_L777P_APO	0.5	0.0033	0.008	0.0121	0.0322	0.0009	0.0025	0.5576	0.001
PARP_TAG	31	44	QGSKSKLPKPVQDL	11	PARP_L777P_OLAP - PARP_L777P_APO	0.5	-0.0015	0.0418	-0.0002	0.1253	0	0.0114	0.5576	0.001
PARP_TAG	44	49	LIKMIF	5	PARP_L777P_OLAP - PARP_L777P_APO	0.5	-0.0054	0.0073	-0.0097	0.0146	-0.0019	0.0029	0.5576	0.001
PARP_TAG	48	53	IFDVES	5	PARP_L777P_OLAP - PARP_L777P_APO	0.5	0.103	0.0396	0.1059	0.0396	0.0212	0.0079	0.5576	0.001
PARP_TAG	48	54	IFDVESM	6	PARP_L777P_OLAP - PARP_L777P_APO	0.5	0.2723	0.0656	0.2801	0.0656	0.0467	0.0109	0.5576	0.001
PARP_TAG	48	60	IFDVESMKKAMVE	12	PARP_L777P_OLAP - PARP_L777P_APO	0.5	0.166	0.0726	0.5089	0.2178	0.0424	0.0182	0.5576	0.001
PARP_TAG	48	61	IFDVESMKKAMVEY	13	PARP_L777P_OLAP - PARP_L777P_APO	0.5	0.1576	0.0845	0.4785	0.2535	0.0368	0.0195	0.5576	0.001
PARP_TAG	49	60	FDVESMKKAMVE	11	PARP_L777P_OLAP - PARP_L777P_APO	0.5	0.2038	0.0338	0.2435	0.0676	0.0221	0.0061	0.5576	0.001
PARP_TAG	50	60	DVESMKKAMVE	10	PARP_L777P_OLAP - PARP_L777P_APO	0.5	0.1682	0.0649	0.5091	0.1946	0.0509	0.0195	0.5576	0.001
PARP_TAG	50	61	DVESMKKAMVEY	11	PARP_L777P_OLAP - PARP_L777P_APO	0.5	0.166	0.0636	0.4907	0.1907	0.0446	0.0173	0.5576	0.001
PARP_TAG	53	61	SMKKAMVEY	8	PARP_L777P_OLAP - PARP_L777P_APO	0.5	0.149	0.1056	0.2969	0.2113	0.0371	0.0264	0.5576	0.001
PARP_TAG	55	60	KKAMVE	5	PARP_L777P_OLAP - PARP_L777P_APO	0.5	0.0757	0.0762	0.1486	0.1524	0.0297	0.0305	0.5576	0.001
PARP_TAG	55	62	KKAMVEYE	7	PARP_L777P_OLAP - PARP_L777P_APO	0.5	0.1002	0.1109	0.196	0.2218	0.028	0.0317	0.5576	0.001
PARP_TAG	61	81	YEIDLQKMPLGKLSKRQIQAA	19	PARP_L777P_OLAP - PARP_L777P_APO	0.5	0.0337	0.0388	0.1204	0.1554	0.0063	0.0082	0.5576	0.001
PARP_TAG	62	81	EIDLQKMPLGKLSKRQIQAA	18	PARP_L777P_OLAP - PARP_L777P_APO	0.5	0.0164	0.0307	0.0783	0.1226	0.0044	0.0068	0.5576	0.001
PARP_TAG	63	81	IDLQKMPLGKLSKRQIQAA	17	PARP_L777P_OLAP - PARP_L777P_APO	0.5	0.0243	0.0293	0.0849	0.1173	0.005	0.0069	0.5576	0.001
PARP_TAG	65	72	LQKMPLGK	6	PARP_L777P_OLAP - PARP_L777P_APO	0.5	0.0162	0.014	0.0216	0.0279	0.0036	0.0047	0.5576	0.001
PARP_TAG	65	81	LQKMPLGKLSKRQIQAA	15	PARP_L777P_OLAP - PARP_L777P_APO	0.5	0.0338	0.0159	0.1293	0.0636	0.0086	0.0042	0.5576	0.001
PARP_TAG	65	82	LQKMPLGKLSKRQIQAAY	16	PARP_L777P_OLAP - PARP_L777P_APO	0.5	0.0312	0.0158	0.1151	0.0634	0.0072	0.004	0.5576	0.001
PARP_TAG	66	81	QKMPLGKLSKRQIQAA	14	PARP_L777P_OLAP - PARP_L777P_APO	0.5	0.0178	0.0076	0.0562	0.0229	0.004	0.0016	0.5576	0.001
PARP_TAG	66	82	QKMPLGKLSKRQIQAAY	15	PARP_L777P_OLAP - PARP_L777P_APO	0.5	0.0317	0.0155	0.0923	0.0465	0.0062	0.0031	0.5576	0.001
PARP_TAG	74	81	SKRQIQAA	7	PARP_L777P_OLAP - PARP_L777P_APO	0.5	0.0307	0.0192	0.0717	0.0384	0.0102	0.0055	0.5576	0.001
PARP_TAG	82	100	YSILSEVQQAVSQGSSDSQ	18	PARP_L777P_OLAP - PARP_L777P_APO	0.5	0.0779	0.0321	0.1696	0.0643	0.0094	0.0036	0.5576	0.001
PARP_TAG	86	100	SEVQQAVSQGSSDSQ	14	PARP_L777P_OLAP - PARP_L777P_APO	0.5	0.0675	0.0951	0.1406	0.1902	0.01	0.0136	0.5576	0.001
PARP_TAG	86	102	SEVQQAVSQGSSDSQIL	16	PARP_L777P_OLAP - PARP_L777P_APO	0.5	0.0568	0.0177	0.1278	0.0353	0.008	0.0022	0.5576	0.001
PARP_TAG	86	103	SEVQQAVSQGSSDSQILD	17	PARP_L777P_OLAP - PARP_L777P_APO	0.5	0.063	0.0107	0.1198	0.0215	0.007	0.0013	0.5576	0.001
PARP_TAG	86	104	SEVQQAVSQGSSDSQILDL	18	PARP_L777P_OLAP - PARP_L777P_APO	0.5	0.0759	0.0271	0.1529	0.0543	0.0085	0.003	0.5576	0.001
PARP_TAG	86	108	SEVQQAVSQGSSDSQILDLSNRF	22	PARP_L777P_OLAP - PARP_L777P_APO	0.5	0.0489	0.0297	0.1545	0.089	0.007	0.004	0.5576	0.001
PARP_TAG	88	101	VQQAVSQGSSDSQI	13	PARP_L777P_OLAP - PARP_L777P_APO	0.5	0.0961	0.0291	0.2023	0.0581	0.0156	0.0045	0.5576	0.001
PARP_TAG	88	102	VQQAVSQGSSDSQIL	14	PARP_L777P_OLAP - PARP_L777P_APO	0.5	-0.0499	0.052	-0.0887	0.1039	-0.0063	0.0074	0.5576	0.001
PARP_TAG	88	104	VQQAVSQGSSDSQILDL	16	PARP_L777P_OLAP - PARP_L777P_APO	0.5	0.0769	0.0436	0.1651	0.0871	0.0103	0.0054	0.5576	0.001
PARP_TAG	90	104	QAVSQGSSDSQILDL	14	PARP_L777P_OLAP - PARP_L777P_APO	0.5	0.047	0.0285	0.1187	0.0571	0.0085	0.0041	0.5576	0.001
PARP_TAG	91	104	AVSQGSSDSQILDL	13	PARP_L777P_OLAP - PARP_L777P_APO	0.5	0.0558	0.0475	0.1272	0.095	0.0098	0.0073	0.5576	0.001
PARP_TAG	92	104	VSQGSSDSQILDL	12	PARP_L777P_OLAP - PARP_L777P_APO	0.5	0.027	0.0384	0.0457	0.0769	0.0038	0.0064	0.5576	0.001
PARP_TAG	101	108	ILDLSNRF	7	PARP_L777P_OLAP - PARP_L777P_APO	0.5	0.0815	0.0412	0.1795	0.0824	0.0256	0.0118	0.5576	0.001
PARP_TAG	102	108	LDLSNRF	6	PARP_L777P_OLAP - PARP_L777P_APO	0.5	0.0699	0.0454	0.1365	0.0907	0.0228	0.0151	0.5576	0.001
PARP_TAG	109	117	YTLIPHDFG	7	PARP_L777P_OLAP - PARP_L777P_APO	0.5	0.0471	0.018	0.0888	0.0361	0.0127	0.0052	0.5576	0.001
PARP_TAG	109	124	YTLIPHDFGMKKPPLL	12	PARP_L777P_OLAP - PARP_L777P_APO	0.5	0.0228	0.0031	0.0884	0.0124	0.0074	0.001	0.5576	0.001
PARP_TAG	109	127	YTLIPHDFGMKKPPLLNNA	15	PARP_L777P_OLAP - PARP_L777P_APO	0.5	0.0321	0.0053	0.131	0.0212	0.0087	0.0014	0.5576	0.001
PARP_TAG	109	128	YTLIPHDFGMKKPPLLNNAD	16	PARP_L777P_OLAP - PARP_L777P_APO	0.5	0.0333	0.0029	0.1342	0.0114	0.0084	0.0007	0.5576	0.001
PARP_TAG	109	131	YTLIPHDFGMKKPPLLNNADSVQ	19	PARP_L777P_OLAP - PARP_L777P_APO	0.5	0.0688	0.022	0.2813	0.0878	0.0148	0.0046	0.5576	0.001
PARP_TAG	109	132	YTLIPHDFGMKKPPLLNNADSVQA	20	PARP_L777P_OLAP - PARP_L777P_APO	0.5	0.0884	0.0243	0.349	0.0974	0.0174	0.0049	0.5576	0.001
PARP_TAG	110	124	TLIPHDFGMKKPPLL	11	PARP_L777P_OLAP - PARP_L777P_APO	0.5	0.0186	0.0204	0.0455	0.0611	0.0041	0.0056	0.5576	0.001
PARP_TAG	111	124	LIPHDFGMKKPPLL	10	PARP_L777P_OLAP - PARP_L777P_APO	0.5	0.0027	0.0312	-0.014	0.0935	-0.0014	0.0093	0.5576	0.001
PARP_TAG	111	127	LIPHDFGMKKPPLLNNA	13	PARP_L777P_OLAP - PARP_L777P_APO	0.5	-0.0095	0.0552	-0.0184	0.1657	-0.0014	0.0127	0.5576	0.001
PARP_TAG	113	124	PHDFGMKKPPLL	8	PARP_L777P_OLAP - PARP_L777P_APO	0.5	0.041	0.0629	0.0767	0.1258	0.0096	0.0157	0.5576	0.001
PARP_TAG	113	127	PHDFGMKKPPLLNNA	11	PARP_L777P_OLAP - PARP_L777P_APO	0.5	-0.0104	0.0384	-0.0083	0.0768	-0.0008	0.007	0.5576	0.001
PARP_TAG	116	131	FGMKKPPLLNNADSVQ	13	PARP_L777P_OLAP - PARP_L777P_APO	0.5	0.04	0.0352	0.0777	0.1057	0.006	0.0081	0.5576	0.001
PARP_TAG	118	127	MKKPPLLNNA	7	PARP_L777P_OLAP - PARP_L777P_APO	0.5	0.0607	0.016	0.1181	0.0321	0.0169	0.0046	0.5576	0.001
PARP_TAG	118	131	MKKPPLLNNADSVQ	11	PARP_L777P_OLAP - PARP_L777P_APO	0.5	0.1223	0.0434	0.2528	0.0869	0.023	0.0079	0.5576	0.001
PARP_TAG	132	137	AKVEML	5	PARP_L777P_OLAP - PARP_L777P_APO	0.5	0.2396	0.0914	0.2397	0.0914	0.0479	0.0183	0.5576	0.001
PARP_TAG	137	142	LDNLLD	5	PARP_L777P_OLAP - PARP_L777P_APO	0.5	0.119	0.0709	0.1244	0.0709	0.0249	0.0142	0.5576	0.001
PARP_TAG	151	166	RGGSDDSSKDPIDVNY	14	PARP_L777P_OLAP - PARP_L777P_APO	0.5	0.006	0.0544	0.0145	0.1087	0.001	0.0078	0.5576	0.001
PARP_TAG	163	181	DVNYEKLKTDIKVVDRDSE	18	PARP_L777P_OLAP - PARP_L777P_APO	0.5	-0.0148	0.0539	-0.1121	0.2157	-0.0062	0.012	0.5576	0.001
PARP_TAG	166	171	YEKLKT	5	PARP_L777P_OLAP - PARP_L777P_APO	0.5	-0.0113	0.0135	-0.0249	0.0269	-0.005	0.0054	0.5576	0.001
PARP_TAG	166	181	YEKLKTDIKVVDRDSE	15	PARP_L777P_OLAP - PARP_L777P_APO	0.5	0.0143	0.017	0.0605	0.0681	0.004	0.0045	0.5576	0.001
PARP_TAG	166	182	YEKLKTDIKVVDRDSEE	16	PARP_L777P_OLAP - PARP_L777P_APO	0.5	0.0213	0.012	0.0778	0.0478	0.0049	0.003	0.5576	0.001
PARP_TAG	166	183	YEKLKTDIKVVDRDSEEA	17	PARP_L777P_OLAP - PARP_L777P_APO	0.5	0.0329	0.0171	0.1611	0.0683	0.0095	0.004	0.5576	0.001
PARP_TAG	166	184	YEKLKTDIKVVDRDSEEAE	18	PARP_L777P_OLAP - PARP_L777P_APO	0.5	0.0315	0.0167	0.1208	0.067	0.0067	0.0037	0.5576	0.001
PARP_TAG	167	182	EKLKTDIKVVDRDSEE	15	PARP_L777P_OLAP - PARP_L777P_APO	0.5	0.0241	0.015	0.1016	0.0599	0.0068	0.004	0.5576	0.001
PARP_TAG	167	183	EKLKTDIKVVDRDSEEA	16	PARP_L777P_OLAP - PARP_L777P_APO	0.5	0.0162	0.0131	0.071	0.0525	0.0044	0.0033	0.5576	0.001
PARP_TAG	167	184	EKLKTDIKVVDRDSEEAE	17	PARP_L777P_OLAP - PARP_L777P_APO	0.5	0.0195	0.007	0.0763	0.0282	0.0045	0.0017	0.5576	0.001
PARP_TAG	170	181	KTDIKVVDRDSE	11	PARP_L777P_OLAP - PARP_L777P_APO	0.5	-0.0249	0.0176	-0.0575	0.0527	-0.0052	0.0048	0.5576	0.001
PARP_TAG	170	182	KTDIKVVDRDSEE	12	PARP_L777P_OLAP - PARP_L777P_APO	0.5	0.0018	0.0156	0.0153	0.0469	0.0013	0.0039	0.5576	0.001
PARP_TAG	172	183	DIKVVDRDSEEA	11	PARP_L777P_OLAP - PARP_L777P_APO	0.5	0.01	0.0941	0.0127	0.1881	0.0012	0.0171	0.5576	0.001
PARP_TAG	172	184	DIKVVDRDSEEAE	12	PARP_L777P_OLAP - PARP_L777P_APO	0.5	0.0317	0.0237	0.0965	0.071	0.008	0.0059	0.5576	0.001
PARP_TAG	175	191	VVDRDSEEAEIIRKYVK	16	PARP_L777P_OLAP - PARP_L777P_APO	0.5	-0.0068	0.0276	-0.0249	0.1102	-0.0016	0.0069	0.5576	0.001
PARP_TAG	183	202	AEIIRKYVKNTHATTHNAYD	19	PARP_L777P_OLAP - PARP_L777P_APO	0.5	0.0304	0.0077	0.1183	0.031	0.0062	0.0016	0.5576	0.001
PARP_TAG	183	203	AEIIRKYVKNTHATTHNAYDL	20	PARP_L777P_OLAP - PARP_L777P_APO	0.5	0.0209	0.0134	0.079	0.0535	0.004	0.0027	0.5576	0.001
PARP_TAG	184	204	EIIRKYVKNTHATTHNAYDLE	20	PARP_L777P_OLAP - PARP_L777P_APO	0.5	0.0539	0.018	0.1958	0.0721	0.0098	0.0036	0.5576	0.001
PARP_TAG	185	202	IIRKYVKNTHATTHNAYD	17	PARP_L777P_OLAP - PARP_L777P_APO	0.5	0.0362	0.0123	0.1417	0.0491	0.0083	0.0029	0.5576	0.001
PARP_TAG	185	203	IIRKYVKNTHATTHNAYDL	18	PARP_L777P_OLAP - PARP_L777P_APO	0.5	0.0228	0.0095	0.1008	0.038	0.0056	0.0021	0.5576	0.001
PARP_TAG	186	202	IRKYVKNTHATTHNAYD	16	PARP_L777P_OLAP - PARP_L777P_APO	0.5	0.0598	0.0367	0.2451	0.1468	0.0153	0.0092	0.5576	0.001
PARP_TAG	186	203	IRKYVKNTHATTHNAYDL	17	PARP_L777P_OLAP - PARP_L777P_APO	0.5	0.0464	0.0168	0.1415	0.0504	0.0083	0.003	0.5576	0.001
PARP_TAG	196	214	TTHNAYDLEVIDIFKIERE	18	PARP_L777P_OLAP - PARP_L777P_APO	0.5	0.0712	0.0252	0.2365	0.0757	0.0131	0.0042	0.5576	0.001
PARP_TAG	204	209	EVIDIF	5	PARP_L777P_OLAP - PARP_L777P_APO	0.5	0.0217	0.0104	0.022	0.0104	0.0044	0.0021	0.5576	0.001
PARP_TAG	208	217	IFKIEREGEC	9	PARP_L777P_OLAP - PARP_L777P_APO	0.5	-0.0361	0.0147	-0.1139	0.044	-0.0127	0.0049	0.5576	0.001
PARP_TAG	209	217	FKIEREGEC	8	PARP_L777P_OLAP - PARP_L777P_APO	0.5	-0.0966	0.0197	-0.184	0.0393	-0.023	0.0049	0.5576	0.001
PARP_TAG	209	218	FKIEREGECQ	9	PARP_L777P_OLAP - PARP_L777P_APO	0.5	-0.0732	0.0208	-0.1344	0.0416	-0.0149	0.0046	0.5576	0.001
PARP_TAG	210	217	KIEREGEC	7	PARP_L777P_OLAP - PARP_L777P_APO	0.5	-0.0857	0.0104	-0.1602	0.0207	-0.0229	0.003	0.5576	0.001
PARP_TAG	210	226	KIEREGECQRYKPFKQL	15	PARP_L777P_OLAP - PARP_L777P_APO	0.5	0.0437	0.0113	0.1754	0.0452	0.0117	0.003	0.5576	0.001
PARP_TAG	218	241	QRYKPFKQLHNRRLLWHGSRTTNF	22	PARP_L777P_OLAP - PARP_L777P_APO	0.5	-0.0681	0.0144	-0.4531	0.0864	-0.0206	0.0039	0.5576	0.001
PARP_TAG	242	248	AGILSQG	6	PARP_L777P_OLAP - PARP_L777P_APO	0.5	-0.0003	0.0113	0.0026	0.0113	0.0004	0.0019	0.5576	0.001
PARP_TAG	242	249	AGILSQGL	7	PARP_L777P_OLAP - PARP_L777P_APO	0.5	0.0038	0.0095	0.0008	0.0095	0.0001	0.0014	0.5576	0.001
PARP_TAG	242	261	AGILSQGLRIAPPEAPVTGY	16	PARP_L777P_OLAP - PARP_L777P_APO	0.5	-0.3552	0.0645	-1.0828	0.1935	-0.0677	0.0121	0.5576	0.001
PARP_TAG	262	268	MFGKGIY	6	PARP_L777P_OLAP - PARP_L777P_APO	0.5	-0.0717	0.0083	-0.1436	0.0166	-0.0239	0.0028	0.5576	0.001
PARP_TAG	262	269	MFGKGIYF	7	PARP_L777P_OLAP - PARP_L777P_APO	0.5	-0.0601	0.0021	-0.1177	0.0042	-0.0168	0.0006	0.5576	0.001
PARP_TAG	263	268	FGKGIY	5	PARP_L777P_OLAP - PARP_L777P_APO	0.5	-0.0063	0.0072	-0.0139	0.0143	-0.0028	0.0029	0.5576	0.001
PARP_TAG	263	269	FGKGIYF	6	PARP_L777P_OLAP - PARP_L777P_APO	0.5	-0.0044	0.006	-0.0119	0.0119	-0.002	0.002	0.5576	0.001
PARP_TAG	273	292	VSKSANYCHTSQGDPIGLIL	18	PARP_L777P_OLAP - PARP_L777P_APO	0.5	-0.1804	0.0037	-0.5496	0.0112	-0.0305	0.0006	0.5576	0.001
PARP_TAG	279	289	YCHTSQGDPIG	9	PARP_L777P_OLAP - PARP_L777P_APO	0.5	-0.051	0.0104	-0.0899	0.0208	-0.01	0.0023	0.5576	0.001
PARP_TAG	279	290	YCHTSQGDPIGL	10	PARP_L777P_OLAP - PARP_L777P_APO	0.5	-0.0405	0.0182	-0.0914	0.0364	-0.0091	0.0036	0.5576	0.001
PARP_TAG	279	292	YCHTSQGDPIGLIL	12	PARP_L777P_OLAP - PARP_L777P_APO	0.5	-0.0121	0.0127	-0.0199	0.0255	-0.0017	0.0021	0.5576	0.001
PARP_TAG	280	290	CHTSQGDPIGL	9	PARP_L777P_OLAP - PARP_L777P_APO	0.5	-0.0746	0.0466	-0.1697	0.0933	-0.0189	0.0104	0.5576	0.001
PARP_TAG	292	298	LLGEVAL	6	PARP_L777P_OLAP - PARP_L777P_APO	0.5	0.0138	0.015	0.014	0.015	0.0023	0.0025	0.5576	0.001
PARP_TAG	292	306	LLGEVALGNMYELKH	14	PARP_L777P_OLAP - PARP_L777P_APO	0.5	-0.0003	0.0138	0.0495	0.0415	0.0035	0.003	0.5576	0.001
PARP_TAG	293	301	LGEVALGNM	8	PARP_L777P_OLAP - PARP_L777P_APO	0.5	0.0294	0.0196	0.0304	0.0196	0.0038	0.0025	0.5576	0.001
PARP_TAG	294	301	GEVALGNM	7	PARP_L777P_OLAP - PARP_L777P_APO	0.5	0.0264	0.0392	0.0299	0.0392	0.0043	0.0056	0.5576	0.001
PARP_TAG	296	301	VALGNM	5	PARP_L777P_OLAP - PARP_L777P_APO	0.5	0.0074	0.0107	0.0148	0.0107	0.003	0.0021	0.5576	0.001
PARP_TAG	310	333	ISKLPKGKHSVKGLGKTTPDPSAN	20	PARP_L777P_OLAP - PARP_L777P_APO	0.5	-0.0023	0.0322	0.0051	0.1609	0.0003	0.008	0.5576	0.001
PARP_TAG	334	340	ISLDGVD	6	PARP_L777P_OLAP - PARP_L777P_APO	0.5	0.026	0.0201	0.0228	0.0201	0.0038	0.0033	0.5576	0.001
PARP_TAG	334	352	ISLDGVDVPLGTGISSGVN	17	PARP_L777P_OLAP - PARP_L777P_APO	0.5	0.0631	0.0207	0.1284	0.0414	0.0076	0.0024	0.5576	0.001
PARP_TAG	334	353	ISLDGVDVPLGTGISSGVND	18	PARP_L777P_OLAP - PARP_L777P_APO	0.5	0.0976	0.0313	0.1947	0.0625	0.0108	0.0035	0.5576	0.001
PARP_TAG	334	356	ISLDGVDVPLGTGISSGVNDTSL	21	PARP_L777P_OLAP - PARP_L777P_APO	0.5	0.0483	0.0436	0.1094	0.0872	0.0052	0.0042	0.5576	0.001
PARP_TAG	337	352	DGVDVPLGTGISSGVN	14	PARP_L777P_OLAP - PARP_L777P_APO	0.5	0.026	0.0222	0.048	0.0444	0.0034	0.0032	0.5576	0.001
PARP_TAG	337	353	DGVDVPLGTGISSGVND	15	PARP_L777P_OLAP - PARP_L777P_APO	0.5	0.0399	0.0221	0.0818	0.0442	0.0055	0.0029	0.5576	0.001
PARP_TAG	337	356	DGVDVPLGTGISSGVNDTSL	18	PARP_L777P_OLAP - PARP_L777P_APO	0.5	0.0639	0.0148	0.1268	0.0296	0.007	0.0016	0.5576	0.001
PARP_TAG	337	357	DGVDVPLGTGISSGVNDTSLL	19	PARP_L777P_OLAP - PARP_L777P_APO	0.5	0.0549	0.0354	0.1235	0.0708	0.0065	0.0037	0.5576	0.001
PARP_TAG	341	352	VPLGTGISSGVN	10	PARP_L777P_OLAP - PARP_L777P_APO	0.5	0.0248	0.0169	0.0524	0.0339	0.0052	0.0034	0.5576	0.001
PARP_TAG	341	353	VPLGTGISSGVND	11	PARP_L777P_OLAP - PARP_L777P_APO	0.5	0.02	0.0318	0.0479	0.0635	0.0044	0.0058	0.5576	0.001
PARP_TAG	341	356	VPLGTGISSGVNDTSL	14	PARP_L777P_OLAP - PARP_L777P_APO	0.5	0.0546	0.0205	0.1182	0.0409	0.0084	0.0029	0.5576	0.001
PARP_TAG	341	357	VPLGTGISSGVNDTSLL	15	PARP_L777P_OLAP - PARP_L777P_APO	0.5	0.045	0.022	0.0993	0.044	0.0066	0.0029	0.5576	0.001
PARP_TAG	347	364	ISSGVNDTSLLYNEYIVY	17	PARP_L777P_OLAP - PARP_L777P_APO	0.5	0.0667	0.058	0.0957	0.1159	0.0056	0.0068	0.5576	0.001
PARP_TAG	362	367	IVYDIA	5	PARP_L777P_OLAP - PARP_L777P_APO	0.5	-0.0499	0.0188	-0.0473	0.0188	-0.0095	0.0038	0.5576	0.001
PARP_TAG	362	368	IVYDIAQ	6	PARP_L777P_OLAP - PARP_L777P_APO	0.5	-0.0467	0.0279	-0.0441	0.0279	-0.0074	0.0047	0.5576	0.001
PARP_TAG	362	379	IVYDIAQVNLKYLLKLKF	17	PARP_L777P_OLAP - PARP_L777P_APO	0.5	-0.016	0.012	-0.1036	0.0479	-0.0061	0.0028	0.5576	0.001
PARP_TAG	365	371	DIAQVNL	6	PARP_L777P_OLAP - PARP_L777P_APO	0.5	-0.0202	0.0126	-0.0189	0.0126	-0.0032	0.0021	0.5576	0.001
PARP_TAG	365	379	DIAQVNLKYLLKLKF	14	PARP_L777P_OLAP - PARP_L777P_APO	0.5	-0.0071	0.0106	-0.0136	0.0424	-0.001	0.003	0.5576	0.001
PARP_TAG	366	371	IAQVNL	5	PARP_L777P_OLAP - PARP_L777P_APO	0.5	-0.0394	0.0166	-0.0329	0.0166	-0.0066	0.0033	0.5576	0.001
PARP_TAG	366	373	IAQVNLKY	7	PARP_L777P_OLAP - PARP_L777P_APO	0.5	-0.0182	0.0093	-0.0321	0.0186	-0.0046	0.0027	0.5576	0.001
PARP_TAG	366	377	IAQVNLKYLLKL	11	PARP_L777P_OLAP - PARP_L777P_APO	0.5	-0.0057	0.0092	-0.006	0.0276	-0.0005	0.0025	0.5576	0.001
PARP_TAG	366	379	IAQVNLKYLLKLKF	13	PARP_L777P_OLAP - PARP_L777P_APO	0.5	-0.0036	0.005	-0.0212	0.0201	-0.0016	0.0015	0.5576	0.001
PARP_TAG	368	373	QVNLKY	5	PARP_L777P_OLAP - PARP_L777P_APO	0.5	0.0135	0.0146	0.0236	0.0293	0.0047	0.0059	0.5576	0.001
PARP_TAG	368	374	QVNLKYL	6	PARP_L777P_OLAP - PARP_L777P_APO	0.5	-0.0145	0.0063	-0.0336	0.0126	-0.0056	0.0021	0.5576	0.001
PARP_TAG	368	375	QVNLKYLL	7	PARP_L777P_OLAP - PARP_L777P_APO	0.5	-0.0156	0.009	-0.0291	0.0179	-0.0042	0.0026	0.5576	0.001
PARP_TAG	368	377	QVNLKYLLKL	9	PARP_L777P_OLAP - PARP_L777P_APO	0.5	0.0008	0.0048	-0.0126	0.0144	-0.0014	0.0016	0.5576	0.001
PARP_TAG	368	379	QVNLKYLLKLKF	11	PARP_L777P_OLAP - PARP_L777P_APO	0.5	-0.004	0.0067	-0.0381	0.0201	-0.0035	0.0018	0.5576	0.001
PARP_TAG	369	375	VNLKYLL	6	PARP_L777P_OLAP - PARP_L777P_APO	0.5	-0.0208	0.0126	-0.0439	0.0251	-0.0073	0.0042	0.5576	0.001
PARP_TAG	369	377	VNLKYLLKL	8	PARP_L777P_OLAP - PARP_L777P_APO	0.5	-0.0108	0.0107	-0.0171	0.0214	-0.0021	0.0027	0.5576	0.001
PARP_TAG	369	379	VNLKYLLKLKF	10	PARP_L777P_OLAP - PARP_L777P_APO	0.5	0.0025	0.0268	0.0272	0.0804	0.0027	0.008	0.5576	0.001
PARP_TAG	370	377	NLKYLLKL	7	PARP_L777P_OLAP - PARP_L777P_APO	0.5	0	0.0148	0.0114	0.0295	0.0016	0.0042	0.5576	0.001
PARP_TAG	371	376	LKYLLK	5	PARP_L777P_OLAP - PARP_L777P_APO	0.5	0.0098	0.0043	0.0238	0.0087	0.0048	0.0017	0.5576	0.001
PARP_TAG	372	379	KYLLKLKF	7	PARP_L777P_OLAP - PARP_L777P_APO	0.5	0.0002	0.0141	0.0081	0.0283	0.0012	0.004	0.5576	0.001
PARP_TAG	374	379	LLKLKF	5	PARP_L777P_OLAP - PARP_L777P_APO	0.5	0.0051	0.0062	0.0041	0.0125	0.0008	0.0025	0.5576	0.001
PARP_TAG	378	383	KFNFKT	5	PARP_L777P_OLAP - PARP_L777P_APO	0.5	-0.0124	0.0107	-0.024	0.0214	-0.0048	0.0043	0.5576	0.001
PARP_TAG	242	256	AGILSQGLRIAPPEA	12	PARP_L777P_OLAP - PARP_L777P_APO	0.5	-0.3944	0.0221	-0.8125	0.0442	-0.0677	0.0037	0.5576	0.001
PARP_TAG	242	262	AGILSQGLRIAPPEAPVTGYM	17	PARP_L777P_OLAP - PARP_L777P_APO	0.5	-0.2883	0.0127	-0.8638	0.0382	-0.0508	0.0022	0.5576	0.001
PARP_TAG	246	261	SQGLRIAPPEAPVTGY	12	PARP_L777P_OLAP - PARP_L777P_APO	0.5	-0.4532	0.0228	-0.9008	0.0457	-0.0751	0.0038	0.5576	0.001
PARP_TAG	246	262	SQGLRIAPPEAPVTGYM	13	PARP_L777P_OLAP - PARP_L777P_APO	0.5	-0.4576	0.0163	-0.9129	0.0327	-0.0702	0.0025	0.5576	0.001
PARP_TAG	249	261	LRIAPPEAPVTGY	9	PARP_L777P_OLAP - PARP_L777P_APO	0.5	-0.3953	0.023	-0.7944	0.0459	-0.0883	0.0051	0.5576	0.001
PARP_TAG	249	262	LRIAPPEAPVTGYM	10	PARP_L777P_OLAP - PARP_L777P_APO	0.5	-0.387	0.0199	-0.7782	0.0398	-0.0778	0.004	0.5576	0.001
PARP_TAG	249	263	LRIAPPEAPVTGYMF	11	PARP_L777P_OLAP - PARP_L777P_APO	0.5	-0.4284	0.032	-0.8299	0.064	-0.0754	0.0058	0.5576	0.001
PARP_TAG	273	289	VSKSANYCHTSQGDPIG	15	PARP_L777P_OLAP - PARP_L777P_APO	0.5	-0.5205	0.0267	-1.0428	0.0533	-0.0695	0.0036	0.5576	0.001
PARP_TAG	273	290	VSKSANYCHTSQGDPIGL	16	PARP_L777P_OLAP - PARP_L777P_APO	0.5	-0.2185	0.008	-0.6724	0.024	-0.042	0.0015	0.5576	0.001
PARP_TAG	1	6	MLNDIF	5	PARP_L777P_OLAP - PARP_L777P_APO	5	0.0011	0.0873	0.0096	0.0873	0.0019	0.0175	0.5576	0.001
PARP_TAG	29	43	YFQGSKSKLPKPVQD	12	PARP_L777P_OLAP - PARP_L777P_APO	5	0.0213	0.0388	0.0657	0.1163	0.0055	0.0097	0.5576	0.001
PARP_TAG	29	44	YFQGSKSKLPKPVQDL	13	PARP_L777P_OLAP - PARP_L777P_APO	5	0.0281	0.0266	0.1111	0.1064	0.0085	0.0082	0.5576	0.001
PARP_TAG	31	44	QGSKSKLPKPVQDL	11	PARP_L777P_OLAP - PARP_L777P_APO	5	-0.0072	0.059	-0.0172	0.1769	-0.0016	0.0161	0.5576	0.001
PARP_TAG	44	49	LIKMIF	5	PARP_L777P_OLAP - PARP_L777P_APO	5	-0.0085	0.0113	-0.016	0.0226	-0.0032	0.0045	0.5576	0.001
PARP_TAG	48	53	IFDVES	5	PARP_L777P_OLAP - PARP_L777P_APO	5	-0.0663	0.0454	-0.0634	0.0454	-0.0127	0.0091	0.5576	0.001
PARP_TAG	48	54	IFDVESM	6	PARP_L777P_OLAP - PARP_L777P_APO	5	0.2443	0.0803	0.252	0.0803	0.042	0.0134	0.5576	0.001
PARP_TAG	48	60	IFDVESMKKAMVE	12	PARP_L777P_OLAP - PARP_L777P_APO	5	0.5677	0.1037	1.7142	0.311	0.1428	0.0259	0.5576	0.001
PARP_TAG	48	61	IFDVESMKKAMVEY	13	PARP_L777P_OLAP - PARP_L777P_APO	5	0.557	0.1022	1.6767	0.3067	0.129	0.0236	0.5576	0.001
PARP_TAG	49	60	FDVESMKKAMVE	11	PARP_L777P_OLAP - PARP_L777P_APO	5	0.8652	0.1681	1.5661	0.3363	0.1424	0.0306	0.5576	0.001
PARP_TAG	50	60	DVESMKKAMVE	10	PARP_L777P_OLAP - PARP_L777P_APO	5	0.5425	0.1169	1.6318	0.3508	0.1632	0.0351	0.5576	0.001
PARP_TAG	50	61	DVESMKKAMVEY	11	PARP_L777P_OLAP - PARP_L777P_APO	5	0.585	0.07	1.7477	0.21	0.1589	0.0191	0.5576	0.001
PARP_TAG	55	60	KKAMVE	5	PARP_L777P_OLAP - PARP_L777P_APO	5	0.3114	0.0999	0.6199	0.1998	0.124	0.04	0.5576	0.001
PARP_TAG	55	62	KKAMVEYE	7	PARP_L777P_OLAP - PARP_L777P_APO	5	0.398	0.0395	0.7916	0.0789	0.1131	0.0113	0.5576	0.001
PARP_TAG	61	81	YEIDLQKMPLGKLSKRQIQAA	19	PARP_L777P_OLAP - PARP_L777P_APO	5	0.0587	0.0624	0.2204	0.2496	0.0116	0.0131	0.5576	0.001
PARP_TAG	62	81	EIDLQKMPLGKLSKRQIQAA	18	PARP_L777P_OLAP - PARP_L777P_APO	5	0.0353	0.0497	0.1539	0.1989	0.0086	0.011	0.5576	0.001
PARP_TAG	63	81	IDLQKMPLGKLSKRQIQAA	17	PARP_L777P_OLAP - PARP_L777P_APO	5	0.0125	0.0455	0.0376	0.1821	0.0022	0.0107	0.5576	0.001
PARP_TAG	65	72	LQKMPLGK	6	PARP_L777P_OLAP - PARP_L777P_APO	5	-0.0143	0.0344	-0.0393	0.0687	-0.0066	0.0115	0.5576	0.001
PARP_TAG	65	81	LQKMPLGKLSKRQIQAA	15	PARP_L777P_OLAP - PARP_L777P_APO	5	0.0316	0.0443	0.1207	0.1772	0.008	0.0118	0.5576	0.001
PARP_TAG	65	82	LQKMPLGKLSKRQIQAAY	16	PARP_L777P_OLAP - PARP_L777P_APO	5	0.0334	0.0569	0.1238	0.2277	0.0077	0.0142	0.5576	0.001
PARP_TAG	66	81	QKMPLGKLSKRQIQAA	14	PARP_L777P_OLAP - PARP_L777P_APO	5	0.036	0.0613	0.1109	0.184	0.0079	0.0131	0.5576	0.001
PARP_TAG	66	82	QKMPLGKLSKRQIQAAY	15	PARP_L777P_OLAP - PARP_L777P_APO	5	0.0495	0.061	0.1458	0.1829	0.0097	0.0122	0.5576	0.001
PARP_TAG	74	81	SKRQIQAA	7	PARP_L777P_OLAP - PARP_L777P_APO	5	0.0135	0.0447	0.0375	0.0895	0.0054	0.0128	0.5576	0.001
PARP_TAG	82	100	YSILSEVQQAVSQGSSDSQ	18	PARP_L777P_OLAP - PARP_L777P_APO	5	0.0399	0.0873	0.0935	0.1746	0.0052	0.0097	0.5576	0.001
PARP_TAG	86	100	SEVQQAVSQGSSDSQ	14	PARP_L777P_OLAP - PARP_L777P_APO	5	0.0178	0.1075	0.0411	0.215	0.0029	0.0154	0.5576	0.001
PARP_TAG	86	102	SEVQQAVSQGSSDSQIL	16	PARP_L777P_OLAP - PARP_L777P_APO	5	0.0057	0.0717	0.0257	0.1434	0.0016	0.009	0.5576	0.001
PARP_TAG	86	103	SEVQQAVSQGSSDSQILD	17	PARP_L777P_OLAP - PARP_L777P_APO	5	0.0206	0.0636	0.0349	0.1271	0.0021	0.0075	0.5576	0.001
PARP_TAG	86	104	SEVQQAVSQGSSDSQILDL	18	PARP_L777P_OLAP - PARP_L777P_APO	5	-0.0085	0.0898	-0.0158	0.1796	-0.0009	0.01	0.5576	0.001
PARP_TAG	86	108	SEVQQAVSQGSSDSQILDLSNRF	22	PARP_L777P_OLAP - PARP_L777P_APO	5	0.0577	0.1199	0.1806	0.3598	0.0082	0.0164	0.5576	0.001
PARP_TAG	88	101	VQQAVSQGSSDSQI	13	PARP_L777P_OLAP - PARP_L777P_APO	5	-0.0292	0.0908	-0.0484	0.1816	-0.0037	0.014	0.5576	0.001
PARP_TAG	88	102	VQQAVSQGSSDSQIL	14	PARP_L777P_OLAP - PARP_L777P_APO	5	-0.0498	0.0706	-0.0884	0.1413	-0.0063	0.0101	0.5576	0.001
PARP_TAG	88	104	VQQAVSQGSSDSQILDL	16	PARP_L777P_OLAP - PARP_L777P_APO	5	-0.0342	0.0976	-0.0571	0.1953	-0.0036	0.0122	0.5576	0.001
PARP_TAG	90	104	QAVSQGSSDSQILDL	14	PARP_L777P_OLAP - PARP_L777P_APO	5	-0.016	0.0864	-0.0075	0.1727	-0.0005	0.0123	0.5576	0.001
PARP_TAG	91	104	AVSQGSSDSQILDL	13	PARP_L777P_OLAP - PARP_L777P_APO	5	-0.0441	0.0831	-0.0727	0.1662	-0.0056	0.0128	0.5576	0.001
PARP_TAG	92	104	VSQGSSDSQILDL	12	PARP_L777P_OLAP - PARP_L777P_APO	5	-0.0713	0.0528	-0.151	0.1057	-0.0126	0.0088	0.5576	0.001
PARP_TAG	101	108	ILDLSNRF	7	PARP_L777P_OLAP - PARP_L777P_APO	5	0.0506	0.0632	0.1177	0.1264	0.0168	0.0181	0.5576	0.001
PARP_TAG	102	108	LDLSNRF	6	PARP_L777P_OLAP - PARP_L777P_APO	5	0.0282	0.0447	0.0531	0.0895	0.0089	0.0149	0.5576	0.001
PARP_TAG	109	117	YTLIPHDFG	7	PARP_L777P_OLAP - PARP_L777P_APO	5	0.0405	0.0419	0.0756	0.0839	0.0108	0.012	0.5576	0.001
PARP_TAG	109	124	YTLIPHDFGMKKPPLL	12	PARP_L777P_OLAP - PARP_L777P_APO	5	0.0284	0.0227	0.1107	0.0906	0.0092	0.0076	0.5576	0.001
PARP_TAG	109	127	YTLIPHDFGMKKPPLLNNA	15	PARP_L777P_OLAP - PARP_L777P_APO	5	0.0307	0.0312	0.1251	0.1248	0.0083	0.0083	0.5576	0.001
PARP_TAG	109	128	YTLIPHDFGMKKPPLLNNAD	16	PARP_L777P_OLAP - PARP_L777P_APO	5	0.0281	0.0347	0.1137	0.1387	0.0071	0.0087	0.5576	0.001
PARP_TAG	109	131	YTLIPHDFGMKKPPLLNNADSVQ	19	PARP_L777P_OLAP - PARP_L777P_APO	5	0.0746	0.0482	0.3044	0.1926	0.016	0.0101	0.5576	0.001
PARP_TAG	109	132	YTLIPHDFGMKKPPLLNNADSVQA	20	PARP_L777P_OLAP - PARP_L777P_APO	5	0.0799	0.051	0.3149	0.2042	0.0157	0.0102	0.5576	0.001
PARP_TAG	110	124	TLIPHDFGMKKPPLL	11	PARP_L777P_OLAP - PARP_L777P_APO	5	0.0134	0.0629	0.0298	0.1888	0.0027	0.0172	0.5576	0.001
PARP_TAG	111	124	LIPHDFGMKKPPLL	10	PARP_L777P_OLAP - PARP_L777P_APO	5	0.0802	0.0508	0.2183	0.1524	0.0218	0.0152	0.5576	0.001
PARP_TAG	111	127	LIPHDFGMKKPPLLNNA	13	PARP_L777P_OLAP - PARP_L777P_APO	5	0.0207	0.0671	0.0723	0.2012	0.0056	0.0155	0.5576	0.001
PARP_TAG	113	124	PHDFGMKKPPLL	8	PARP_L777P_OLAP - PARP_L777P_APO	5	0.0776	0.0698	0.1499	0.1396	0.0187	0.0174	0.5576	0.001
PARP_TAG	113	127	PHDFGMKKPPLLNNA	11	PARP_L777P_OLAP - PARP_L777P_APO	5	0.0619	0.1031	0.1362	0.2062	0.0124	0.0187	0.5576	0.001
PARP_TAG	116	131	FGMKKPPLLNNADSVQ	13	PARP_L777P_OLAP - PARP_L777P_APO	5	0.0923	0.0858	0.2345	0.2575	0.018	0.0198	0.5576	0.001
PARP_TAG	118	127	MKKPPLLNNA	7	PARP_L777P_OLAP - PARP_L777P_APO	5	0.0165	0.0296	0.0296	0.0592	0.0042	0.0085	0.5576	0.001
PARP_TAG	118	131	MKKPPLLNNADSVQ	11	PARP_L777P_OLAP - PARP_L777P_APO	5	0.0901	0.0845	0.1884	0.1689	0.0171	0.0154	0.5576	0.001
PARP_TAG	132	137	AKVEML	5	PARP_L777P_OLAP - PARP_L777P_APO	5	0.3155	0.1789	0.3157	0.1789	0.0631	0.0358	0.5576	0.001
PARP_TAG	137	142	LDNLLD	5	PARP_L777P_OLAP - PARP_L777P_APO	5	0.4367	0.1365	0.4421	0.1365	0.0884	0.0273	0.5576	0.001
PARP_TAG	151	166	RGGSDDSSKDPIDVNY	14	PARP_L777P_OLAP - PARP_L777P_APO	5	0.0082	0.035	0.0188	0.07	0.0013	0.005	0.5576	0.001
PARP_TAG	163	181	DVNYEKLKTDIKVVDRDSE	18	PARP_L777P_OLAP - PARP_L777P_APO	5	0.0251	0.0465	0.0474	0.1861	0.0026	0.0103	0.5576	0.001
PARP_TAG	166	171	YEKLKT	5	PARP_L777P_OLAP - PARP_L777P_APO	5	-0.0036	0.02	-0.0096	0.04	-0.0019	0.008	0.5576	0.001
PARP_TAG	166	181	YEKLKTDIKVVDRDSE	15	PARP_L777P_OLAP - PARP_L777P_APO	5	0.0213	0.0214	0.0882	0.0856	0.0059	0.0057	0.5576	0.001
PARP_TAG	166	182	YEKLKTDIKVVDRDSEE	16	PARP_L777P_OLAP - PARP_L777P_APO	5	0.0177	0.0265	0.0634	0.1061	0.004	0.0066	0.5576	0.001
PARP_TAG	166	183	YEKLKTDIKVVDRDSEEA	17	PARP_L777P_OLAP - PARP_L777P_APO	5	0.0236	0.0199	0.124	0.0796	0.0073	0.0047	0.5576	0.001
PARP_TAG	166	184	YEKLKTDIKVVDRDSEEAE	18	PARP_L777P_OLAP - PARP_L777P_APO	5	0.0401	0.0347	0.1553	0.1388	0.0086	0.0077	0.5576	0.001
PARP_TAG	167	182	EKLKTDIKVVDRDSEE	15	PARP_L777P_OLAP - PARP_L777P_APO	5	0.0207	0.0234	0.0881	0.0936	0.0059	0.0062	0.5576	0.001
PARP_TAG	167	183	EKLKTDIKVVDRDSEEA	16	PARP_L777P_OLAP - PARP_L777P_APO	5	0.0174	0.0279	0.0758	0.1116	0.0047	0.007	0.5576	0.001
PARP_TAG	167	184	EKLKTDIKVVDRDSEEAE	17	PARP_L777P_OLAP - PARP_L777P_APO	5	0.0092	0.0307	0.0352	0.1228	0.0021	0.0072	0.5576	0.001
PARP_TAG	170	181	KTDIKVVDRDSE	11	PARP_L777P_OLAP - PARP_L777P_APO	5	0.0162	0.0212	0.066	0.0637	0.006	0.0058	0.5576	0.001
PARP_TAG	170	182	KTDIKVVDRDSEE	12	PARP_L777P_OLAP - PARP_L777P_APO	5	-0.0057	0.0314	-0.0073	0.0942	-0.0006	0.0079	0.5576	0.001
PARP_TAG	172	183	DIKVVDRDSEEA	11	PARP_L777P_OLAP - PARP_L777P_APO	5	0.0732	0.094	0.1391	0.188	0.0126	0.0171	0.5576	0.001
PARP_TAG	172	184	DIKVVDRDSEEAE	12	PARP_L777P_OLAP - PARP_L777P_APO	5	0.0373	0.0311	0.1131	0.0934	0.0094	0.0078	0.5576	0.001
PARP_TAG	175	191	VVDRDSEEAEIIRKYVK	16	PARP_L777P_OLAP - PARP_L777P_APO	5	0.0405	0.0523	0.1644	0.209	0.0103	0.0131	0.5576	0.001
PARP_TAG	183	202	AEIIRKYVKNTHATTHNAYD	19	PARP_L777P_OLAP - PARP_L777P_APO	5	0.0421	0.0603	0.1647	0.2414	0.0087	0.0127	0.5576	0.001
PARP_TAG	183	203	AEIIRKYVKNTHATTHNAYDL	20	PARP_L777P_OLAP - PARP_L777P_APO	5	0.0267	0.0388	0.1024	0.1554	0.0051	0.0078	0.5576	0.001
PARP_TAG	184	204	EIIRKYVKNTHATTHNAYDLE	20	PARP_L777P_OLAP - PARP_L777P_APO	5	0.0385	0.0422	0.1345	0.1688	0.0067	0.0084	0.5576	0.001
PARP_TAG	185	202	IIRKYVKNTHATTHNAYD	17	PARP_L777P_OLAP - PARP_L777P_APO	5	0.0376	0.0555	0.1472	0.2221	0.0087	0.0131	0.5576	0.001
PARP_TAG	185	203	IIRKYVKNTHATTHNAYDL	18	PARP_L777P_OLAP - PARP_L777P_APO	5	0.0435	0.0517	0.1834	0.207	0.0102	0.0115	0.5576	0.001
PARP_TAG	186	202	IRKYVKNTHATTHNAYD	16	PARP_L777P_OLAP - PARP_L777P_APO	5	0.0688	0.0257	0.2813	0.1029	0.0176	0.0064	0.5576	0.001
PARP_TAG	186	203	IRKYVKNTHATTHNAYDL	17	PARP_L777P_OLAP - PARP_L777P_APO	5	0.0455	0.0759	0.1389	0.2276	0.0082	0.0134	0.5576	0.001
PARP_TAG	196	214	TTHNAYDLEVIDIFKIERE	18	PARP_L777P_OLAP - PARP_L777P_APO	5	0.1181	0.0365	0.3773	0.1096	0.021	0.0061	0.5576	0.001
PARP_TAG	204	209	EVIDIF	5	PARP_L777P_OLAP - PARP_L777P_APO	5	-0.0612	0.0521	-0.0608	0.0521	-0.0122	0.0104	0.5576	0.001
PARP_TAG	208	217	IFKIEREGEC	9	PARP_L777P_OLAP - PARP_L777P_APO	5	-0.005	0.0226	-0.0206	0.0679	-0.0023	0.0075	0.5576	0.001
PARP_TAG	209	217	FKIEREGEC	8	PARP_L777P_OLAP - PARP_L777P_APO	5	-0.028	0.0313	-0.0468	0.0625	-0.0059	0.0078	0.5576	0.001
PARP_TAG	209	218	FKIEREGECQ	9	PARP_L777P_OLAP - PARP_L777P_APO	5	-0.0477	0.0341	-0.0834	0.0683	-0.0093	0.0076	0.5576	0.001
PARP_TAG	210	217	KIEREGEC	7	PARP_L777P_OLAP - PARP_L777P_APO	5	-0.0433	0.0462	-0.0754	0.0924	-0.0108	0.0132	0.5576	0.001
PARP_TAG	210	226	KIEREGECQRYKPFKQL	15	PARP_L777P_OLAP - PARP_L777P_APO	5	0.0277	0.0286	0.1113	0.1144	0.0074	0.0076	0.5576	0.001
PARP_TAG	218	241	QRYKPFKQLHNRRLLWHGSRTTNF	22	PARP_L777P_OLAP - PARP_L777P_APO	5	-0.0177	0.0378	-0.1503	0.227	-0.0068	0.0103	0.5576	0.001
PARP_TAG	242	248	AGILSQG	6	PARP_L777P_OLAP - PARP_L777P_APO	5	-0.0007	0.0318	0.0023	0.0318	0.0004	0.0053	0.5576	0.001
PARP_TAG	242	249	AGILSQGL	7	PARP_L777P_OLAP - PARP_L777P_APO	5	-0.1077	0.0355	-0.1107	0.0355	-0.0158	0.0051	0.5576	0.001
PARP_TAG	262	268	MFGKGIY	6	PARP_L777P_OLAP - PARP_L777P_APO	5	-0.2361	0.0242	-0.4724	0.0484	-0.0787	0.0081	0.5576	0.001
PARP_TAG	262	269	MFGKGIYF	7	PARP_L777P_OLAP - PARP_L777P_APO	5	-0.1982	0.0173	-0.3938	0.0346	-0.0563	0.0049	0.5576	0.001
PARP_TAG	263	268	FGKGIY	5	PARP_L777P_OLAP - PARP_L777P_APO	5	-0.0508	0.0129	-0.1029	0.0258	-0.0206	0.0052	0.5576	0.001
PARP_TAG	263	269	FGKGIYF	6	PARP_L777P_OLAP - PARP_L777P_APO	5	-0.0461	0.0119	-0.0951	0.0238	-0.0159	0.004	0.5576	0.001
PARP_TAG	279	289	YCHTSQGDPIG	9	PARP_L777P_OLAP - PARP_L777P_APO	5	0.0312	0.0284	0.0746	0.0567	0.0083	0.0063	0.5576	0.001
PARP_TAG	279	290	YCHTSQGDPIGL	10	PARP_L777P_OLAP - PARP_L777P_APO	5	0.0283	0.0219	0.046	0.0439	0.0046	0.0044	0.5576	0.001
PARP_TAG	279	292	YCHTSQGDPIGLIL	12	PARP_L777P_OLAP - PARP_L777P_APO	5	0.0004	0.0217	0.0051	0.0433	0.0004	0.0036	0.5576	0.001
PARP_TAG	280	290	CHTSQGDPIGL	9	PARP_L777P_OLAP - PARP_L777P_APO	5	0.0244	0.1072	0.0282	0.2143	0.0031	0.0238	0.5576	0.001
PARP_TAG	292	298	LLGEVAL	6	PARP_L777P_OLAP - PARP_L777P_APO	5	-0.0573	0.1016	-0.0571	0.1016	-0.0095	0.0169	0.5576	0.001
PARP_TAG	292	306	LLGEVALGNMYELKH	14	PARP_L777P_OLAP - PARP_L777P_APO	5	-0.009	0.0502	0.0234	0.1506	0.0017	0.0108	0.5576	0.001
PARP_TAG	293	301	LGEVALGNM	8	PARP_L777P_OLAP - PARP_L777P_APO	5	-0.0325	0.0311	-0.0315	0.0311	-0.0039	0.0039	0.5576	0.001
PARP_TAG	294	301	GEVALGNM	7	PARP_L777P_OLAP - PARP_L777P_APO	5	-0.0169	0.068	-0.0134	0.068	-0.0019	0.0097	0.5576	0.001
PARP_TAG	296	301	VALGNM	5	PARP_L777P_OLAP - PARP_L777P_APO	5	-0.0511	0.0221	-0.0437	0.0221	-0.0087	0.0044	0.5576	0.001
PARP_TAG	310	333	ISKLPKGKHSVKGLGKTTPDPSAN	20	PARP_L777P_OLAP - PARP_L777P_APO	5	0.0023	0.0136	0.028	0.0681	0.0014	0.0034	0.5576	0.001
PARP_TAG	334	340	ISLDGVD	6	PARP_L777P_OLAP - PARP_L777P_APO	5	0.0523	0.0707	0.0491	0.0707	0.0082	0.0118	0.5576	0.001
PARP_TAG	334	352	ISLDGVDVPLGTGISSGVN	17	PARP_L777P_OLAP - PARP_L777P_APO	5	0.0257	0.1085	0.0537	0.217	0.0032	0.0128	0.5576	0.001
PARP_TAG	334	353	ISLDGVDVPLGTGISSGVND	18	PARP_L777P_OLAP - PARP_L777P_APO	5	0.0917	0.0862	0.183	0.1725	0.0102	0.0096	0.5576	0.001
PARP_TAG	334	356	ISLDGVDVPLGTGISSGVNDTSL	21	PARP_L777P_OLAP - PARP_L777P_APO	5	0.003	0.1715	0.0188	0.343	0.0009	0.0163	0.5576	0.001
PARP_TAG	337	352	DGVDVPLGTGISSGVN	14	PARP_L777P_OLAP - PARP_L777P_APO	5	-0.0357	0.0926	-0.0753	0.1852	-0.0054	0.0132	0.5576	0.001
PARP_TAG	337	353	DGVDVPLGTGISSGVND	15	PARP_L777P_OLAP - PARP_L777P_APO	5	0.0011	0.0866	0.0043	0.1731	0.0003	0.0115	0.5576	0.001
PARP_TAG	337	356	DGVDVPLGTGISSGVNDTSL	18	PARP_L777P_OLAP - PARP_L777P_APO	5	0.0461	0.1196	0.0913	0.2391	0.0051	0.0133	0.5576	0.001
PARP_TAG	337	357	DGVDVPLGTGISSGVNDTSLL	19	PARP_L777P_OLAP - PARP_L777P_APO	5	0.1032	0.1285	0.2202	0.257	0.0116	0.0135	0.5576	0.001
PARP_TAG	341	352	VPLGTGISSGVN	10	PARP_L777P_OLAP - PARP_L777P_APO	5	-0.0235	0.0638	-0.0441	0.1275	-0.0044	0.0128	0.5576	0.001
PARP_TAG	341	353	VPLGTGISSGVND	11	PARP_L777P_OLAP - PARP_L777P_APO	5	-0.0292	0.0829	-0.0506	0.1659	-0.0046	0.0151	0.5576	0.001
PARP_TAG	341	356	VPLGTGISSGVNDTSL	14	PARP_L777P_OLAP - PARP_L777P_APO	5	-0.0094	0.0913	-0.0097	0.1825	-0.0007	0.013	0.5576	0.001
PARP_TAG	341	357	VPLGTGISSGVNDTSLL	15	PARP_L777P_OLAP - PARP_L777P_APO	5	0.0317	0.0847	0.0728	0.1695	0.0049	0.0113	0.5576	0.001
PARP_TAG	347	364	ISSGVNDTSLLYNEYIVY	17	PARP_L777P_OLAP - PARP_L777P_APO	5	-0.0197	0.0902	-0.077	0.1804	-0.0045	0.0106	0.5576	0.001
PARP_TAG	362	367	IVYDIA	5	PARP_L777P_OLAP - PARP_L777P_APO	5	-0.1286	0.0477	-0.126	0.0477	-0.0252	0.0095	0.5576	0.001
PARP_TAG	362	368	IVYDIAQ	6	PARP_L777P_OLAP - PARP_L777P_APO	5	-0.1375	0.055	-0.1349	0.055	-0.0225	0.0092	0.5576	0.001
PARP_TAG	362	379	IVYDIAQVNLKYLLKLKF	17	PARP_L777P_OLAP - PARP_L777P_APO	5	-0.074	0.0345	-0.3359	0.1379	-0.0198	0.0081	0.5576	0.001
PARP_TAG	365	371	DIAQVNL	6	PARP_L777P_OLAP - PARP_L777P_APO	5	-0.1263	0.1151	-0.125	0.1151	-0.0208	0.0192	0.5576	0.001
PARP_TAG	365	379	DIAQVNLKYLLKLKF	14	PARP_L777P_OLAP - PARP_L777P_APO	5	-0.0157	0.0213	-0.0481	0.085	-0.0034	0.0061	0.5576	0.001
PARP_TAG	366	371	IAQVNL	5	PARP_L777P_OLAP - PARP_L777P_APO	5	-0.175	0.0981	-0.1685	0.0981	-0.0337	0.0196	0.5576	0.001
PARP_TAG	366	373	IAQVNLKY	7	PARP_L777P_OLAP - PARP_L777P_APO	5	-0.0939	0.0363	-0.1835	0.0726	-0.0262	0.0104	0.5576	0.001
PARP_TAG	366	377	IAQVNLKYLLKL	11	PARP_L777P_OLAP - PARP_L777P_APO	5	-0.0374	0.0136	-0.1012	0.0407	-0.0092	0.0037	0.5576	0.001
PARP_TAG	366	379	IAQVNLKYLLKLKF	13	PARP_L777P_OLAP - PARP_L777P_APO	5	-0.0214	0.0104	-0.0925	0.0415	-0.0071	0.0032	0.5576	0.001
PARP_TAG	368	373	QVNLKY	5	PARP_L777P_OLAP - PARP_L777P_APO	5	-0.0875	0.0311	-0.1785	0.0622	-0.0357	0.0124	0.5576	0.001
PARP_TAG	368	374	QVNLKYL	6	PARP_L777P_OLAP - PARP_L777P_APO	5	-0.0882	0.0564	-0.1811	0.1129	-0.0302	0.0188	0.5576	0.001
PARP_TAG	368	375	QVNLKYLL	7	PARP_L777P_OLAP - PARP_L777P_APO	5	-0.0884	0.0489	-0.1746	0.0977	-0.0249	0.014	0.5576	0.001
PARP_TAG	368	377	QVNLKYLLKL	9	PARP_L777P_OLAP - PARP_L777P_APO	5	-0.0429	0.0179	-0.1437	0.0536	-0.016	0.006	0.5576	0.001
PARP_TAG	368	379	QVNLKYLLKLKF	11	PARP_L777P_OLAP - PARP_L777P_APO	5	-0.0575	0.0364	-0.1987	0.1093	-0.0181	0.0099	0.5576	0.001
PARP_TAG	369	375	VNLKYLL	6	PARP_L777P_OLAP - PARP_L777P_APO	5	-0.0596	0.0477	-0.1216	0.0953	-0.0203	0.0159	0.5576	0.001
PARP_TAG	369	377	VNLKYLLKL	8	PARP_L777P_OLAP - PARP_L777P_APO	5	-0.0674	0.0386	-0.1303	0.0772	-0.0163	0.0096	0.5576	0.001
PARP_TAG	369	379	VNLKYLLKLKF	10	PARP_L777P_OLAP - PARP_L777P_APO	5	-0.0374	0.0301	-0.0927	0.0902	-0.0093	0.009	0.5576	0.001
PARP_TAG	370	377	NLKYLLKL	7	PARP_L777P_OLAP - PARP_L777P_APO	5	-0.0618	0.0481	-0.1122	0.0962	-0.016	0.0137	0.5576	0.001
PARP_TAG	371	376	LKYLLK	5	PARP_L777P_OLAP - PARP_L777P_APO	5	0.0017	0.0098	0.0075	0.0196	0.0015	0.0039	0.5576	0.001
PARP_TAG	372	379	KYLLKLKF	7	PARP_L777P_OLAP - PARP_L777P_APO	5	-0.011	0.0091	-0.0144	0.0182	-0.0021	0.0026	0.5576	0.001
PARP_TAG	374	379	LLKLKF	5	PARP_L777P_OLAP - PARP_L777P_APO	5	-0.0126	0.0024	-0.0312	0.0047	-0.0062	0.0009	0.5576	0.001
PARP_TAG	378	383	KFNFKT	5	PARP_L777P_OLAP - PARP_L777P_APO	5	0.0089	0.0139	0.0187	0.0278	0.0037	0.0056	0.5576	0.001
PARP_TAG	53	61	SMKKAMVEY	8	PARP_L777P_OLAP - PARP_L777P_APO	5	0.796	0.0639	1.591	0.1278	0.1989	0.016	0.5576	0.001
PARP_TAG	242	256	AGILSQGLRIAPPEA	12	PARP_L777P_OLAP - PARP_L777P_APO	5	-1.1033	0.0235	-2.2304	0.047	-0.1859	0.0039	0.5576	0.001
PARP_TAG	242	261	AGILSQGLRIAPPEAPVTGY	16	PARP_L777P_OLAP - PARP_L777P_APO	5	-0.9147	0.0417	-2.7614	0.1251	-0.1726	0.0078	0.5576	0.001
PARP_TAG	242	262	AGILSQGLRIAPPEAPVTGYM	17	PARP_L777P_OLAP - PARP_L777P_APO	5	-0.649	0.041	-1.9458	0.123	-0.1145	0.0072	0.5576	0.001
PARP_TAG	246	261	SQGLRIAPPEAPVTGY	12	PARP_L777P_OLAP - PARP_L777P_APO	5	-1.069	0.0585	-2.1324	0.1169	-0.1777	0.0097	0.5576	0.001
PARP_TAG	246	262	SQGLRIAPPEAPVTGYM	13	PARP_L777P_OLAP - PARP_L777P_APO	5	-1.0604	0.0549	-2.1186	0.1098	-0.163	0.0084	0.5576	0.001
PARP_TAG	249	261	LRIAPPEAPVTGY	9	PARP_L777P_OLAP - PARP_L777P_APO	5	-0.7142	0.0471	-1.4322	0.0942	-0.1591	0.0105	0.5576	0.001
PARP_TAG	249	262	LRIAPPEAPVTGYM	10	PARP_L777P_OLAP - PARP_L777P_APO	5	-0.7267	0.0466	-1.4575	0.0931	-0.1458	0.0093	0.5576	0.001
PARP_TAG	249	263	LRIAPPEAPVTGYMF	11	PARP_L777P_OLAP - PARP_L777P_APO	5	-0.8216	0.1002	-1.6163	0.2003	-0.1469	0.0182	0.5576	0.001
PARP_TAG	273	289	VSKSANYCHTSQGDPIG	15	PARP_L777P_OLAP - PARP_L777P_APO	5	-1.085	0.0436	-2.1718	0.0872	-0.1448	0.0058	0.5576	0.001
PARP_TAG	273	290	VSKSANYCHTSQGDPIGL	16	PARP_L777P_OLAP - PARP_L777P_APO	5	-0.6059	0.0216	-1.8347	0.0648	-0.1147	0.004	0.5576	0.001
PARP_TAG	273	292	VSKSANYCHTSQGDPIGLIL	18	PARP_L777P_OLAP - PARP_L777P_APO	5	-0.3982	0.0275	-1.2031	0.0825	-0.0668	0.0046	0.5576	0.001
PARP_TAG	1	6	MLNDIF	5	PARP_L777P_OLAP - PARP_L777P_APO	30	-0.0998	0.0666	-0.0913	0.0666	-0.0183	0.0133	0.5576	0.001
PARP_TAG	29	43	YFQGSKSKLPKPVQD	12	PARP_L777P_OLAP - PARP_L777P_APO	30	-0.0304	0.0218	-0.0896	0.0654	-0.0075	0.0054	0.5576	0.001
PARP_TAG	29	44	YFQGSKSKLPKPVQDL	13	PARP_L777P_OLAP - PARP_L777P_APO	30	-0.013	0.0151	-0.0532	0.0604	-0.0041	0.0046	0.5576	0.001
PARP_TAG	31	44	QGSKSKLPKPVQDL	11	PARP_L777P_OLAP - PARP_L777P_APO	30	0.0069	0.0236	0.025	0.0709	0.0023	0.0064	0.5576	0.001
PARP_TAG	44	49	LIKMIF	5	PARP_L777P_OLAP - PARP_L777P_APO	30	-0.012	0.0075	-0.0229	0.0149	-0.0046	0.003	0.5576	0.001
PARP_TAG	48	53	IFDVES	5	PARP_L777P_OLAP - PARP_L777P_APO	30	-0.0134	0.0516	-0.0104	0.0516	-0.0021	0.0103	0.5576	0.001
PARP_TAG	48	54	IFDVESM	6	PARP_L777P_OLAP - PARP_L777P_APO	30	0.0115	0.019	0.0192	0.019	0.0032	0.0032	0.5576	0.001
PARP_TAG	48	60	IFDVESMKKAMVE	12	PARP_L777P_OLAP - PARP_L777P_APO	30	0.1522	0.0453	0.4676	0.1359	0.039	0.0113	0.5576	0.001
PARP_TAG	48	61	IFDVESMKKAMVEY	13	PARP_L777P_OLAP - PARP_L777P_APO	30	0.2933	0.0525	0.8854	0.1574	0.0681	0.0121	0.5576	0.001
PARP_TAG	49	60	FDVESMKKAMVE	11	PARP_L777P_OLAP - PARP_L777P_APO	30	0.6289	0.0791	1.0936	0.1581	0.0994	0.0144	0.5576	0.001
PARP_TAG	50	60	DVESMKKAMVE	10	PARP_L777P_OLAP - PARP_L777P_APO	30	0.246	0.0435	0.7422	0.1304	0.0742	0.013	0.5576	0.001
PARP_TAG	53	61	SMKKAMVEY	8	PARP_L777P_OLAP - PARP_L777P_APO	30	0.5496	0.0926	1.0981	0.1852	0.1373	0.0231	0.5576	0.001
PARP_TAG	55	60	KKAMVE	5	PARP_L777P_OLAP - PARP_L777P_APO	30	0.2391	0.0441	0.4753	0.0882	0.0951	0.0176	0.5576	0.001
PARP_TAG	61	81	YEIDLQKMPLGKLSKRQIQAA	19	PARP_L777P_OLAP - PARP_L777P_APO	30	0.094	0.0541	0.3616	0.2163	0.019	0.0114	0.5576	0.001
PARP_TAG	62	81	EIDLQKMPLGKLSKRQIQAA	18	PARP_L777P_OLAP - PARP_L777P_APO	30	0.0411	0.032	0.177	0.1282	0.0098	0.0071	0.5576	0.001
PARP_TAG	63	81	IDLQKMPLGKLSKRQIQAA	17	PARP_L777P_OLAP - PARP_L777P_APO	30	0.0165	0.0286	0.0536	0.1144	0.0032	0.0067	0.5576	0.001
PARP_TAG	65	72	LQKMPLGK	6	PARP_L777P_OLAP - PARP_L777P_APO	30	-0.0032	0.032	-0.0171	0.064	-0.0028	0.0107	0.5576	0.001
PARP_TAG	65	81	LQKMPLGKLSKRQIQAA	15	PARP_L777P_OLAP - PARP_L777P_APO	30	0.0196	0.0286	0.0727	0.1143	0.0048	0.0076	0.5576	0.001
PARP_TAG	65	82	LQKMPLGKLSKRQIQAAY	16	PARP_L777P_OLAP - PARP_L777P_APO	30	0.0261	0.0471	0.0948	0.1882	0.0059	0.0118	0.5576	0.001
PARP_TAG	66	81	QKMPLGKLSKRQIQAA	14	PARP_L777P_OLAP - PARP_L777P_APO	30	0.0248	0.0385	0.0773	0.1156	0.0055	0.0083	0.5576	0.001
PARP_TAG	66	82	QKMPLGKLSKRQIQAAY	15	PARP_L777P_OLAP - PARP_L777P_APO	30	0.0687	0.0618	0.2034	0.1855	0.0136	0.0124	0.5576	0.001
PARP_TAG	74	81	SKRQIQAA	7	PARP_L777P_OLAP - PARP_L777P_APO	30	0.0592	0.0516	0.1287	0.1032	0.0184	0.0147	0.5576	0.001
PARP_TAG	82	100	YSILSEVQQAVSQGSSDSQ	18	PARP_L777P_OLAP - PARP_L777P_APO	30	0.0497	0.0713	0.1131	0.1427	0.0063	0.0079	0.5576	0.001
PARP_TAG	86	100	SEVQQAVSQGSSDSQ	14	PARP_L777P_OLAP - PARP_L777P_APO	30	0.0228	0.1007	0.051	0.2013	0.0036	0.0144	0.5576	0.001
PARP_TAG	86	102	SEVQQAVSQGSSDSQIL	16	PARP_L777P_OLAP - PARP_L777P_APO	30	0.0409	0.0648	0.096	0.1295	0.006	0.0081	0.5576	0.001
PARP_TAG	86	103	SEVQQAVSQGSSDSQILD	17	PARP_L777P_OLAP - PARP_L777P_APO	30	0.0388	0.0445	0.0715	0.0891	0.0042	0.0052	0.5576	0.001
PARP_TAG	86	104	SEVQQAVSQGSSDSQILDL	18	PARP_L777P_OLAP - PARP_L777P_APO	30	0.0374	0.0577	0.0759	0.1155	0.0042	0.0064	0.5576	0.001
PARP_TAG	86	108	SEVQQAVSQGSSDSQILDLSNRF	22	PARP_L777P_OLAP - PARP_L777P_APO	30	0.0837	0.1094	0.2587	0.3283	0.0118	0.0149	0.5576	0.001
PARP_TAG	88	101	VQQAVSQGSSDSQI	13	PARP_L777P_OLAP - PARP_L777P_APO	30	-0.0106	0.0242	-0.0112	0.0485	-0.0009	0.0037	0.5576	0.001
PARP_TAG	88	102	VQQAVSQGSSDSQIL	14	PARP_L777P_OLAP - PARP_L777P_APO	30	-0.0019	0.043	0.0075	0.0861	0.0005	0.0061	0.5576	0.001
PARP_TAG	88	104	VQQAVSQGSSDSQILDL	16	PARP_L777P_OLAP - PARP_L777P_APO	30	0.0059	0.0498	0.0231	0.0997	0.0014	0.0062	0.5576	0.001
PARP_TAG	90	104	QAVSQGSSDSQILDL	14	PARP_L777P_OLAP - PARP_L777P_APO	30	0.0228	0.0775	0.0702	0.155	0.005	0.0111	0.5576	0.001
PARP_TAG	91	104	AVSQGSSDSQILDL	13	PARP_L777P_OLAP - PARP_L777P_APO	30	-0.0196	0.0421	-0.0237	0.0843	-0.0018	0.0065	0.5576	0.001
PARP_TAG	92	104	VSQGSSDSQILDL	12	PARP_L777P_OLAP - PARP_L777P_APO	30	-0.0015	0.0363	-0.0113	0.0725	-0.0009	0.006	0.5576	0.001
PARP_TAG	101	108	ILDLSNRF	7	PARP_L777P_OLAP - PARP_L777P_APO	30	0.0747	0.0475	0.1659	0.095	0.0237	0.0136	0.5576	0.001
PARP_TAG	102	108	LDLSNRF	6	PARP_L777P_OLAP - PARP_L777P_APO	30	0.0751	0.0432	0.1469	0.0864	0.0245	0.0144	0.5576	0.001
PARP_TAG	109	117	YTLIPHDFG	7	PARP_L777P_OLAP - PARP_L777P_APO	30	0.0533	0.0232	0.1012	0.0463	0.0145	0.0066	0.5576	0.001
PARP_TAG	109	124	YTLIPHDFGMKKPPLL	12	PARP_L777P_OLAP - PARP_L777P_APO	30	0.0294	0.0299	0.1147	0.1197	0.0096	0.01	0.5576	0.001
PARP_TAG	109	127	YTLIPHDFGMKKPPLLNNA	15	PARP_L777P_OLAP - PARP_L777P_APO	30	0.0243	0.0335	0.0998	0.1339	0.0067	0.0089	0.5576	0.001
PARP_TAG	109	128	YTLIPHDFGMKKPPLLNNAD	16	PARP_L777P_OLAP - PARP_L777P_APO	30	0.0214	0.0341	0.0869	0.1362	0.0054	0.0085	0.5576	0.001
PARP_TAG	109	131	YTLIPHDFGMKKPPLLNNADSVQ	19	PARP_L777P_OLAP - PARP_L777P_APO	30	0.0223	0.0352	0.0952	0.1407	0.005	0.0074	0.5576	0.001
PARP_TAG	109	132	YTLIPHDFGMKKPPLLNNADSVQA	20	PARP_L777P_OLAP - PARP_L777P_APO	30	0.0247	0.0354	0.094	0.1417	0.0047	0.0071	0.5576	0.001
PARP_TAG	110	124	TLIPHDFGMKKPPLL	11	PARP_L777P_OLAP - PARP_L777P_APO	30	0.0115	0.0279	0.0243	0.0838	0.0022	0.0076	0.5576	0.001
PARP_TAG	111	124	LIPHDFGMKKPPLL	10	PARP_L777P_OLAP - PARP_L777P_APO	30	0.0229	0.0432	0.0464	0.1296	0.0046	0.013	0.5576	0.001
PARP_TAG	111	127	LIPHDFGMKKPPLLNNA	13	PARP_L777P_OLAP - PARP_L777P_APO	30	0.0074	0.0263	0.0322	0.0788	0.0025	0.0061	0.5576	0.001
PARP_TAG	113	124	PHDFGMKKPPLL	8	PARP_L777P_OLAP - PARP_L777P_APO	30	0.0117	0.0524	0.018	0.1049	0.0023	0.0131	0.5576	0.001
PARP_TAG	113	127	PHDFGMKKPPLLNNA	11	PARP_L777P_OLAP - PARP_L777P_APO	30	0.0392	0.062	0.0909	0.1239	0.0083	0.0113	0.5576	0.001
PARP_TAG	116	131	FGMKKPPLLNNADSVQ	13	PARP_L777P_OLAP - PARP_L777P_APO	30	0.0312	0.0725	0.0512	0.2174	0.0039	0.0167	0.5576	0.001
PARP_TAG	118	127	MKKPPLLNNA	7	PARP_L777P_OLAP - PARP_L777P_APO	30	0.0204	0.0315	0.0375	0.0631	0.0054	0.009	0.5576	0.001
PARP_TAG	118	131	MKKPPLLNNADSVQ	11	PARP_L777P_OLAP - PARP_L777P_APO	30	0.0042	0.0283	0.0166	0.0566	0.0015	0.0051	0.5576	0.001
PARP_TAG	132	137	AKVEML	5	PARP_L777P_OLAP - PARP_L777P_APO	30	0.4135	0.106	0.4137	0.106	0.0827	0.0212	0.5576	0.001
PARP_TAG	137	142	LDNLLD	5	PARP_L777P_OLAP - PARP_L777P_APO	30	0.3512	0.0679	0.3567	0.0679	0.0713	0.0136	0.5576	0.001
PARP_TAG	151	166	RGGSDDSSKDPIDVNY	14	PARP_L777P_OLAP - PARP_L777P_APO	30	0.0022	0.1164	0.0069	0.2329	0.0005	0.0166	0.5576	0.001
PARP_TAG	163	181	DVNYEKLKTDIKVVDRDSE	18	PARP_L777P_OLAP - PARP_L777P_APO	30	-0.0002	0.067	-0.0537	0.2681	-0.003	0.0149	0.5576	0.001
PARP_TAG	166	171	YEKLKT	5	PARP_L777P_OLAP - PARP_L777P_APO	30	0.0089	0.0242	0.0155	0.0484	0.0031	0.0097	0.5576	0.001
PARP_TAG	166	181	YEKLKTDIKVVDRDSE	15	PARP_L777P_OLAP - PARP_L777P_APO	30	-0.039	0.0354	-0.1526	0.1416	-0.0102	0.0094	0.5576	0.001
PARP_TAG	166	182	YEKLKTDIKVVDRDSEE	16	PARP_L777P_OLAP - PARP_L777P_APO	30	-0.0236	0.0176	-0.1015	0.0703	-0.0063	0.0044	0.5576	0.001
PARP_TAG	166	183	YEKLKTDIKVVDRDSEEA	17	PARP_L777P_OLAP - PARP_L777P_APO	30	-0.0474	0.0149	-0.1599	0.0597	-0.0094	0.0035	0.5576	0.001
PARP_TAG	166	184	YEKLKTDIKVVDRDSEEAE	18	PARP_L777P_OLAP - PARP_L777P_APO	30	-0.0281	0.0441	-0.1174	0.1764	-0.0065	0.0098	0.5576	0.001
PARP_TAG	167	182	EKLKTDIKVVDRDSEE	15	PARP_L777P_OLAP - PARP_L777P_APO	30	-0.0234	0.0193	-0.0886	0.0774	-0.0059	0.0052	0.5576	0.001
PARP_TAG	167	183	EKLKTDIKVVDRDSEEA	16	PARP_L777P_OLAP - PARP_L777P_APO	30	-0.0222	0.0152	-0.0826	0.0606	-0.0052	0.0038	0.5576	0.001
PARP_TAG	167	184	EKLKTDIKVVDRDSEEAE	17	PARP_L777P_OLAP - PARP_L777P_APO	30	-0.0185	0.0169	-0.0755	0.0676	-0.0044	0.004	0.5576	0.001
PARP_TAG	170	181	KTDIKVVDRDSE	11	PARP_L777P_OLAP - PARP_L777P_APO	30	-0.0185	0.052	-0.0383	0.1561	-0.0035	0.0142	0.5576	0.001
PARP_TAG	170	182	KTDIKVVDRDSEE	12	PARP_L777P_OLAP - PARP_L777P_APO	30	-0.0084	0.0223	-0.0156	0.067	-0.0013	0.0056	0.5576	0.001
PARP_TAG	172	183	DIKVVDRDSEEA	11	PARP_L777P_OLAP - PARP_L777P_APO	30	0.0083	0.0438	0.0092	0.0876	0.0008	0.008	0.5576	0.001
PARP_TAG	172	184	DIKVVDRDSEEAE	12	PARP_L777P_OLAP - PARP_L777P_APO	30	-0.0027	0.0237	-0.0067	0.0712	-0.0006	0.0059	0.5576	0.001
PARP_TAG	175	191	VVDRDSEEAEIIRKYVK	16	PARP_L777P_OLAP - PARP_L777P_APO	30	-0.0075	0.0223	-0.0278	0.0893	-0.0017	0.0056	0.5576	0.001
PARP_TAG	183	202	AEIIRKYVKNTHATTHNAYD	19	PARP_L777P_OLAP - PARP_L777P_APO	30	-0.0189	0.0242	-0.079	0.097	-0.0042	0.0051	0.5576	0.001
PARP_TAG	183	203	AEIIRKYVKNTHATTHNAYDL	20	PARP_L777P_OLAP - PARP_L777P_APO	30	-0.0099	0.0184	-0.044	0.0738	-0.0022	0.0037	0.5576	0.001
PARP_TAG	184	204	EIIRKYVKNTHATTHNAYDLE	20	PARP_L777P_OLAP - PARP_L777P_APO	30	-0.0072	0.0375	-0.0487	0.15	-0.0024	0.0075	0.5576	0.001
PARP_TAG	185	202	IIRKYVKNTHATTHNAYD	17	PARP_L777P_OLAP - PARP_L777P_APO	30	-0.0196	0.0261	-0.0818	0.1044	-0.0048	0.0061	0.5576	0.001
PARP_TAG	185	203	IIRKYVKNTHATTHNAYDL	18	PARP_L777P_OLAP - PARP_L777P_APO	30	-0.0204	0.0328	-0.072	0.1312	-0.004	0.0073	0.5576	0.001
PARP_TAG	186	202	IRKYVKNTHATTHNAYD	16	PARP_L777P_OLAP - PARP_L777P_APO	30	-0.0464	0.048	-0.1797	0.1919	-0.0112	0.012	0.5576	0.001
PARP_TAG	186	203	IRKYVKNTHATTHNAYDL	17	PARP_L777P_OLAP - PARP_L777P_APO	30	-0.0217	0.0408	-0.0628	0.1224	-0.0037	0.0072	0.5576	0.001
PARP_TAG	196	214	TTHNAYDLEVIDIFKIERE	18	PARP_L777P_OLAP - PARP_L777P_APO	30	0.0319	0.0673	0.1186	0.2018	0.0066	0.0112	0.5576	0.001
PARP_TAG	204	209	EVIDIF	5	PARP_L777P_OLAP - PARP_L777P_APO	30	-0.0004	0.0103	0	0.0103	0	0.0021	0.5576	0.001
PARP_TAG	208	217	IFKIEREGEC	9	PARP_L777P_OLAP - PARP_L777P_APO	30	-0.0163	0.0218	-0.0545	0.0654	-0.0061	0.0073	0.5576	0.001
PARP_TAG	209	217	FKIEREGEC	8	PARP_L777P_OLAP - PARP_L777P_APO	30	-0.0225	0.0088	-0.0359	0.0176	-0.0045	0.0022	0.5576	0.001
PARP_TAG	209	218	FKIEREGECQ	9	PARP_L777P_OLAP - PARP_L777P_APO	30	0.0563	0.037	0.1247	0.0739	0.0139	0.0082	0.5576	0.001
PARP_TAG	210	217	KIEREGEC	7	PARP_L777P_OLAP - PARP_L777P_APO	30	-0.0202	0.0396	-0.0292	0.0792	-0.0042	0.0113	0.5576	0.001
PARP_TAG	210	226	KIEREGECQRYKPFKQL	15	PARP_L777P_OLAP - PARP_L777P_APO	30	0.017	0.031	0.0686	0.124	0.0046	0.0083	0.5576	0.001
PARP_TAG	218	241	QRYKPFKQLHNRRLLWHGSRTTNF	22	PARP_L777P_OLAP - PARP_L777P_APO	30	-0.0618	0.0286	-0.4149	0.1716	-0.0189	0.0078	0.5576	0.001
PARP_TAG	242	248	AGILSQG	6	PARP_L777P_OLAP - PARP_L777P_APO	30	-0.0304	0.0111	-0.0274	0.0111	-0.0046	0.0018	0.5576	0.001
PARP_TAG	242	249	AGILSQGL	7	PARP_L777P_OLAP - PARP_L777P_APO	30	-0.28	0.0166	-0.2829	0.0166	-0.0404	0.0024	0.5576	0.001
PARP_TAG	262	268	MFGKGIY	6	PARP_L777P_OLAP - PARP_L777P_APO	30	-0.2083	0.0194	-0.4169	0.0388	-0.0695	0.0065	0.5576	0.001
PARP_TAG	262	269	MFGKGIYF	7	PARP_L777P_OLAP - PARP_L777P_APO	30	-0.1822	0.0099	-0.3618	0.0198	-0.0517	0.0028	0.5576	0.001
PARP_TAG	263	268	FGKGIY	5	PARP_L777P_OLAP - PARP_L777P_APO	30	-0.1339	0.0107	-0.2691	0.0214	-0.0538	0.0043	0.5576	0.001
PARP_TAG	263	269	FGKGIYF	6	PARP_L777P_OLAP - PARP_L777P_APO	30	-0.1188	0.0062	-0.2406	0.0123	-0.0401	0.0021	0.5576	0.001
PARP_TAG	273	292	VSKSANYCHTSQGDPIGLIL	18	PARP_L777P_OLAP - PARP_L777P_APO	30	-0.3953	0.0392	-1.1944	0.1177	-0.0664	0.0065	0.5576	0.001
PARP_TAG	279	289	YCHTSQGDPIG	9	PARP_L777P_OLAP - PARP_L777P_APO	30	0.0105	0.0141	0.0332	0.0282	0.0037	0.0031	0.5576	0.001
PARP_TAG	279	290	YCHTSQGDPIGL	10	PARP_L777P_OLAP - PARP_L777P_APO	30	-0.0023	0.0068	-0.015	0.0136	-0.0015	0.0014	0.5576	0.001
PARP_TAG	279	292	YCHTSQGDPIGLIL	12	PARP_L777P_OLAP - PARP_L777P_APO	30	-0.025	0.012	-0.0458	0.0241	-0.0038	0.002	0.5576	0.001
PARP_TAG	280	290	CHTSQGDPIGL	9	PARP_L777P_OLAP - PARP_L777P_APO	30	-0.0137	0.0276	-0.0479	0.0553	-0.0053	0.0061	0.5576	0.001
PARP_TAG	292	298	LLGEVAL	6	PARP_L777P_OLAP - PARP_L777P_APO	30	-0.0074	0.0253	-0.0073	0.0253	-0.0012	0.0042	0.5576	0.001
PARP_TAG	292	306	LLGEVALGNMYELKH	14	PARP_L777P_OLAP - PARP_L777P_APO	30	-0.0255	0.0393	-0.0263	0.1178	-0.0019	0.0084	0.5576	0.001
PARP_TAG	293	301	LGEVALGNM	8	PARP_L777P_OLAP - PARP_L777P_APO	30	0.0284	0.0173	0.0294	0.0173	0.0037	0.0022	0.5576	0.001
PARP_TAG	294	301	GEVALGNM	7	PARP_L777P_OLAP - PARP_L777P_APO	30	-0.0032	0.054	0.0003	0.054	0	0.0077	0.5576	0.001
PARP_TAG	296	301	VALGNM	5	PARP_L777P_OLAP - PARP_L777P_APO	30	0.0115	0.0171	0.0189	0.0171	0.0038	0.0034	0.5576	0.001
PARP_TAG	310	333	ISKLPKGKHSVKGLGKTTPDPSAN	20	PARP_L777P_OLAP - PARP_L777P_APO	30	0.0056	0.0444	0.0444	0.222	0.0022	0.0111	0.5576	0.001
PARP_TAG	334	340	ISLDGVD	6	PARP_L777P_OLAP - PARP_L777P_APO	30	0.0441	0.0255	0.0408	0.0255	0.0068	0.0042	0.5576	0.001
PARP_TAG	334	352	ISLDGVDVPLGTGISSGVN	17	PARP_L777P_OLAP - PARP_L777P_APO	30	0.0324	0.0665	0.0671	0.1329	0.0039	0.0078	0.5576	0.001
PARP_TAG	334	353	ISLDGVDVPLGTGISSGVND	18	PARP_L777P_OLAP - PARP_L777P_APO	30	0.0328	0.0432	0.0653	0.0863	0.0036	0.0048	0.5576	0.001
PARP_TAG	334	356	ISLDGVDVPLGTGISSGVNDTSL	21	PARP_L777P_OLAP - PARP_L777P_APO	30	0.0322	0.0553	0.0772	0.1106	0.0037	0.0053	0.5576	0.001
PARP_TAG	337	352	DGVDVPLGTGISSGVN	14	PARP_L777P_OLAP - PARP_L777P_APO	30	-0.0097	0.0337	-0.0234	0.0675	-0.0017	0.0048	0.5576	0.001
PARP_TAG	337	353	DGVDVPLGTGISSGVND	15	PARP_L777P_OLAP - PARP_L777P_APO	30	0.0097	0.0506	0.0214	0.1012	0.0014	0.0067	0.5576	0.001
PARP_TAG	337	356	DGVDVPLGTGISSGVNDTSL	18	PARP_L777P_OLAP - PARP_L777P_APO	30	0.0335	0.0381	0.0661	0.0762	0.0037	0.0042	0.5576	0.001
PARP_TAG	337	357	DGVDVPLGTGISSGVNDTSLL	19	PARP_L777P_OLAP - PARP_L777P_APO	30	0.0587	0.0907	0.1311	0.1815	0.0069	0.0096	0.5576	0.001
PARP_TAG	341	352	VPLGTGISSGVN	10	PARP_L777P_OLAP - PARP_L777P_APO	30	-0.012	0.0346	-0.0211	0.0691	-0.0021	0.0069	0.5576	0.001
PARP_TAG	341	353	VPLGTGISSGVND	11	PARP_L777P_OLAP - PARP_L777P_APO	30	-0.0089	0.0373	-0.01	0.0745	-0.0009	0.0068	0.5576	0.001
PARP_TAG	341	356	VPLGTGISSGVNDTSL	14	PARP_L777P_OLAP - PARP_L777P_APO	30	0.0128	0.0336	0.0347	0.0671	0.0025	0.0048	0.5576	0.001
PARP_TAG	341	357	VPLGTGISSGVNDTSLL	15	PARP_L777P_OLAP - PARP_L777P_APO	30	0.0138	0.0336	0.0368	0.0673	0.0025	0.0045	0.5576	0.001
PARP_TAG	347	364	ISSGVNDTSLLYNEYIVY	17	PARP_L777P_OLAP - PARP_L777P_APO	30	0.1155	0.078	0.1933	0.1559	0.0114	0.0092	0.5576	0.001
PARP_TAG	362	367	IVYDIA	5	PARP_L777P_OLAP - PARP_L777P_APO	30	-0.0777	0.0153	-0.0752	0.0153	-0.015	0.0031	0.5576	0.001
PARP_TAG	362	368	IVYDIAQ	6	PARP_L777P_OLAP - PARP_L777P_APO	30	-0.0784	0.0122	-0.0758	0.0122	-0.0126	0.002	0.5576	0.001
PARP_TAG	362	379	IVYDIAQVNLKYLLKLKF	17	PARP_L777P_OLAP - PARP_L777P_APO	30	-0.045	0.0127	-0.2197	0.0508	-0.0129	0.003	0.5576	0.001
PARP_TAG	365	371	DIAQVNL	6	PARP_L777P_OLAP - PARP_L777P_APO	30	-0.1845	0.0253	-0.1832	0.0253	-0.0305	0.0042	0.5576	0.001
PARP_TAG	365	379	DIAQVNLKYLLKLKF	14	PARP_L777P_OLAP - PARP_L777P_APO	30	-0.0272	0.0203	-0.0942	0.0814	-0.0067	0.0058	0.5576	0.001
PARP_TAG	366	371	IAQVNL	5	PARP_L777P_OLAP - PARP_L777P_APO	30	-0.1009	0.0122	-0.0944	0.0122	-0.0189	0.0024	0.5576	0.001
PARP_TAG	366	373	IAQVNLKY	7	PARP_L777P_OLAP - PARP_L777P_APO	30	-0.0792	0.0144	-0.1542	0.0289	-0.022	0.0041	0.5576	0.001
PARP_TAG	366	377	IAQVNLKYLLKL	11	PARP_L777P_OLAP - PARP_L777P_APO	30	-0.032	0.0078	-0.085	0.0234	-0.0077	0.0021	0.5576	0.001
PARP_TAG	366	379	IAQVNLKYLLKLKF	13	PARP_L777P_OLAP - PARP_L777P_APO	30	-0.0248	0.0115	-0.1063	0.0458	-0.0082	0.0035	0.5576	0.001
PARP_TAG	368	373	QVNLKY	5	PARP_L777P_OLAP - PARP_L777P_APO	30	-0.0702	0.0169	-0.1438	0.0338	-0.0288	0.0068	0.5576	0.001
PARP_TAG	368	374	QVNLKYL	6	PARP_L777P_OLAP - PARP_L777P_APO	30	-0.0578	0.0258	-0.1203	0.0516	-0.02	0.0086	0.5576	0.001
PARP_TAG	368	375	QVNLKYLL	7	PARP_L777P_OLAP - PARP_L777P_APO	30	-0.0397	0.0068	-0.0774	0.0135	-0.0111	0.0019	0.5576	0.001
PARP_TAG	368	377	QVNLKYLLKL	9	PARP_L777P_OLAP - PARP_L777P_APO	30	-0.033	0.0094	-0.1141	0.0281	-0.0127	0.0031	0.5576	0.001
PARP_TAG	368	379	QVNLKYLLKLKF	11	PARP_L777P_OLAP - PARP_L777P_APO	30	-0.0167	0.012	-0.0762	0.0359	-0.0069	0.0033	0.5576	0.001
PARP_TAG	369	375	VNLKYLL	6	PARP_L777P_OLAP - PARP_L777P_APO	30	-0.056	0.0057	-0.1143	0.0114	-0.0191	0.0019	0.5576	0.001
PARP_TAG	369	377	VNLKYLLKL	8	PARP_L777P_OLAP - PARP_L777P_APO	30	-0.0478	0.0098	-0.091	0.0196	-0.0114	0.0025	0.5576	0.001
PARP_TAG	369	379	VNLKYLLKLKF	10	PARP_L777P_OLAP - PARP_L777P_APO	30	-0.0176	0.0241	-0.0331	0.0724	-0.0033	0.0072	0.5576	0.001
PARP_TAG	370	377	NLKYLLKL	7	PARP_L777P_OLAP - PARP_L777P_APO	30	-0.0514	0.0135	-0.0915	0.0271	-0.0131	0.0039	0.5576	0.001
PARP_TAG	371	376	LKYLLK	5	PARP_L777P_OLAP - PARP_L777P_APO	30	-0.0023	0.0059	-0.0005	0.0118	-0.0001	0.0024	0.5576	0.001
PARP_TAG	372	379	KYLLKLKF	7	PARP_L777P_OLAP - PARP_L777P_APO	30	0.0146	0.0093	0.0368	0.0185	0.0053	0.0026	0.5576	0.001
PARP_TAG	374	379	LLKLKF	5	PARP_L777P_OLAP - PARP_L777P_APO	30	0.0031	0.0123	0.0002	0.0246	0	0.0049	0.5576	0.001
PARP_TAG	378	383	KFNFKT	5	PARP_L777P_OLAP - PARP_L777P_APO	30	0.0053	0.011	0.0114	0.022	0.0023	0.0044	0.5576	0.001
PARP_TAG	50	61	DVESMKKAMVEY	11	PARP_L777P_OLAP - PARP_L777P_APO	30	0.3306	0.049	0.9842	0.1471	0.0895	0.0134	0.5576	0.001
PARP_TAG	55	62	KKAMVEYE	7	PARP_L777P_OLAP - PARP_L777P_APO	30	0.3609	0.0382	0.7174	0.0764	0.1025	0.0109	0.5576	0.001
PARP_TAG	242	256	AGILSQGLRIAPPEA	12	PARP_L777P_OLAP - PARP_L777P_APO	30	-0.9306	0.022	-1.8849	0.0441	-0.1571	0.0037	0.5576	0.001
PARP_TAG	242	261	AGILSQGLRIAPPEAPVTGY	16	PARP_L777P_OLAP - PARP_L777P_APO	30	-0.7596	0.0502	-2.2962	0.1507	-0.1435	0.0094	0.5576	0.001
PARP_TAG	242	262	AGILSQGLRIAPPEAPVTGYM	17	PARP_L777P_OLAP - PARP_L777P_APO	30	-0.5537	0.0262	-1.66	0.0787	-0.0976	0.0046	0.5576	0.001
PARP_TAG	246	261	SQGLRIAPPEAPVTGY	12	PARP_L777P_OLAP - PARP_L777P_APO	30	-0.8472	0.0287	-1.6887	0.0574	-0.1407	0.0048	0.5576	0.001
PARP_TAG	246	262	SQGLRIAPPEAPVTGYM	13	PARP_L777P_OLAP - PARP_L777P_APO	30	-0.865	0.0306	-1.7277	0.0611	-0.1329	0.0047	0.5576	0.001
PARP_TAG	249	261	LRIAPPEAPVTGY	9	PARP_L777P_OLAP - PARP_L777P_APO	30	-0.3894	0.0303	-0.7825	0.0607	-0.0869	0.0067	0.5576	0.001
PARP_TAG	249	262	LRIAPPEAPVTGYM	10	PARP_L777P_OLAP - PARP_L777P_APO	30	-0.3908	0.0258	-0.7857	0.0516	-0.0786	0.0052	0.5576	0.001
PARP_TAG	249	263	LRIAPPEAPVTGYMF	11	PARP_L777P_OLAP - PARP_L777P_APO	30	-0.592	0.0368	-1.1572	0.0736	-0.1052	0.0067	0.5576	0.001
PARP_TAG	273	289	VSKSANYCHTSQGDPIG	15	PARP_L777P_OLAP - PARP_L777P_APO	30	-1.0199	0.0535	-2.0417	0.1071	-0.1361	0.0071	0.5576	0.001
PARP_TAG	273	290	VSKSANYCHTSQGDPIGL	16	PARP_L777P_OLAP - PARP_L777P_APO	30	-0.5991	0.0196	-1.8143	0.0589	-0.1134	0.0037	0.5576	0.001

## Sheet: MutantApovsMutantVelipBound_Pep
Protein	Start	End	Sequence	MaxUptake	State	Exposure	Center_diff_ave	Center_diff_SD	Uptake_diff_ave	Uptake_diff_SD	RU_diff_ave	RU_diff_SD	CI	Confidence
PARP_TAG	1	6	MLNDIF	5	PARP_L777P_VELIP - PARP_L777P_APO	0.5	0.0571	0.0677	0.0668	0.0677	0.0134	0.0135	0.5446	0.001
PARP_TAG	29	43	YFQGSKSKLPKPVQD	12	PARP_L777P_VELIP - PARP_L777P_APO	0.5	0.028	0.0531	0.0512	0.1592	0.0043	0.0133	0.5446	0.001
PARP_TAG	29	44	YFQGSKSKLPKPVQDL	13	PARP_L777P_VELIP - PARP_L777P_APO	0.5	0.0076	0.0335	0.065	0.134	0.005	0.0103	0.5446	0.001
PARP_TAG	31	44	QGSKSKLPKPVQDL	11	PARP_L777P_VELIP - PARP_L777P_APO	0.5	-0.0228	0.034	-0.1057	0.1021	-0.0096	0.0093	0.5446	0.001
PARP_TAG	44	49	LIKMIF	5	PARP_L777P_VELIP - PARP_L777P_APO	0.5	-0.0116	0.0083	-0.0317	0.0167	-0.0063	0.0033	0.5446	0.001
PARP_TAG	48	53	IFDVES	5	PARP_L777P_VELIP - PARP_L777P_APO	0.5	-0.0873	0.0663	-0.0657	0.0663	-0.0131	0.0133	0.5446	0.001
PARP_TAG	48	54	IFDVESM	6	PARP_L777P_VELIP - PARP_L777P_APO	0.5	-0.1329	0.1008	-0.1446	0.1008	-0.0241	0.0168	0.5446	0.001
PARP_TAG	48	60	IFDVESMKKAMVE	12	PARP_L777P_VELIP - PARP_L777P_APO	0.5	-0.1143	0.0474	-0.3063	0.1422	-0.0255	0.0119	0.5446	0.001
PARP_TAG	48	61	IFDVESMKKAMVEY	13	PARP_L777P_VELIP - PARP_L777P_APO	0.5	-0.0962	0.0565	-0.3166	0.1695	-0.0244	0.013	0.5446	0.001
PARP_TAG	49	60	FDVESMKKAMVE	11	PARP_L777P_VELIP - PARP_L777P_APO	0.5	-0.1395	0.088	-0.4466	0.176	-0.0406	0.016	0.5446	0.001
PARP_TAG	50	60	DVESMKKAMVE	10	PARP_L777P_VELIP - PARP_L777P_APO	0.5	-0.0883	0.0498	-0.2616	0.1494	-0.0262	0.0149	0.5446	0.001
PARP_TAG	50	61	DVESMKKAMVEY	11	PARP_L777P_VELIP - PARP_L777P_APO	0.5	-0.0829	0.0526	-0.2597	0.1579	-0.0236	0.0144	0.5446	0.001
PARP_TAG	53	61	SMKKAMVEY	8	PARP_L777P_VELIP - PARP_L777P_APO	0.5	-0.0594	0.0392	-0.1418	0.0784	-0.0177	0.0098	0.5446	0.001
PARP_TAG	55	60	KKAMVE	5	PARP_L777P_VELIP - PARP_L777P_APO	0.5	-0.0998	0.0338	-0.1963	0.0676	-0.0393	0.0135	0.5446	0.001
PARP_TAG	55	62	KKAMVEYE	7	PARP_L777P_VELIP - PARP_L777P_APO	0.5	-0.0693	0.0516	-0.0894	0.1033	-0.0128	0.0148	0.5446	0.001
PARP_TAG	61	81	YEIDLQKMPLGKLSKRQIQAA	19	PARP_L777P_VELIP - PARP_L777P_APO	0.5	-0.0106	0.0544	-0.0803	0.2176	-0.0042	0.0115	0.5446	0.001
PARP_TAG	62	81	EIDLQKMPLGKLSKRQIQAA	18	PARP_L777P_VELIP - PARP_L777P_APO	0.5	-0.0461	0.0423	-0.1474	0.1693	-0.0082	0.0094	0.5446	0.001
PARP_TAG	63	81	IDLQKMPLGKLSKRQIQAA	17	PARP_L777P_VELIP - PARP_L777P_APO	0.5	-0.0194	0.0485	-0.0564	0.194	-0.0033	0.0114	0.5446	0.001
PARP_TAG	65	72	LQKMPLGK	6	PARP_L777P_VELIP - PARP_L777P_APO	0.5	-0.0121	0.0274	-0.0686	0.0547	-0.0114	0.0091	0.5446	0.001
PARP_TAG	65	81	LQKMPLGKLSKRQIQAA	15	PARP_L777P_VELIP - PARP_L777P_APO	0.5	0.0144	0.0451	0.0216	0.1806	0.0014	0.012	0.5446	0.001
PARP_TAG	65	82	LQKMPLGKLSKRQIQAAY	16	PARP_L777P_VELIP - PARP_L777P_APO	0.5	0.0116	0.0397	0.0049	0.1586	0.0003	0.0099	0.5446	0.001
PARP_TAG	66	81	QKMPLGKLSKRQIQAA	14	PARP_L777P_VELIP - PARP_L777P_APO	0.5	0.026	0.0567	0.1054	0.1702	0.0075	0.0122	0.5446	0.001
PARP_TAG	66	82	QKMPLGKLSKRQIQAAY	15	PARP_L777P_VELIP - PARP_L777P_APO	0.5	0.0483	0.0559	0.1648	0.1676	0.011	0.0112	0.5446	0.001
PARP_TAG	74	81	SKRQIQAA	7	PARP_L777P_VELIP - PARP_L777P_APO	0.5	-0.0324	0.0168	-0.0705	0.0335	-0.0101	0.0048	0.5446	0.001
PARP_TAG	82	100	YSILSEVQQAVSQGSSDSQ	18	PARP_L777P_VELIP - PARP_L777P_APO	0.5	0.011	0.1062	0.0206	0.2123	0.0011	0.0118	0.5446	0.001
PARP_TAG	86	100	SEVQQAVSQGSSDSQ	14	PARP_L777P_VELIP - PARP_L777P_APO	0.5	0.0647	0.0712	0.1247	0.1424	0.0089	0.0102	0.5446	0.001
PARP_TAG	86	102	SEVQQAVSQGSSDSQIL	16	PARP_L777P_VELIP - PARP_L777P_APO	0.5	0.0076	0.0858	0.0023	0.1716	0.0001	0.0107	0.5446	0.001
PARP_TAG	86	103	SEVQQAVSQGSSDSQILD	17	PARP_L777P_VELIP - PARP_L777P_APO	0.5	0.0142	0.0886	0.0447	0.1772	0.0026	0.0104	0.5446	0.001
PARP_TAG	86	104	SEVQQAVSQGSSDSQILDL	18	PARP_L777P_VELIP - PARP_L777P_APO	0.5	-0.0096	0.1092	-0.0416	0.2184	-0.0023	0.0121	0.5446	0.001
PARP_TAG	86	108	SEVQQAVSQGSSDSQILDLSNRF	22	PARP_L777P_VELIP - PARP_L777P_APO	0.5	-0.0049	0.1014	-0.024	0.3043	-0.0011	0.0138	0.5446	0.001
PARP_TAG	88	101	VQQAVSQGSSDSQI	13	PARP_L777P_VELIP - PARP_L777P_APO	0.5	0.0288	0.0893	0.059	0.1787	0.0045	0.0137	0.5446	0.001
PARP_TAG	88	102	VQQAVSQGSSDSQIL	14	PARP_L777P_VELIP - PARP_L777P_APO	0.5	0.0625	0.0952	0.1123	0.1903	0.008	0.0136	0.5446	0.001
PARP_TAG	88	104	VQQAVSQGSSDSQILDL	16	PARP_L777P_VELIP - PARP_L777P_APO	0.5	0.0361	0.1132	0.075	0.2265	0.0047	0.0142	0.5446	0.001
PARP_TAG	90	104	QAVSQGSSDSQILDL	14	PARP_L777P_VELIP - PARP_L777P_APO	0.5	0.0498	0.1321	0.1302	0.2642	0.0093	0.0189	0.5446	0.001
PARP_TAG	91	104	AVSQGSSDSQILDL	13	PARP_L777P_VELIP - PARP_L777P_APO	0.5	0.0443	0.0719	0.0808	0.1439	0.0062	0.0111	0.5446	0.001
PARP_TAG	92	104	VSQGSSDSQILDL	12	PARP_L777P_VELIP - PARP_L777P_APO	0.5	0.0341	0.1064	0.106	0.2128	0.0088	0.0177	0.5446	0.001
PARP_TAG	101	108	ILDLSNRF	7	PARP_L777P_VELIP - PARP_L777P_APO	0.5	0.0301	0.0319	0.0852	0.0639	0.0122	0.0091	0.5446	0.001
PARP_TAG	102	108	LDLSNRF	6	PARP_L777P_VELIP - PARP_L777P_APO	0.5	0.0245	0.0191	0.0505	0.0382	0.0084	0.0064	0.5446	0.001
PARP_TAG	109	117	YTLIPHDFG	7	PARP_L777P_VELIP - PARP_L777P_APO	0.5	0.0112	0.0128	0.0092	0.0257	0.0013	0.0037	0.5446	0.001
PARP_TAG	109	124	YTLIPHDFGMKKPPLL	12	PARP_L777P_VELIP - PARP_L777P_APO	0.5	0.0042	0.0193	0.0416	0.0772	0.0035	0.0064	0.5446	0.001
PARP_TAG	109	127	YTLIPHDFGMKKPPLLNNA	15	PARP_L777P_VELIP - PARP_L777P_APO	0.5	0.0066	0.0297	0.0537	0.1187	0.0036	0.0079	0.5446	0.001
PARP_TAG	109	128	YTLIPHDFGMKKPPLLNNAD	16	PARP_L777P_VELIP - PARP_L777P_APO	0.5	0.0145	0.0309	0.0575	0.1237	0.0036	0.0077	0.5446	0.001
PARP_TAG	109	131	YTLIPHDFGMKKPPLLNNADSVQ	19	PARP_L777P_VELIP - PARP_L777P_APO	0.5	0.015	0.0406	0.0718	0.1622	0.0038	0.0085	0.5446	0.001
PARP_TAG	109	132	YTLIPHDFGMKKPPLLNNADSVQA	20	PARP_L777P_VELIP - PARP_L777P_APO	0.5	0.0262	0.0363	0.1446	0.1453	0.0072	0.0073	0.5446	0.001
PARP_TAG	110	124	TLIPHDFGMKKPPLL	11	PARP_L777P_VELIP - PARP_L777P_APO	0.5	0.0238	0.0345	0.0763	0.1035	0.0069	0.0094	0.5446	0.001
PARP_TAG	111	124	LIPHDFGMKKPPLL	10	PARP_L777P_VELIP - PARP_L777P_APO	0.5	-0.0117	0.0575	-0.0822	0.1726	-0.0082	0.0173	0.5446	0.001
PARP_TAG	111	127	LIPHDFGMKKPPLLNNA	13	PARP_L777P_VELIP - PARP_L777P_APO	0.5	0.0191	0.0592	0.0581	0.1776	0.0045	0.0137	0.5446	0.001
PARP_TAG	113	124	PHDFGMKKPPLL	8	PARP_L777P_VELIP - PARP_L777P_APO	0.5	-0.0046	0.0373	-0.027	0.0745	-0.0034	0.0093	0.5446	0.001
PARP_TAG	113	127	PHDFGMKKPPLLNNA	11	PARP_L777P_VELIP - PARP_L777P_APO	0.5	-0.0243	0.1003	-0.0864	0.2007	-0.0079	0.0182	0.5446	0.001
PARP_TAG	116	131	FGMKKPPLLNNADSVQ	13	PARP_L777P_VELIP - PARP_L777P_APO	0.5	0.0133	0.0513	0.013	0.1539	0.001	0.0118	0.5446	0.001
PARP_TAG	118	127	MKKPPLLNNA	7	PARP_L777P_VELIP - PARP_L777P_APO	0.5	0.0161	0.0349	0.0941	0.0698	0.0134	0.01	0.5446	0.001
PARP_TAG	118	131	MKKPPLLNNADSVQ	11	PARP_L777P_VELIP - PARP_L777P_APO	0.5	0.0688	0.0821	0.1268	0.1642	0.0115	0.0149	0.5446	0.001
PARP_TAG	132	137	AKVEML	5	PARP_L777P_VELIP - PARP_L777P_APO	0.5	-0.0124	0.0311	0.006	0.0311	0.0012	0.0062	0.5446	0.001
PARP_TAG	137	142	LDNLLD	5	PARP_L777P_VELIP - PARP_L777P_APO	0.5	-0.0483	0.0198	-0.0358	0.0198	-0.0072	0.004	0.5446	0.001
PARP_TAG	151	166	RGGSDDSSKDPIDVNY	14	PARP_L777P_VELIP - PARP_L777P_APO	0.5	0.0303	0.0662	0.0726	0.1324	0.0052	0.0095	0.5446	0.001
PARP_TAG	163	181	DVNYEKLKTDIKVVDRDSE	18	PARP_L777P_VELIP - PARP_L777P_APO	0.5	-0.0341	0.0161	-0.144	0.0642	-0.008	0.0036	0.5446	0.001
PARP_TAG	166	171	YEKLKT	5	PARP_L777P_VELIP - PARP_L777P_APO	0.5	-0.014	0.0174	-0.0406	0.0348	-0.0081	0.007	0.5446	0.001
PARP_TAG	166	181	YEKLKTDIKVVDRDSE	15	PARP_L777P_VELIP - PARP_L777P_APO	0.5	-0.0091	0.077	-0.0489	0.3082	-0.0033	0.0205	0.5446	0.001
PARP_TAG	166	182	YEKLKTDIKVVDRDSEE	16	PARP_L777P_VELIP - PARP_L777P_APO	0.5	0.013	0.0151	0.0941	0.0602	0.0059	0.0038	0.5446	0.001
PARP_TAG	166	183	YEKLKTDIKVVDRDSEEA	17	PARP_L777P_VELIP - PARP_L777P_APO	0.5	0.0148	0.0217	0.0369	0.0869	0.0022	0.0051	0.5446	0.001
PARP_TAG	166	184	YEKLKTDIKVVDRDSEEAE	18	PARP_L777P_VELIP - PARP_L777P_APO	0.5	0.016	0.019	0.0335	0.0759	0.0019	0.0042	0.5446	0.001
PARP_TAG	167	182	EKLKTDIKVVDRDSEE	15	PARP_L777P_VELIP - PARP_L777P_APO	0.5	0.0177	0.0224	0.0463	0.0897	0.0031	0.006	0.5446	0.001
PARP_TAG	167	183	EKLKTDIKVVDRDSEEA	16	PARP_L777P_VELIP - PARP_L777P_APO	0.5	0.0282	0.0226	0.124	0.0906	0.0078	0.0057	0.5446	0.001
PARP_TAG	167	184	EKLKTDIKVVDRDSEEAE	17	PARP_L777P_VELIP - PARP_L777P_APO	0.5	0.0304	0.0199	0.1273	0.0796	0.0075	0.0047	0.5446	0.001
PARP_TAG	170	181	KTDIKVVDRDSE	11	PARP_L777P_VELIP - PARP_L777P_APO	0.5	-0.0048	0.0368	0.0125	0.1103	0.0011	0.01	0.5446	0.001
PARP_TAG	170	182	KTDIKVVDRDSEE	12	PARP_L777P_VELIP - PARP_L777P_APO	0.5	0.0078	0.0309	0.0447	0.0928	0.0037	0.0077	0.5446	0.001
PARP_TAG	172	183	DIKVVDRDSEEA	11	PARP_L777P_VELIP - PARP_L777P_APO	0.5	0.0321	0.0622	0.0556	0.1245	0.0051	0.0113	0.5446	0.001
PARP_TAG	172	184	DIKVVDRDSEEAE	12	PARP_L777P_VELIP - PARP_L777P_APO	0.5	0.0207	0.0258	0.0427	0.0774	0.0036	0.0064	0.5446	0.001
PARP_TAG	175	191	VVDRDSEEAEIIRKYVK	16	PARP_L777P_VELIP - PARP_L777P_APO	0.5	-0.0361	0.0343	-0.1264	0.1372	-0.0079	0.0086	0.5446	0.001
PARP_TAG	183	202	AEIIRKYVKNTHATTHNAYD	19	PARP_L777P_VELIP - PARP_L777P_APO	0.5	-0.037	0.0341	-0.1725	0.1363	-0.0091	0.0072	0.5446	0.001
PARP_TAG	183	203	AEIIRKYVKNTHATTHNAYDL	20	PARP_L777P_VELIP - PARP_L777P_APO	0.5	-0.0432	0.0359	-0.1715	0.1437	-0.0086	0.0072	0.5446	0.001
PARP_TAG	184	204	EIIRKYVKNTHATTHNAYDLE	20	PARP_L777P_VELIP - PARP_L777P_APO	0.5	-0.0124	0.0422	-0.0553	0.169	-0.0028	0.0084	0.5446	0.001
PARP_TAG	185	202	IIRKYVKNTHATTHNAYD	17	PARP_L777P_VELIP - PARP_L777P_APO	0.5	-0.0219	0.0419	-0.0466	0.1675	-0.0027	0.0099	0.5446	0.001
PARP_TAG	185	203	IIRKYVKNTHATTHNAYDL	18	PARP_L777P_VELIP - PARP_L777P_APO	0.5	-0.027	0.0468	-0.1219	0.1871	-0.0068	0.0104	0.5446	0.001
PARP_TAG	186	202	IRKYVKNTHATTHNAYD	16	PARP_L777P_VELIP - PARP_L777P_APO	0.5	0.0038	0.0344	0.0285	0.1374	0.0018	0.0086	0.5446	0.001
PARP_TAG	186	203	IRKYVKNTHATTHNAYDL	17	PARP_L777P_VELIP - PARP_L777P_APO	0.5	-0.0009	0.0721	0.008	0.2162	0.0005	0.0127	0.5446	0.001
PARP_TAG	196	214	TTHNAYDLEVIDIFKIERE	18	PARP_L777P_VELIP - PARP_L777P_APO	0.5	0.0161	0.0566	0.0791	0.1698	0.0044	0.0094	0.5446	0.001
PARP_TAG	204	209	EVIDIF	5	PARP_L777P_VELIP - PARP_L777P_APO	0.5	0.0273	0.0291	0.01	0.0291	0.002	0.0058	0.5446	0.001
PARP_TAG	208	217	IFKIEREGEC	9	PARP_L777P_VELIP - PARP_L777P_APO	0.5	-0.0129	0.0097	-0.0285	0.029	-0.0032	0.0032	0.5446	0.001
PARP_TAG	209	217	FKIEREGEC	8	PARP_L777P_VELIP - PARP_L777P_APO	0.5	-0.0478	0.0347	-0.065	0.0693	-0.0081	0.0087	0.5446	0.001
PARP_TAG	209	218	FKIEREGECQ	9	PARP_L777P_VELIP - PARP_L777P_APO	0.5	-0.0561	0.0148	-0.1318	0.0297	-0.0146	0.0033	0.5446	0.001
PARP_TAG	210	217	KIEREGEC	7	PARP_L777P_VELIP - PARP_L777P_APO	0.5	-0.0108	0.029	-0.0355	0.0581	-0.0051	0.0083	0.5446	0.001
PARP_TAG	210	226	KIEREGECQRYKPFKQL	15	PARP_L777P_VELIP - PARP_L777P_APO	0.5	-0.0018	0.0249	0.0002	0.0997	0	0.0066	0.5446	0.001
PARP_TAG	218	241	QRYKPFKQLHNRRLLWHGSRTTNF	22	PARP_L777P_VELIP - PARP_L777P_APO	0.5	-0.0354	0.0126	-0.1673	0.0756	-0.0076	0.0034	0.5446	0.001
PARP_TAG	242	248	AGILSQG	6	PARP_L777P_VELIP - PARP_L777P_APO	0.5	-0.0243	0.0116	-0.0109	0.0116	-0.0018	0.0019	0.5446	0.001
PARP_TAG	242	249	AGILSQGL	7	PARP_L777P_VELIP - PARP_L777P_APO	0.5	0.0316	0.0266	0.0213	0.0266	0.003	0.0038	0.5446	0.001
PARP_TAG	242	256	AGILSQGLRIAPPEA	12	PARP_L777P_VELIP - PARP_L777P_APO	0.5	0.0866	0.059	0.171	0.118	0.0142	0.0098	0.5446	0.001
PARP_TAG	242	261	AGILSQGLRIAPPEAPVTGY	16	PARP_L777P_VELIP - PARP_L777P_APO	0.5	0.0162	0.0533	0.0457	0.1599	0.0029	0.01	0.5446	0.001
PARP_TAG	242	262	AGILSQGLRIAPPEAPVTGYM	17	PARP_L777P_VELIP - PARP_L777P_APO	0.5	0.0441	0.041	0.1333	0.1229	0.0078	0.0072	0.5446	0.001
PARP_TAG	246	261	SQGLRIAPPEAPVTGY	12	PARP_L777P_VELIP - PARP_L777P_APO	0.5	0.105	0.0853	0.2163	0.1705	0.018	0.0142	0.5446	0.001
PARP_TAG	246	262	SQGLRIAPPEAPVTGYM	13	PARP_L777P_VELIP - PARP_L777P_APO	0.5	0.0901	0.0733	0.1574	0.1466	0.0121	0.0113	0.5446	0.001
PARP_TAG	249	261	LRIAPPEAPVTGY	9	PARP_L777P_VELIP - PARP_L777P_APO	0.5	0.0863	0.0588	0.1708	0.1176	0.019	0.0131	0.5446	0.001
PARP_TAG	249	262	LRIAPPEAPVTGYM	10	PARP_L777P_VELIP - PARP_L777P_APO	0.5	0.0736	0.0639	0.1756	0.1278	0.0176	0.0128	0.5446	0.001
PARP_TAG	249	263	LRIAPPEAPVTGYMF	11	PARP_L777P_VELIP - PARP_L777P_APO	0.5	0.0119	0.0721	0.0294	0.1441	0.0027	0.0131	0.5446	0.001
PARP_TAG	262	268	MFGKGIY	6	PARP_L777P_VELIP - PARP_L777P_APO	0.5	-0.0624	0.0181	-0.1407	0.0361	-0.0234	0.006	0.5446	0.001
PARP_TAG	262	269	MFGKGIYF	7	PARP_L777P_VELIP - PARP_L777P_APO	0.5	-0.0591	0.0065	-0.1547	0.0129	-0.0221	0.0018	0.5446	0.001
PARP_TAG	263	268	FGKGIY	5	PARP_L777P_VELIP - PARP_L777P_APO	0.5	0.0064	0.01	0.0019	0.02	0.0004	0.004	0.5446	0.001
PARP_TAG	263	269	FGKGIYF	6	PARP_L777P_VELIP - PARP_L777P_APO	0.5	0.011	0.0128	-0.0091	0.0256	-0.0015	0.0043	0.5446	0.001
PARP_TAG	273	289	VSKSANYCHTSQGDPIG	15	PARP_L777P_VELIP - PARP_L777P_APO	0.5	-0.5869	0.0788	-1.1799	0.1575	-0.0787	0.0105	0.5446	0.001
PARP_TAG	273	290	VSKSANYCHTSQGDPIGL	16	PARP_L777P_VELIP - PARP_L777P_APO	0.5	-0.2334	0.0362	-0.7331	0.1086	-0.0458	0.0068	0.5446	0.001
PARP_TAG	273	292	VSKSANYCHTSQGDPIGLIL	18	PARP_L777P_VELIP - PARP_L777P_APO	0.5	-0.1938	0.0103	-0.5773	0.031	-0.0321	0.0017	0.5446	0.001
PARP_TAG	279	289	YCHTSQGDPIG	9	PARP_L777P_VELIP - PARP_L777P_APO	0.5	-0.0997	0.0448	-0.1762	0.0896	-0.0196	0.01	0.5446	0.001
PARP_TAG	279	290	YCHTSQGDPIGL	10	PARP_L777P_VELIP - PARP_L777P_APO	0.5	-0.0578	0.0416	-0.0897	0.0832	-0.009	0.0083	0.5446	0.001
PARP_TAG	279	292	YCHTSQGDPIGLIL	12	PARP_L777P_VELIP - PARP_L777P_APO	0.5	-0.011	0.0292	-0.0217	0.0585	-0.0018	0.0049	0.5446	0.001
PARP_TAG	280	290	CHTSQGDPIGL	9	PARP_L777P_VELIP - PARP_L777P_APO	0.5	-0.0269	0.0571	-0.0708	0.1142	-0.0079	0.0127	0.5446	0.001
PARP_TAG	292	298	LLGEVAL	6	PARP_L777P_VELIP - PARP_L777P_APO	0.5	0.0226	0.0354	0.0369	0.0354	0.0062	0.0059	0.5446	0.001
PARP_TAG	292	306	LLGEVALGNMYELKH	14	PARP_L777P_VELIP - PARP_L777P_APO	0.5	-0.0002	0.0258	0.1026	0.0774	0.0073	0.0055	0.5446	0.001
PARP_TAG	293	301	LGEVALGNM	8	PARP_L777P_VELIP - PARP_L777P_APO	0.5	0.035	0.0513	0.0483	0.0513	0.006	0.0064	0.5446	0.001
PARP_TAG	294	301	GEVALGNM	7	PARP_L777P_VELIP - PARP_L777P_APO	0.5	0.0239	0.0475	0.0207	0.0475	0.003	0.0068	0.5446	0.001
PARP_TAG	296	301	VALGNM	5	PARP_L777P_VELIP - PARP_L777P_APO	0.5	0.0239	0.013	0.004	0.013	0.0008	0.0026	0.5446	0.001
PARP_TAG	310	333	ISKLPKGKHSVKGLGKTTPDPSAN	20	PARP_L777P_VELIP - PARP_L777P_APO	0.5	-0.0252	0.0329	-0.1157	0.1644	-0.0058	0.0082	0.5446	0.001
PARP_TAG	334	340	ISLDGVD	6	PARP_L777P_VELIP - PARP_L777P_APO	0.5	-0.0229	0.032	-0.0078	0.032	-0.0013	0.0053	0.5446	0.001
PARP_TAG	334	352	ISLDGVDVPLGTGISSGVN	17	PARP_L777P_VELIP - PARP_L777P_APO	0.5	-0.0363	0.0639	-0.0568	0.1278	-0.0033	0.0075	0.5446	0.001
PARP_TAG	334	353	ISLDGVDVPLGTGISSGVND	18	PARP_L777P_VELIP - PARP_L777P_APO	0.5	-0.0127	0.0924	-0.0208	0.1848	-0.0012	0.0103	0.5446	0.001
PARP_TAG	334	356	ISLDGVDVPLGTGISSGVNDTSL	21	PARP_L777P_VELIP - PARP_L777P_APO	0.5	-0.0427	0.0578	-0.0696	0.1156	-0.0033	0.0055	0.5446	0.001
PARP_TAG	337	352	DGVDVPLGTGISSGVN	14	PARP_L777P_VELIP - PARP_L777P_APO	0.5	-0.0547	0.0429	-0.1133	0.0858	-0.0081	0.0061	0.5446	0.001
PARP_TAG	337	353	DGVDVPLGTGISSGVND	15	PARP_L777P_VELIP - PARP_L777P_APO	0.5	-0.0249	0.0625	-0.0386	0.125	-0.0026	0.0083	0.5446	0.001
PARP_TAG	337	356	DGVDVPLGTGISSGVNDTSL	18	PARP_L777P_VELIP - PARP_L777P_APO	0.5	0.0025	0.0709	0.0227	0.1417	0.0013	0.0079	0.5446	0.001
PARP_TAG	337	357	DGVDVPLGTGISSGVNDTSLL	19	PARP_L777P_VELIP - PARP_L777P_APO	0.5	0.0034	0.1217	-0.0143	0.2433	-0.0008	0.0128	0.5446	0.001
PARP_TAG	341	352	VPLGTGISSGVN	10	PARP_L777P_VELIP - PARP_L777P_APO	0.5	-0.0355	0.0463	-0.0573	0.0926	-0.0057	0.0093	0.5446	0.001
PARP_TAG	341	353	VPLGTGISSGVND	11	PARP_L777P_VELIP - PARP_L777P_APO	0.5	-0.0363	0.0482	-0.0644	0.0964	-0.0059	0.0088	0.5446	0.001
PARP_TAG	341	356	VPLGTGISSGVNDTSL	14	PARP_L777P_VELIP - PARP_L777P_APO	0.5	-0.0074	0.0711	-0.0462	0.1422	-0.0033	0.0102	0.5446	0.001
PARP_TAG	341	357	VPLGTGISSGVNDTSLL	15	PARP_L777P_VELIP - PARP_L777P_APO	0.5	-0.0218	0.0748	-0.0537	0.1496	-0.0036	0.01	0.5446	0.001
PARP_TAG	347	364	ISSGVNDTSLLYNEYIVY	17	PARP_L777P_VELIP - PARP_L777P_APO	0.5	-0.0028	0.0856	-0.037	0.1712	-0.0022	0.0101	0.5446	0.001
PARP_TAG	362	367	IVYDIA	5	PARP_L777P_VELIP - PARP_L777P_APO	0.5	-0.0521	0.0356	-0.0415	0.0356	-0.0083	0.0071	0.5446	0.001
PARP_TAG	362	368	IVYDIAQ	6	PARP_L777P_VELIP - PARP_L777P_APO	0.5	-0.0232	0.0338	-0.0144	0.0338	-0.0024	0.0056	0.5446	0.001
PARP_TAG	362	379	IVYDIAQVNLKYLLKLKF	17	PARP_L777P_VELIP - PARP_L777P_APO	0.5	-0.0214	0.0106	-0.0696	0.0423	-0.0041	0.0025	0.5446	0.001
PARP_TAG	365	371	DIAQVNL	6	PARP_L777P_VELIP - PARP_L777P_APO	0.5	-0.0281	0.029	-0.0437	0.029	-0.0073	0.0048	0.5446	0.001
PARP_TAG	365	379	DIAQVNLKYLLKLKF	14	PARP_L777P_VELIP - PARP_L777P_APO	0.5	-0.0038	0.006	-0.0442	0.0239	-0.0032	0.0017	0.5446	0.001
PARP_TAG	366	371	IAQVNL	5	PARP_L777P_VELIP - PARP_L777P_APO	0.5	-0.0271	0.014	-0.0163	0.014	-0.0033	0.0028	0.5446	0.001
PARP_TAG	366	373	IAQVNLKY	7	PARP_L777P_VELIP - PARP_L777P_APO	0.5	0.0022	0.0039	-0.0044	0.0077	-0.0006	0.0011	0.5446	0.001
PARP_TAG	366	377	IAQVNLKYLLKL	11	PARP_L777P_VELIP - PARP_L777P_APO	0.5	-0.0201	0.0094	-0.0222	0.0283	-0.002	0.0026	0.5446	0.001
PARP_TAG	366	379	IAQVNLKYLLKLKF	13	PARP_L777P_VELIP - PARP_L777P_APO	0.5	-0.0166	0.0041	-0.0508	0.0165	-0.0039	0.0013	0.5446	0.001
PARP_TAG	368	373	QVNLKY	5	PARP_L777P_VELIP - PARP_L777P_APO	0.5	0.0162	0.0128	0.0615	0.0256	0.0123	0.0051	0.5446	0.001
PARP_TAG	368	374	QVNLKYL	6	PARP_L777P_VELIP - PARP_L777P_APO	0.5	0.0017	0.0037	0.0096	0.0075	0.0016	0.0012	0.5446	0.001
PARP_TAG	368	375	QVNLKYLL	7	PARP_L777P_VELIP - PARP_L777P_APO	0.5	-0.0047	0.0169	-0.0228	0.0338	-0.0033	0.0048	0.5446	0.001
PARP_TAG	368	377	QVNLKYLLKL	9	PARP_L777P_VELIP - PARP_L777P_APO	0.5	-0.0012	0.0059	0.018	0.0177	0.002	0.002	0.5446	0.001
PARP_TAG	368	379	QVNLKYLLKLKF	11	PARP_L777P_VELIP - PARP_L777P_APO	0.5	0.0063	0.0094	-0.0325	0.0283	-0.003	0.0026	0.5446	0.001
PARP_TAG	369	375	VNLKYLL	6	PARP_L777P_VELIP - PARP_L777P_APO	0.5	-0.0054	0.0139	-0.0315	0.0279	-0.0052	0.0046	0.5446	0.001
PARP_TAG	369	377	VNLKYLLKL	8	PARP_L777P_VELIP - PARP_L777P_APO	0.5	-0.01	0.0112	0.0017	0.0224	0.0002	0.0028	0.5446	0.001
PARP_TAG	369	379	VNLKYLLKLKF	10	PARP_L777P_VELIP - PARP_L777P_APO	0.5	-0.0083	0.0227	0.0197	0.068	0.002	0.0068	0.5446	0.001
PARP_TAG	370	377	NLKYLLKL	7	PARP_L777P_VELIP - PARP_L777P_APO	0.5	-0.0116	0.0156	-0.0448	0.0312	-0.0064	0.0045	0.5446	0.001
PARP_TAG	371	376	LKYLLK	5	PARP_L777P_VELIP - PARP_L777P_APO	0.5	0.0017	0.0074	0.0311	0.0148	0.0062	0.003	0.5446	0.001
PARP_TAG	372	379	KYLLKLKF	7	PARP_L777P_VELIP - PARP_L777P_APO	0.5	0.0089	0.0145	0.0088	0.029	0.0013	0.0041	0.5446	0.001
PARP_TAG	374	379	LLKLKF	5	PARP_L777P_VELIP - PARP_L777P_APO	0.5	-0.003	0.0064	0.0104	0.0129	0.0021	0.0026	0.5446	0.001
PARP_TAG	378	383	KFNFKT	5	PARP_L777P_VELIP - PARP_L777P_APO	0.5	0.0031	0.017	-0.0108	0.034	-0.0022	0.0068	0.5446	0.001
PARP_TAG	1	6	MLNDIF	5	PARP_L777P_VELIP - PARP_L777P_APO	5	0.003	0.1026	0.0127	0.1026	0.0025	0.0205	0.5446	0.001
PARP_TAG	29	43	YFQGSKSKLPKPVQD	12	PARP_L777P_VELIP - PARP_L777P_APO	5	0.1231	0.0511	0.3367	0.1532	0.0281	0.0128	0.5446	0.001
PARP_TAG	29	44	YFQGSKSKLPKPVQDL	13	PARP_L777P_VELIP - PARP_L777P_APO	5	0.094	0.0391	0.4106	0.1564	0.0316	0.012	0.5446	0.001
PARP_TAG	31	44	QGSKSKLPKPVQDL	11	PARP_L777P_VELIP - PARP_L777P_APO	5	0.0293	0.0782	0.0505	0.2347	0.0046	0.0213	0.5446	0.001
PARP_TAG	44	49	LIKMIF	5	PARP_L777P_VELIP - PARP_L777P_APO	5	0.0028	0.0083	-0.0028	0.0167	-0.0006	0.0033	0.5446	0.001
PARP_TAG	48	53	IFDVES	5	PARP_L777P_VELIP - PARP_L777P_APO	5	-0.0346	0.0857	-0.0129	0.0857	-0.0026	0.0171	0.5446	0.001
PARP_TAG	48	54	IFDVESM	6	PARP_L777P_VELIP - PARP_L777P_APO	5	-0.1388	0.0472	-0.1505	0.0472	-0.0251	0.0079	0.5446	0.001
PARP_TAG	48	60	IFDVESMKKAMVE	12	PARP_L777P_VELIP - PARP_L777P_APO	5	-0.1477	0.0514	-0.4064	0.1543	-0.0339	0.0129	0.5446	0.001
PARP_TAG	49	60	FDVESMKKAMVE	11	PARP_L777P_VELIP - PARP_L777P_APO	5	-0.1658	0.1425	-0.4993	0.2851	-0.0454	0.0259	0.5446	0.001
PARP_TAG	50	60	DVESMKKAMVE	10	PARP_L777P_VELIP - PARP_L777P_APO	5	-0.1617	0.0159	-0.482	0.0476	-0.0482	0.0048	0.5446	0.001
PARP_TAG	50	61	DVESMKKAMVEY	11	PARP_L777P_VELIP - PARP_L777P_APO	5	-0.1874	0.0361	-0.5732	0.1083	-0.0521	0.0098	0.5446	0.001
PARP_TAG	53	61	SMKKAMVEY	8	PARP_L777P_VELIP - PARP_L777P_APO	5	-0.1737	0.0332	-0.3705	0.0663	-0.0463	0.0083	0.5446	0.001
PARP_TAG	55	60	KKAMVE	5	PARP_L777P_VELIP - PARP_L777P_APO	5	-0.1716	0.0508	-0.34	0.1016	-0.068	0.0203	0.5446	0.001
PARP_TAG	55	62	KKAMVEYE	7	PARP_L777P_VELIP - PARP_L777P_APO	5	-0.2619	0.0711	-0.4747	0.1422	-0.0678	0.0203	0.5446	0.001
PARP_TAG	61	81	YEIDLQKMPLGKLSKRQIQAA	19	PARP_L777P_VELIP - PARP_L777P_APO	5	0.0043	0.0325	-0.0203	0.1299	-0.0011	0.0068	0.5446	0.001
PARP_TAG	62	81	EIDLQKMPLGKLSKRQIQAA	18	PARP_L777P_VELIP - PARP_L777P_APO	5	0.0269	0.0296	0.1444	0.1185	0.008	0.0066	0.5446	0.001
PARP_TAG	63	81	IDLQKMPLGKLSKRQIQAA	17	PARP_L777P_VELIP - PARP_L777P_APO	5	0.0435	0.0345	0.1948	0.1381	0.0115	0.0081	0.5446	0.001
PARP_TAG	65	72	LQKMPLGK	6	PARP_L777P_VELIP - PARP_L777P_APO	5	-0.0252	0.0378	-0.0948	0.0756	-0.0158	0.0126	0.5446	0.001
PARP_TAG	65	81	LQKMPLGKLSKRQIQAA	15	PARP_L777P_VELIP - PARP_L777P_APO	5	0.0845	0.0351	0.3019	0.1406	0.0201	0.0094	0.5446	0.001
PARP_TAG	65	82	LQKMPLGKLSKRQIQAAY	16	PARP_L777P_VELIP - PARP_L777P_APO	5	0.069	0.0478	0.2345	0.1913	0.0147	0.012	0.5446	0.001
PARP_TAG	66	81	QKMPLGKLSKRQIQAA	14	PARP_L777P_VELIP - PARP_L777P_APO	5	0.119	0.0529	0.3843	0.1588	0.0275	0.0113	0.5446	0.001
PARP_TAG	66	82	QKMPLGKLSKRQIQAAY	15	PARP_L777P_VELIP - PARP_L777P_APO	5	0.1127	0.0465	0.358	0.1396	0.0239	0.0093	0.5446	0.001
PARP_TAG	74	81	SKRQIQAA	7	PARP_L777P_VELIP - PARP_L777P_APO	5	0.0794	0.0292	0.1532	0.0584	0.0219	0.0083	0.5446	0.001
PARP_TAG	82	100	YSILSEVQQAVSQGSSDSQ	18	PARP_L777P_VELIP - PARP_L777P_APO	5	0.0693	0.0691	0.1372	0.1382	0.0076	0.0077	0.5446	0.001
PARP_TAG	86	100	SEVQQAVSQGSSDSQ	14	PARP_L777P_VELIP - PARP_L777P_APO	5	0.0278	0.0757	0.0508	0.1515	0.0036	0.0108	0.5446	0.001
PARP_TAG	86	102	SEVQQAVSQGSSDSQIL	16	PARP_L777P_VELIP - PARP_L777P_APO	5	0.0165	0.0595	0.0201	0.1191	0.0013	0.0074	0.5446	0.001
PARP_TAG	86	103	SEVQQAVSQGSSDSQILD	17	PARP_L777P_VELIP - PARP_L777P_APO	5	0.0297	0.0494	0.0757	0.0988	0.0045	0.0058	0.5446	0.001
PARP_TAG	86	104	SEVQQAVSQGSSDSQILDL	18	PARP_L777P_VELIP - PARP_L777P_APO	5	0.0122	0.0615	0.002	0.1231	0.0001	0.0068	0.5446	0.001
PARP_TAG	86	108	SEVQQAVSQGSSDSQILDLSNRF	22	PARP_L777P_VELIP - PARP_L777P_APO	5	0.0379	0.0811	0.1046	0.2432	0.0048	0.0111	0.5446	0.001
PARP_TAG	88	101	VQQAVSQGSSDSQI	13	PARP_L777P_VELIP - PARP_L777P_APO	5	0.0751	0.0855	0.1517	0.1711	0.0117	0.0132	0.5446	0.001
PARP_TAG	88	102	VQQAVSQGSSDSQIL	14	PARP_L777P_VELIP - PARP_L777P_APO	5	0.0005	0.053	-0.0118	0.1061	-0.0008	0.0076	0.5446	0.001
PARP_TAG	88	104	VQQAVSQGSSDSQILDL	16	PARP_L777P_VELIP - PARP_L777P_APO	5	0.0264	0.0885	0.0555	0.1771	0.0035	0.0111	0.5446	0.001
PARP_TAG	90	104	QAVSQGSSDSQILDL	14	PARP_L777P_VELIP - PARP_L777P_APO	5	-0.0394	0.0825	-0.0483	0.1651	-0.0034	0.0118	0.5446	0.001
PARP_TAG	91	104	AVSQGSSDSQILDL	13	PARP_L777P_VELIP - PARP_L777P_APO	5	-0.0406	0.0641	-0.0889	0.1283	-0.0068	0.0099	0.5446	0.001
PARP_TAG	92	104	VSQGSSDSQILDL	12	PARP_L777P_VELIP - PARP_L777P_APO	5	-0.0275	0.047	-0.0174	0.094	-0.0014	0.0078	0.5446	0.001
PARP_TAG	101	108	ILDLSNRF	7	PARP_L777P_VELIP - PARP_L777P_APO	5	-0.0086	0.0538	0.0079	0.1076	0.0011	0.0154	0.5446	0.001
PARP_TAG	102	108	LDLSNRF	6	PARP_L777P_VELIP - PARP_L777P_APO	5	-0.0216	0.024	-0.0416	0.0479	-0.0069	0.008	0.5446	0.001
PARP_TAG	109	117	YTLIPHDFG	7	PARP_L777P_VELIP - PARP_L777P_APO	5	-0.0018	0.0202	-0.0168	0.0403	-0.0024	0.0058	0.5446	0.001
PARP_TAG	109	124	YTLIPHDFGMKKPPLL	12	PARP_L777P_VELIP - PARP_L777P_APO	5	0.0222	0.0158	0.1134	0.0633	0.0095	0.0053	0.5446	0.001
PARP_TAG	109	127	YTLIPHDFGMKKPPLLNNA	15	PARP_L777P_VELIP - PARP_L777P_APO	5	0.0275	0.0195	0.1373	0.0781	0.0092	0.0052	0.5446	0.001
PARP_TAG	109	128	YTLIPHDFGMKKPPLLNNAD	16	PARP_L777P_VELIP - PARP_L777P_APO	5	0.0196	0.0212	0.0778	0.0847	0.0049	0.0053	0.5446	0.001
PARP_TAG	109	131	YTLIPHDFGMKKPPLLNNADSVQ	19	PARP_L777P_VELIP - PARP_L777P_APO	5	0.0485	0.0217	0.2058	0.0869	0.0108	0.0046	0.5446	0.001
PARP_TAG	109	132	YTLIPHDFGMKKPPLLNNADSVQA	20	PARP_L777P_VELIP - PARP_L777P_APO	5	0.0653	0.0261	0.3008	0.1043	0.015	0.0052	0.5446	0.001
PARP_TAG	110	124	TLIPHDFGMKKPPLL	11	PARP_L777P_VELIP - PARP_L777P_APO	5	-0.0015	0.0467	0.0004	0.14	0	0.0127	0.5446	0.001
PARP_TAG	111	124	LIPHDFGMKKPPLL	10	PARP_L777P_VELIP - PARP_L777P_APO	5	0.0491	0.0625	0.1002	0.1874	0.01	0.0187	0.5446	0.001
PARP_TAG	111	127	LIPHDFGMKKPPLLNNA	13	PARP_L777P_VELIP - PARP_L777P_APO	5	0.1264	0.0732	0.3802	0.2197	0.0292	0.0169	0.5446	0.001
PARP_TAG	113	124	PHDFGMKKPPLL	8	PARP_L777P_VELIP - PARP_L777P_APO	5	0.1224	0.0554	0.227	0.1109	0.0284	0.0139	0.5446	0.001
PARP_TAG	113	127	PHDFGMKKPPLLNNA	11	PARP_L777P_VELIP - PARP_L777P_APO	5	-0.0229	0.0707	-0.0836	0.1414	-0.0076	0.0129	0.5446	0.001
PARP_TAG	116	131	FGMKKPPLLNNADSVQ	13	PARP_L777P_VELIP - PARP_L777P_APO	5	0.0425	0.0513	0.1006	0.1538	0.0077	0.0118	0.5446	0.001
PARP_TAG	118	127	MKKPPLLNNA	7	PARP_L777P_VELIP - PARP_L777P_APO	5	0.024	0.0332	0.1099	0.0663	0.0157	0.0095	0.5446	0.001
PARP_TAG	118	131	MKKPPLLNNADSVQ	11	PARP_L777P_VELIP - PARP_L777P_APO	5	0.0679	0.0408	0.1251	0.0816	0.0114	0.0074	0.5446	0.001
PARP_TAG	132	137	AKVEML	5	PARP_L777P_VELIP - PARP_L777P_APO	5	0.0165	0.0212	0.0349	0.0212	0.007	0.0042	0.5446	0.001
PARP_TAG	137	142	LDNLLD	5	PARP_L777P_VELIP - PARP_L777P_APO	5	-0.0358	0.0245	-0.0233	0.0245	-0.0047	0.0049	0.5446	0.001
PARP_TAG	151	166	RGGSDDSSKDPIDVNY	14	PARP_L777P_VELIP - PARP_L777P_APO	5	0.0256	0.043	0.0633	0.0859	0.0045	0.0061	0.5446	0.001
PARP_TAG	163	181	DVNYEKLKTDIKVVDRDSE	18	PARP_L777P_VELIP - PARP_L777P_APO	5	0.0203	0.0414	0.0735	0.1657	0.0041	0.0092	0.5446	0.001
PARP_TAG	166	171	YEKLKT	5	PARP_L777P_VELIP - PARP_L777P_APO	5	-0.0102	0.0051	-0.0331	0.0101	-0.0066	0.002	0.5446	0.001
PARP_TAG	166	181	YEKLKTDIKVVDRDSE	15	PARP_L777P_VELIP - PARP_L777P_APO	5	0.0284	0.0228	0.1011	0.0911	0.0067	0.0061	0.5446	0.001
PARP_TAG	166	182	YEKLKTDIKVVDRDSEE	16	PARP_L777P_VELIP - PARP_L777P_APO	5	0.0396	0.0233	0.2005	0.0932	0.0125	0.0058	0.5446	0.001
PARP_TAG	166	183	YEKLKTDIKVVDRDSEEA	17	PARP_L777P_VELIP - PARP_L777P_APO	5	0.0408	0.034	0.1411	0.1362	0.0083	0.008	0.5446	0.001
PARP_TAG	166	184	YEKLKTDIKVVDRDSEEAE	18	PARP_L777P_VELIP - PARP_L777P_APO	5	0.0486	0.027	0.1638	0.108	0.0091	0.006	0.5446	0.001
PARP_TAG	167	182	EKLKTDIKVVDRDSEE	15	PARP_L777P_VELIP - PARP_L777P_APO	5	0.0387	0.0222	0.1299	0.0888	0.0087	0.0059	0.5446	0.001
PARP_TAG	167	183	EKLKTDIKVVDRDSEEA	16	PARP_L777P_VELIP - PARP_L777P_APO	5	0.0217	0.0226	0.098	0.0905	0.0061	0.0057	0.5446	0.001
PARP_TAG	167	184	EKLKTDIKVVDRDSEEAE	17	PARP_L777P_VELIP - PARP_L777P_APO	5	0.0125	0.0238	0.0557	0.095	0.0033	0.0056	0.5446	0.001
PARP_TAG	170	181	KTDIKVVDRDSE	11	PARP_L777P_VELIP - PARP_L777P_APO	5	-0.0021	0.0246	0.0207	0.0739	0.0019	0.0067	0.5446	0.001
PARP_TAG	170	182	KTDIKVVDRDSEE	12	PARP_L777P_VELIP - PARP_L777P_APO	5	-0.0032	0.0209	0.0115	0.0626	0.001	0.0052	0.5446	0.001
PARP_TAG	172	183	DIKVVDRDSEEA	11	PARP_L777P_VELIP - PARP_L777P_APO	5	0.0085	0.0998	0.0084	0.1996	0.0008	0.0181	0.5446	0.001
PARP_TAG	172	184	DIKVVDRDSEEAE	12	PARP_L777P_VELIP - PARP_L777P_APO	5	0.0445	0.0295	0.1142	0.0884	0.0095	0.0074	0.5446	0.001
PARP_TAG	175	191	VVDRDSEEAEIIRKYVK	16	PARP_L777P_VELIP - PARP_L777P_APO	5	0.0582	0.05	0.2506	0.2002	0.0157	0.0125	0.5446	0.001
PARP_TAG	183	202	AEIIRKYVKNTHATTHNAYD	19	PARP_L777P_VELIP - PARP_L777P_APO	5	0.0655	0.0328	0.2372	0.1313	0.0125	0.0069	0.5446	0.001
PARP_TAG	183	203	AEIIRKYVKNTHATTHNAYDL	20	PARP_L777P_VELIP - PARP_L777P_APO	5	0.0447	0.0396	0.1801	0.1586	0.009	0.0079	0.5446	0.001
PARP_TAG	184	204	EIIRKYVKNTHATTHNAYDLE	20	PARP_L777P_VELIP - PARP_L777P_APO	5	0.056	0.0269	0.2184	0.1075	0.0109	0.0054	0.5446	0.001
PARP_TAG	185	202	IIRKYVKNTHATTHNAYD	17	PARP_L777P_VELIP - PARP_L777P_APO	5	0.0687	0.0435	0.3158	0.1742	0.0186	0.0102	0.5446	0.001
PARP_TAG	185	203	IIRKYVKNTHATTHNAYDL	18	PARP_L777P_VELIP - PARP_L777P_APO	5	0.0652	0.0461	0.2468	0.1842	0.0137	0.0102	0.5446	0.001
PARP_TAG	186	202	IRKYVKNTHATTHNAYD	16	PARP_L777P_VELIP - PARP_L777P_APO	5	0.0912	0.0059	0.3782	0.0235	0.0236	0.0015	0.5446	0.001
PARP_TAG	186	203	IRKYVKNTHATTHNAYDL	17	PARP_L777P_VELIP - PARP_L777P_APO	5	0.0819	0.0689	0.2566	0.2066	0.0151	0.0122	0.5446	0.001
PARP_TAG	196	214	TTHNAYDLEVIDIFKIERE	18	PARP_L777P_VELIP - PARP_L777P_APO	5	0.0821	0.0573	0.2769	0.172	0.0154	0.0096	0.5446	0.001
PARP_TAG	204	209	EVIDIF	5	PARP_L777P_VELIP - PARP_L777P_APO	5	-0.0481	0.0093	-0.0654	0.0093	-0.0131	0.0019	0.5446	0.001
PARP_TAG	208	217	IFKIEREGEC	9	PARP_L777P_VELIP - PARP_L777P_APO	5	0.0132	0.0291	0.0499	0.0873	0.0055	0.0097	0.5446	0.001
PARP_TAG	209	217	FKIEREGEC	8	PARP_L777P_VELIP - PARP_L777P_APO	5	0.013	0.0184	0.0566	0.0368	0.0071	0.0046	0.5446	0.001
PARP_TAG	209	218	FKIEREGECQ	9	PARP_L777P_VELIP - PARP_L777P_APO	5	0.0517	0.0504	0.0838	0.1008	0.0093	0.0112	0.5446	0.001
PARP_TAG	210	217	KIEREGEC	7	PARP_L777P_VELIP - PARP_L777P_APO	5	-0.0226	0.068	-0.0592	0.136	-0.0085	0.0194	0.5446	0.001
PARP_TAG	210	226	KIEREGECQRYKPFKQL	15	PARP_L777P_VELIP - PARP_L777P_APO	5	0.0223	0.0276	0.0967	0.1106	0.0064	0.0074	0.5446	0.001
PARP_TAG	218	241	QRYKPFKQLHNRRLLWHGSRTTNF	22	PARP_L777P_VELIP - PARP_L777P_APO	5	0.0099	0.0129	0.1045	0.0774	0.0048	0.0035	0.5446	0.001
PARP_TAG	242	248	AGILSQG	6	PARP_L777P_VELIP - PARP_L777P_APO	5	0.0416	0.0255	0.0551	0.0255	0.0092	0.0043	0.5446	0.001
PARP_TAG	242	249	AGILSQGL	7	PARP_L777P_VELIP - PARP_L777P_APO	5	-0.0922	0.0304	-0.1025	0.0304	-0.0146	0.0043	0.5446	0.001
PARP_TAG	242	256	AGILSQGLRIAPPEA	12	PARP_L777P_VELIP - PARP_L777P_APO	5	-0.0297	0.0794	-0.0615	0.1588	-0.0051	0.0132	0.5446	0.001
PARP_TAG	242	261	AGILSQGLRIAPPEAPVTGY	16	PARP_L777P_VELIP - PARP_L777P_APO	5	-0.1121	0.094	-0.339	0.2819	-0.0212	0.0176	0.5446	0.001
PARP_TAG	242	262	AGILSQGLRIAPPEAPVTGYM	17	PARP_L777P_VELIP - PARP_L777P_APO	5	-0.005	0.0302	-0.014	0.0907	-0.0008	0.0053	0.5446	0.001
PARP_TAG	246	261	SQGLRIAPPEAPVTGY	12	PARP_L777P_VELIP - PARP_L777P_APO	5	-0.0043	0.0334	-0.0023	0.0668	-0.0002	0.0056	0.5446	0.001
PARP_TAG	246	262	SQGLRIAPPEAPVTGYM	13	PARP_L777P_VELIP - PARP_L777P_APO	5	-0.0155	0.0435	-0.0538	0.087	-0.0041	0.0067	0.5446	0.001
PARP_TAG	249	261	LRIAPPEAPVTGY	9	PARP_L777P_VELIP - PARP_L777P_APO	5	0.0119	0.029	0.0219	0.058	0.0024	0.0064	0.5446	0.001
PARP_TAG	249	262	LRIAPPEAPVTGYM	10	PARP_L777P_VELIP - PARP_L777P_APO	5	-0.0071	0.0345	0.0142	0.0691	0.0014	0.0069	0.5446	0.001
PARP_TAG	249	263	LRIAPPEAPVTGYMF	11	PARP_L777P_VELIP - PARP_L777P_APO	5	-0.145	0.0974	-0.2843	0.1949	-0.0258	0.0177	0.5446	0.001
PARP_TAG	262	268	MFGKGIY	6	PARP_L777P_VELIP - PARP_L777P_APO	5	-0.1664	0.013	-0.3487	0.026	-0.0581	0.0043	0.5446	0.001
PARP_TAG	262	269	MFGKGIYF	7	PARP_L777P_VELIP - PARP_L777P_APO	5	-0.1542	0.0185	-0.3449	0.0371	-0.0493	0.0053	0.5446	0.001
PARP_TAG	263	268	FGKGIY	5	PARP_L777P_VELIP - PARP_L777P_APO	5	-0.0374	0.0111	-0.0858	0.0221	-0.0172	0.0044	0.5446	0.001
PARP_TAG	263	269	FGKGIYF	6	PARP_L777P_VELIP - PARP_L777P_APO	5	-0.0292	0.009	-0.0896	0.018	-0.0149	0.003	0.5446	0.001
PARP_TAG	279	289	YCHTSQGDPIG	9	PARP_L777P_VELIP - PARP_L777P_APO	5	0.0519	0.0234	0.1269	0.0469	0.0141	0.0052	0.5446	0.001
PARP_TAG	279	290	YCHTSQGDPIGL	10	PARP_L777P_VELIP - PARP_L777P_APO	5	0.0522	0.0224	0.1303	0.0447	0.013	0.0045	0.5446	0.001
PARP_TAG	279	292	YCHTSQGDPIGLIL	12	PARP_L777P_VELIP - PARP_L777P_APO	5	-0.0199	0.0277	-0.0395	0.0554	-0.0033	0.0046	0.5446	0.001
PARP_TAG	280	290	CHTSQGDPIGL	9	PARP_L777P_VELIP - PARP_L777P_APO	5	-0.0245	0.0852	-0.0658	0.1704	-0.0073	0.0189	0.5446	0.001
PARP_TAG	292	298	LLGEVAL	6	PARP_L777P_VELIP - PARP_L777P_APO	5	0.0338	0.0359	0.0481	0.0359	0.008	0.006	0.5446	0.001
PARP_TAG	292	306	LLGEVALGNMYELKH	14	PARP_L777P_VELIP - PARP_L777P_APO	5	0.0138	0.0547	0.1446	0.1642	0.0103	0.0117	0.5446	0.001
PARP_TAG	293	301	LGEVALGNM	8	PARP_L777P_VELIP - PARP_L777P_APO	5	0.0158	0.0152	0.0291	0.0152	0.0036	0.0019	0.5446	0.001
PARP_TAG	294	301	GEVALGNM	7	PARP_L777P_VELIP - PARP_L777P_APO	5	-0.0143	0.0744	-0.0175	0.0744	-0.0025	0.0106	0.5446	0.001
PARP_TAG	296	301	VALGNM	5	PARP_L777P_VELIP - PARP_L777P_APO	5	-0.0386	0.0178	-0.0585	0.0178	-0.0117	0.0036	0.5446	0.001
PARP_TAG	310	333	ISKLPKGKHSVKGLGKTTPDPSAN	20	PARP_L777P_VELIP - PARP_L777P_APO	5	-0.0191	0.0465	-0.0853	0.2324	-0.0043	0.0116	0.5446	0.001
PARP_TAG	334	340	ISLDGVD	6	PARP_L777P_VELIP - PARP_L777P_APO	5	0.015	0.0276	0.0301	0.0276	0.005	0.0046	0.5446	0.001
PARP_TAG	334	352	ISLDGVDVPLGTGISSGVN	17	PARP_L777P_VELIP - PARP_L777P_APO	5	-0.0523	0.0679	-0.089	0.1358	-0.0052	0.008	0.5446	0.001
PARP_TAG	334	353	ISLDGVDVPLGTGISSGVND	18	PARP_L777P_VELIP - PARP_L777P_APO	5	-0.0024	0.0432	-0.0002	0.0864	0	0.0048	0.5446	0.001
PARP_TAG	334	356	ISLDGVDVPLGTGISSGVNDTSL	21	PARP_L777P_VELIP - PARP_L777P_APO	5	-0.1344	0.1183	-0.253	0.2366	-0.012	0.0113	0.5446	0.001
PARP_TAG	337	352	DGVDVPLGTGISSGVN	14	PARP_L777P_VELIP - PARP_L777P_APO	5	-0.1006	0.0258	-0.205	0.0516	-0.0146	0.0037	0.5446	0.001
PARP_TAG	337	353	DGVDVPLGTGISSGVND	15	PARP_L777P_VELIP - PARP_L777P_APO	5	-0.0732	0.0346	-0.1353	0.0692	-0.009	0.0046	0.5446	0.001
PARP_TAG	337	356	DGVDVPLGTGISSGVNDTSL	18	PARP_L777P_VELIP - PARP_L777P_APO	5	-0.007	0.0589	0.0036	0.1177	0.0002	0.0065	0.5446	0.001
PARP_TAG	337	357	DGVDVPLGTGISSGVNDTSLL	19	PARP_L777P_VELIP - PARP_L777P_APO	5	0.0621	0.0655	0.103	0.1311	0.0054	0.0069	0.5446	0.001
PARP_TAG	341	352	VPLGTGISSGVN	10	PARP_L777P_VELIP - PARP_L777P_APO	5	-0.0575	0.0425	-0.1013	0.085	-0.0101	0.0085	0.5446	0.001
PARP_TAG	341	353	VPLGTGISSGVND	11	PARP_L777P_VELIP - PARP_L777P_APO	5	-0.0984	0.0616	-0.1885	0.1232	-0.0171	0.0112	0.5446	0.001
PARP_TAG	341	356	VPLGTGISSGVNDTSL	14	PARP_L777P_VELIP - PARP_L777P_APO	5	-0.0293	0.0394	-0.0901	0.0788	-0.0064	0.0056	0.5446	0.001
PARP_TAG	341	357	VPLGTGISSGVNDTSLL	15	PARP_L777P_VELIP - PARP_L777P_APO	5	-0.0056	0.0491	-0.0214	0.0981	-0.0014	0.0065	0.5446	0.001
PARP_TAG	347	364	ISSGVNDTSLLYNEYIVY	17	PARP_L777P_VELIP - PARP_L777P_APO	5	0.0075	0.1007	-0.0165	0.2014	-0.001	0.0118	0.5446	0.001
PARP_TAG	362	367	IVYDIA	5	PARP_L777P_VELIP - PARP_L777P_APO	5	-0.0453	0.0225	-0.0347	0.0225	-0.0069	0.0045	0.5446	0.001
PARP_TAG	362	368	IVYDIAQ	6	PARP_L777P_VELIP - PARP_L777P_APO	5	-0.0497	0.0268	-0.0409	0.0268	-0.0068	0.0045	0.5446	0.001
PARP_TAG	362	379	IVYDIAQVNLKYLLKLKF	17	PARP_L777P_VELIP - PARP_L777P_APO	5	-0.0335	0.0197	-0.1178	0.0787	-0.0069	0.0046	0.5446	0.001
PARP_TAG	365	371	DIAQVNL	6	PARP_L777P_VELIP - PARP_L777P_APO	5	-0.0161	0.0614	-0.0316	0.0614	-0.0053	0.0102	0.5446	0.001
PARP_TAG	365	379	DIAQVNLKYLLKLKF	14	PARP_L777P_VELIP - PARP_L777P_APO	5	0.0169	0.0114	0.0387	0.0457	0.0028	0.0033	0.5446	0.001
PARP_TAG	366	371	IAQVNL	5	PARP_L777P_VELIP - PARP_L777P_APO	5	-0.0773	0.0281	-0.0665	0.0281	-0.0133	0.0056	0.5446	0.001
PARP_TAG	366	373	IAQVNLKY	7	PARP_L777P_VELIP - PARP_L777P_APO	5	-0.0313	0.0264	-0.0714	0.0528	-0.0102	0.0075	0.5446	0.001
PARP_TAG	366	377	IAQVNLKYLLKL	11	PARP_L777P_VELIP - PARP_L777P_APO	5	-0.0051	0.0098	0.0226	0.0294	0.0021	0.0027	0.5446	0.001
PARP_TAG	366	379	IAQVNLKYLLKLKF	13	PARP_L777P_VELIP - PARP_L777P_APO	5	-0.0059	0.0083	-0.008	0.0334	-0.0006	0.0026	0.5446	0.001
PARP_TAG	368	373	QVNLKY	5	PARP_L777P_VELIP - PARP_L777P_APO	5	-0.0313	0.0187	-0.0334	0.0373	-0.0067	0.0075	0.5446	0.001
PARP_TAG	368	374	QVNLKYL	6	PARP_L777P_VELIP - PARP_L777P_APO	5	-0.0349	0.0126	-0.0636	0.0251	-0.0106	0.0042	0.5446	0.001
PARP_TAG	368	375	QVNLKYLL	7	PARP_L777P_VELIP - PARP_L777P_APO	5	-0.0411	0.0128	-0.0955	0.0255	-0.0136	0.0036	0.5446	0.001
PARP_TAG	368	377	QVNLKYLLKL	9	PARP_L777P_VELIP - PARP_L777P_APO	5	-0.0122	0.0039	-0.015	0.0116	-0.0017	0.0013	0.5446	0.001
PARP_TAG	368	379	QVNLKYLLKLKF	11	PARP_L777P_VELIP - PARP_L777P_APO	5	-0.0263	0.0158	-0.1304	0.0473	-0.0119	0.0043	0.5446	0.001
PARP_TAG	369	375	VNLKYLL	6	PARP_L777P_VELIP - PARP_L777P_APO	5	-0.013	0.0137	-0.0467	0.0273	-0.0078	0.0046	0.5446	0.001
PARP_TAG	369	377	VNLKYLLKL	8	PARP_L777P_VELIP - PARP_L777P_APO	5	-0.0174	0.0145	-0.013	0.029	-0.0016	0.0036	0.5446	0.001
PARP_TAG	369	379	VNLKYLLKLKF	10	PARP_L777P_VELIP - PARP_L777P_APO	5	-0.0175	0.0197	-0.0076	0.0592	-0.0008	0.0059	0.5446	0.001
PARP_TAG	370	377	NLKYLLKL	7	PARP_L777P_VELIP - PARP_L777P_APO	5	-0.0462	0.0209	-0.1141	0.0419	-0.0163	0.006	0.5446	0.001
PARP_TAG	371	376	LKYLLK	5	PARP_L777P_VELIP - PARP_L777P_APO	5	0.0073	0.0104	0.0422	0.0208	0.0084	0.0042	0.5446	0.001
PARP_TAG	372	379	KYLLKLKF	7	PARP_L777P_VELIP - PARP_L777P_APO	5	-0.009	0.0094	-0.027	0.0188	-0.0039	0.0027	0.5446	0.001
PARP_TAG	374	379	LLKLKF	5	PARP_L777P_VELIP - PARP_L777P_APO	5	-0.0133	0.004	-0.0103	0.008	-0.0021	0.0016	0.5446	0.001
PARP_TAG	378	383	KFNFKT	5	PARP_L777P_VELIP - PARP_L777P_APO	5	-0.0083	0.0139	-0.0338	0.0277	-0.0068	0.0055	0.5446	0.001
PARP_TAG	48	61	IFDVESMKKAMVEY	13	PARP_L777P_VELIP - PARP_L777P_APO	5	-0.1756	0.0263	-0.5546	0.0788	-0.0427	0.0061	0.5446	0.001
PARP_TAG	273	289	VSKSANYCHTSQGDPIG	15	PARP_L777P_VELIP - PARP_L777P_APO	5	-1.0897	0.0557	-2.1854	0.1114	-0.1457	0.0074	0.5446	0.001
PARP_TAG	273	290	VSKSANYCHTSQGDPIGL	16	PARP_L777P_VELIP - PARP_L777P_APO	5	-0.6115	0.0248	-1.8673	0.0745	-0.1167	0.0047	0.5446	0.001
PARP_TAG	273	292	VSKSANYCHTSQGDPIGLIL	18	PARP_L777P_VELIP - PARP_L777P_APO	5	-0.4286	0.0195	-1.2818	0.0584	-0.0712	0.0032	0.5446	0.001
PARP_TAG	1	6	MLNDIF	5	PARP_L777P_VELIP - PARP_L777P_APO	30	-0.0285	0.0735	-0.0189	0.0735	-0.0038	0.0147	0.5446	0.001
PARP_TAG	29	43	YFQGSKSKLPKPVQD	12	PARP_L777P_VELIP - PARP_L777P_APO	30	0.0671	0.0814	0.1686	0.2441	0.014	0.0203	0.5446	0.001
PARP_TAG	29	44	YFQGSKSKLPKPVQDL	13	PARP_L777P_VELIP - PARP_L777P_APO	30	0.0507	0.0572	0.2373	0.2289	0.0183	0.0176	0.5446	0.001
PARP_TAG	31	44	QGSKSKLPKPVQDL	11	PARP_L777P_VELIP - PARP_L777P_APO	30	0.0128	0.0164	0.001	0.0491	0.0001	0.0045	0.5446	0.001
PARP_TAG	44	49	LIKMIF	5	PARP_L777P_VELIP - PARP_L777P_APO	30	-0.0028	0.0085	-0.014	0.0171	-0.0028	0.0034	0.5446	0.001
PARP_TAG	48	53	IFDVES	5	PARP_L777P_VELIP - PARP_L777P_APO	30	-0.0168	0.0417	0.0048	0.0417	0.001	0.0083	0.5446	0.001
PARP_TAG	48	54	IFDVESM	6	PARP_L777P_VELIP - PARP_L777P_APO	30	0.0257	0.059	0.014	0.059	0.0023	0.0098	0.5446	0.001
PARP_TAG	48	60	IFDVESMKKAMVE	12	PARP_L777P_VELIP - PARP_L777P_APO	30	-0.301	0.0516	-0.8664	0.1548	-0.0722	0.0129	0.5446	0.001
PARP_TAG	48	61	IFDVESMKKAMVEY	13	PARP_L777P_VELIP - PARP_L777P_APO	30	-0.3202	0.0812	-0.9885	0.2436	-0.076	0.0187	0.5446	0.001
PARP_TAG	50	60	DVESMKKAMVE	10	PARP_L777P_VELIP - PARP_L777P_APO	30	-0.2619	0.065	-0.7827	0.1951	-0.0783	0.0195	0.5446	0.001
PARP_TAG	53	61	SMKKAMVEY	8	PARP_L777P_VELIP - PARP_L777P_APO	30	-0.3527	0.0562	-0.7286	0.1125	-0.0911	0.0141	0.5446	0.001
PARP_TAG	55	60	KKAMVE	5	PARP_L777P_VELIP - PARP_L777P_APO	30	-0.2486	0.0178	-0.494	0.0355	-0.0988	0.0071	0.5446	0.001
PARP_TAG	55	62	KKAMVEYE	7	PARP_L777P_VELIP - PARP_L777P_APO	30	-0.2411	0.0217	-0.4332	0.0434	-0.0619	0.0062	0.5446	0.001
PARP_TAG	61	81	YEIDLQKMPLGKLSKRQIQAA	19	PARP_L777P_VELIP - PARP_L777P_APO	30	-0.0334	0.1811	-0.1712	0.7243	-0.009	0.0381	0.5446	0.001
PARP_TAG	62	81	EIDLQKMPLGKLSKRQIQAA	18	PARP_L777P_VELIP - PARP_L777P_APO	30	0.0425	0.0265	0.2069	0.1061	0.0115	0.0059	0.5446	0.001
PARP_TAG	63	81	IDLQKMPLGKLSKRQIQAA	17	PARP_L777P_VELIP - PARP_L777P_APO	30	0.0608	0.0575	0.264	0.23	0.0155	0.0135	0.5446	0.001
PARP_TAG	65	72	LQKMPLGK	6	PARP_L777P_VELIP - PARP_L777P_APO	30	0.0317	0.0437	0.0191	0.0874	0.0032	0.0146	0.5446	0.001
PARP_TAG	65	81	LQKMPLGKLSKRQIQAA	15	PARP_L777P_VELIP - PARP_L777P_APO	30	0.0865	0.0719	0.3098	0.2878	0.0207	0.0192	0.5446	0.001
PARP_TAG	65	82	LQKMPLGKLSKRQIQAAY	16	PARP_L777P_VELIP - PARP_L777P_APO	30	0.0163	0.0567	0.0234	0.2269	0.0015	0.0142	0.5446	0.001
PARP_TAG	66	81	QKMPLGKLSKRQIQAA	14	PARP_L777P_VELIP - PARP_L777P_APO	30	0.0825	0.073	0.2749	0.219	0.0196	0.0156	0.5446	0.001
PARP_TAG	66	82	QKMPLGKLSKRQIQAAY	15	PARP_L777P_VELIP - PARP_L777P_APO	30	0.0804	0.0776	0.2612	0.2328	0.0174	0.0155	0.5446	0.001
PARP_TAG	74	81	SKRQIQAA	7	PARP_L777P_VELIP - PARP_L777P_APO	30	-0.0215	0.0415	-0.0487	0.0831	-0.007	0.0119	0.5446	0.001
PARP_TAG	82	100	YSILSEVQQAVSQGSSDSQ	18	PARP_L777P_VELIP - PARP_L777P_APO	30	0.0119	0.1472	0.0224	0.2945	0.0012	0.0164	0.5446	0.001
PARP_TAG	86	100	SEVQQAVSQGSSDSQ	14	PARP_L777P_VELIP - PARP_L777P_APO	30	-0.0767	0.041	-0.158	0.082	-0.0113	0.0059	0.5446	0.001
PARP_TAG	86	102	SEVQQAVSQGSSDSQIL	16	PARP_L777P_VELIP - PARP_L777P_APO	30	0.0216	0.0705	0.0303	0.141	0.0019	0.0088	0.5446	0.001
PARP_TAG	86	103	SEVQQAVSQGSSDSQILD	17	PARP_L777P_VELIP - PARP_L777P_APO	30	0.0329	0.0258	0.0821	0.0517	0.0048	0.003	0.5446	0.001
PARP_TAG	86	104	SEVQQAVSQGSSDSQILDL	18	PARP_L777P_VELIP - PARP_L777P_APO	30	-0.0041	0.1102	-0.0305	0.2205	-0.0017	0.0122	0.5446	0.001
PARP_TAG	86	108	SEVQQAVSQGSSDSQILDLSNRF	22	PARP_L777P_VELIP - PARP_L777P_APO	30	-0.0808	0.0934	-0.2516	0.2801	-0.0114	0.0127	0.5446	0.001
PARP_TAG	88	101	VQQAVSQGSSDSQI	13	PARP_L777P_VELIP - PARP_L777P_APO	30	-0.0532	0.0136	-0.1049	0.0272	-0.0081	0.0021	0.5446	0.001
PARP_TAG	88	102	VQQAVSQGSSDSQIL	14	PARP_L777P_VELIP - PARP_L777P_APO	30	0.1159	0.1136	0.219	0.2271	0.0156	0.0162	0.5446	0.001
PARP_TAG	88	104	VQQAVSQGSSDSQILDL	16	PARP_L777P_VELIP - PARP_L777P_APO	30	0.0458	0.0592	0.0942	0.1185	0.0059	0.0074	0.5446	0.001
PARP_TAG	90	104	QAVSQGSSDSQILDL	14	PARP_L777P_VELIP - PARP_L777P_APO	30	0.0949	0.0862	0.2203	0.1724	0.0157	0.0123	0.5446	0.001
PARP_TAG	91	104	AVSQGSSDSQILDL	13	PARP_L777P_VELIP - PARP_L777P_APO	30	-0.0474	0.0499	-0.1025	0.0998	-0.0079	0.0077	0.5446	0.001
PARP_TAG	92	104	VSQGSSDSQILDL	12	PARP_L777P_VELIP - PARP_L777P_APO	30	-0.0397	0.0542	-0.0417	0.1085	-0.0035	0.009	0.5446	0.001
PARP_TAG	101	108	ILDLSNRF	7	PARP_L777P_VELIP - PARP_L777P_APO	30	0.0004	0.0095	0.0258	0.0189	0.0037	0.0027	0.5446	0.001
PARP_TAG	102	108	LDLSNRF	6	PARP_L777P_VELIP - PARP_L777P_APO	30	-0.0509	0.0408	-0.1002	0.0816	-0.0167	0.0136	0.5446	0.001
PARP_TAG	109	117	YTLIPHDFG	7	PARP_L777P_VELIP - PARP_L777P_APO	30	0.0035	0.0417	-0.0062	0.0835	-0.0009	0.0119	0.5446	0.001
PARP_TAG	109	124	YTLIPHDFGMKKPPLL	12	PARP_L777P_VELIP - PARP_L777P_APO	30	-0.0023	0.0145	0.0156	0.0582	0.0013	0.0048	0.5446	0.001
PARP_TAG	109	127	YTLIPHDFGMKKPPLLNNA	15	PARP_L777P_VELIP - PARP_L777P_APO	30	-0.0046	0.0226	0.0086	0.0905	0.0006	0.006	0.5446	0.001
PARP_TAG	109	128	YTLIPHDFGMKKPPLLNNAD	16	PARP_L777P_VELIP - PARP_L777P_APO	30	0.0022	0.0323	0.0084	0.1292	0.0005	0.0081	0.5446	0.001
PARP_TAG	109	131	YTLIPHDFGMKKPPLLNNADSVQ	19	PARP_L777P_VELIP - PARP_L777P_APO	30	-0.0047	0.0257	-0.0067	0.1028	-0.0004	0.0054	0.5446	0.001
PARP_TAG	109	132	YTLIPHDFGMKKPPLLNNADSVQA	20	PARP_L777P_VELIP - PARP_L777P_APO	30	0.0084	0.028	0.0732	0.1119	0.0037	0.0056	0.5446	0.001
PARP_TAG	110	124	TLIPHDFGMKKPPLL	11	PARP_L777P_VELIP - PARP_L777P_APO	30	0.0375	0.0592	0.1175	0.1775	0.0107	0.0161	0.5446	0.001
PARP_TAG	111	124	LIPHDFGMKKPPLL	10	PARP_L777P_VELIP - PARP_L777P_APO	30	-0.0352	0.0247	-0.1527	0.074	-0.0153	0.0074	0.5446	0.001
PARP_TAG	111	127	LIPHDFGMKKPPLLNNA	13	PARP_L777P_VELIP - PARP_L777P_APO	30	-0.0029	0.0214	-0.0078	0.0641	-0.0006	0.0049	0.5446	0.001
PARP_TAG	113	124	PHDFGMKKPPLL	8	PARP_L777P_VELIP - PARP_L777P_APO	30	-0.0318	0.0481	-0.0815	0.0963	-0.0102	0.012	0.5446	0.001
PARP_TAG	113	127	PHDFGMKKPPLLNNA	11	PARP_L777P_VELIP - PARP_L777P_APO	30	-0.0329	0.0346	-0.1036	0.0692	-0.0094	0.0063	0.5446	0.001
PARP_TAG	116	131	FGMKKPPLLNNADSVQ	13	PARP_L777P_VELIP - PARP_L777P_APO	30	0.0538	0.0784	0.1345	0.2351	0.0103	0.0181	0.5446	0.001
PARP_TAG	118	127	MKKPPLLNNA	7	PARP_L777P_VELIP - PARP_L777P_APO	30	-0.0032	0.032	0.0556	0.0639	0.0079	0.0091	0.5446	0.001
PARP_TAG	118	131	MKKPPLLNNADSVQ	11	PARP_L777P_VELIP - PARP_L777P_APO	30	-0.0192	0.0422	-0.0491	0.0844	-0.0045	0.0077	0.5446	0.001
PARP_TAG	132	137	AKVEML	5	PARP_L777P_VELIP - PARP_L777P_APO	30	-0.2245	0.331	-0.2061	0.331	-0.0412	0.0662	0.5446	0.001
PARP_TAG	137	142	LDNLLD	5	PARP_L777P_VELIP - PARP_L777P_APO	30	-0.1294	0.0699	-0.1168	0.0699	-0.0234	0.014	0.5446	0.001
PARP_TAG	151	166	RGGSDDSSKDPIDVNY	14	PARP_L777P_VELIP - PARP_L777P_APO	30	-0.0356	0.1206	-0.0591	0.2412	-0.0042	0.0172	0.5446	0.001
PARP_TAG	163	181	DVNYEKLKTDIKVVDRDSE	18	PARP_L777P_VELIP - PARP_L777P_APO	30	-0.0106	0.0341	-0.0501	0.1365	-0.0028	0.0076	0.5446	0.001
PARP_TAG	166	171	YEKLKT	5	PARP_L777P_VELIP - PARP_L777P_APO	30	-0.0104	0.0628	-0.0336	0.1255	-0.0067	0.0251	0.5446	0.001
PARP_TAG	166	181	YEKLKTDIKVVDRDSE	15	PARP_L777P_VELIP - PARP_L777P_APO	30	0.0099	0.0513	0.0272	0.2051	0.0018	0.0137	0.5446	0.001
PARP_TAG	166	182	YEKLKTDIKVVDRDSEE	16	PARP_L777P_VELIP - PARP_L777P_APO	30	0.0447	0.0486	0.2208	0.1945	0.0138	0.0122	0.5446	0.001
PARP_TAG	166	183	YEKLKTDIKVVDRDSEEA	17	PARP_L777P_VELIP - PARP_L777P_APO	30	0.0049	0.0253	-0.0027	0.101	-0.0002	0.0059	0.5446	0.001
PARP_TAG	166	184	YEKLKTDIKVVDRDSEEAE	18	PARP_L777P_VELIP - PARP_L777P_APO	30	-0.0044	0.046	-0.0482	0.1839	-0.0027	0.0102	0.5446	0.001
PARP_TAG	167	182	EKLKTDIKVVDRDSEE	15	PARP_L777P_VELIP - PARP_L777P_APO	30	0.0086	0.0327	0.0098	0.1307	0.0007	0.0087	0.5446	0.001
PARP_TAG	167	183	EKLKTDIKVVDRDSEEA	16	PARP_L777P_VELIP - PARP_L777P_APO	30	0.0012	0.0285	0.016	0.114	0.001	0.0071	0.5446	0.001
PARP_TAG	167	184	EKLKTDIKVVDRDSEEAE	17	PARP_L777P_VELIP - PARP_L777P_APO	30	0.0147	0.0341	0.0646	0.1364	0.0038	0.008	0.5446	0.001
PARP_TAG	170	181	KTDIKVVDRDSE	11	PARP_L777P_VELIP - PARP_L777P_APO	30	-0.0459	0.0465	-0.1106	0.1396	-0.0101	0.0127	0.5446	0.001
PARP_TAG	170	182	KTDIKVVDRDSEE	12	PARP_L777P_VELIP - PARP_L777P_APO	30	0.0222	0.0392	0.0879	0.1175	0.0073	0.0098	0.5446	0.001
PARP_TAG	172	183	DIKVVDRDSEEA	11	PARP_L777P_VELIP - PARP_L777P_APO	30	-0.0234	0.0422	-0.0554	0.0844	-0.005	0.0077	0.5446	0.001
PARP_TAG	172	184	DIKVVDRDSEEAE	12	PARP_L777P_VELIP - PARP_L777P_APO	30	-0.0127	0.0347	-0.0576	0.1042	-0.0048	0.0087	0.5446	0.001
PARP_TAG	175	191	VVDRDSEEAEIIRKYVK	16	PARP_L777P_VELIP - PARP_L777P_APO	30	-0.0426	0.0095	-0.1526	0.0379	-0.0095	0.0024	0.5446	0.001
PARP_TAG	183	202	AEIIRKYVKNTHATTHNAYD	19	PARP_L777P_VELIP - PARP_L777P_APO	30	0.0176	0.0666	0.0457	0.2665	0.0024	0.014	0.5446	0.001
PARP_TAG	183	203	AEIIRKYVKNTHATTHNAYDL	20	PARP_L777P_VELIP - PARP_L777P_APO	30	-0.0089	0.0423	-0.0342	0.1694	-0.0017	0.0085	0.5446	0.001
PARP_TAG	184	204	EIIRKYVKNTHATTHNAYDLE	20	PARP_L777P_VELIP - PARP_L777P_APO	30	0.0116	0.051	0.0409	0.204	0.002	0.0102	0.5446	0.001
PARP_TAG	185	202	IIRKYVKNTHATTHNAYD	17	PARP_L777P_VELIP - PARP_L777P_APO	30	0.0452	0.0602	0.222	0.2407	0.0131	0.0142	0.5446	0.001
PARP_TAG	185	203	IIRKYVKNTHATTHNAYDL	18	PARP_L777P_VELIP - PARP_L777P_APO	30	0.0017	0.0656	-0.0073	0.2622	-0.0004	0.0146	0.5446	0.001
PARP_TAG	186	202	IRKYVKNTHATTHNAYD	16	PARP_L777P_VELIP - PARP_L777P_APO	30	-0.0561	0.0357	-0.2108	0.1426	-0.0132	0.0089	0.5446	0.001
PARP_TAG	186	203	IRKYVKNTHATTHNAYDL	17	PARP_L777P_VELIP - PARP_L777P_APO	30	-0.0866	0.0941	-0.249	0.2824	-0.0146	0.0166	0.5446	0.001
PARP_TAG	196	214	TTHNAYDLEVIDIFKIERE	18	PARP_L777P_VELIP - PARP_L777P_APO	30	-0.1158	0.096	-0.3166	0.2879	-0.0176	0.016	0.5446	0.001
PARP_TAG	204	209	EVIDIF	5	PARP_L777P_VELIP - PARP_L777P_APO	30	0.0243	0.0115	0.007	0.0115	0.0014	0.0023	0.5446	0.001
PARP_TAG	208	217	IFKIEREGEC	9	PARP_L777P_VELIP - PARP_L777P_APO	30	-0.0255	0.0176	-0.0661	0.0529	-0.0073	0.0059	0.5446	0.001
PARP_TAG	209	217	FKIEREGEC	8	PARP_L777P_VELIP - PARP_L777P_APO	30	0.0011	0.0502	0.0326	0.1005	0.0041	0.0126	0.5446	0.001
PARP_TAG	209	218	FKIEREGECQ	9	PARP_L777P_VELIP - PARP_L777P_APO	30	-0.1539	0.0559	-0.3274	0.1119	-0.0364	0.0124	0.5446	0.001
PARP_TAG	210	217	KIEREGEC	7	PARP_L777P_VELIP - PARP_L777P_APO	30	0.0171	0.058	0.0204	0.1159	0.0029	0.0166	0.5446	0.001
PARP_TAG	210	226	KIEREGECQRYKPFKQL	15	PARP_L777P_VELIP - PARP_L777P_APO	30	-0.0063	0.0294	-0.0177	0.1176	-0.0012	0.0078	0.5446	0.001
PARP_TAG	218	241	QRYKPFKQLHNRRLLWHGSRTTNF	22	PARP_L777P_VELIP - PARP_L777P_APO	30	-0.0796	0.05	-0.4327	0.3002	-0.0197	0.0136	0.5446	0.001
PARP_TAG	242	248	AGILSQG	6	PARP_L777P_VELIP - PARP_L777P_APO	30	0.0469	0.0724	0.0604	0.0724	0.0101	0.0121	0.5446	0.001
PARP_TAG	242	249	AGILSQGL	7	PARP_L777P_VELIP - PARP_L777P_APO	30	-0.1251	0.033	-0.1354	0.033	-0.0193	0.0047	0.5446	0.001
PARP_TAG	242	256	AGILSQGLRIAPPEA	12	PARP_L777P_VELIP - PARP_L777P_APO	30	-0.107	0.0128	-0.2161	0.0256	-0.018	0.0021	0.5446	0.001
PARP_TAG	242	261	AGILSQGLRIAPPEAPVTGY	16	PARP_L777P_VELIP - PARP_L777P_APO	30	-0.0212	0.0234	-0.0665	0.0701	-0.0042	0.0044	0.5446	0.001
PARP_TAG	242	262	AGILSQGLRIAPPEAPVTGYM	17	PARP_L777P_VELIP - PARP_L777P_APO	30	-0.0645	0.0308	-0.1923	0.0923	-0.0113	0.0054	0.5446	0.001
PARP_TAG	246	261	SQGLRIAPPEAPVTGY	12	PARP_L777P_VELIP - PARP_L777P_APO	30	-0.0086	0.0767	-0.011	0.1533	-0.0009	0.0128	0.5446	0.001
PARP_TAG	246	262	SQGLRIAPPEAPVTGYM	13	PARP_L777P_VELIP - PARP_L777P_APO	30	-0.0559	0.0614	-0.1345	0.1227	-0.0103	0.0094	0.5446	0.001
PARP_TAG	249	261	LRIAPPEAPVTGY	9	PARP_L777P_VELIP - PARP_L777P_APO	30	0.0488	0.0664	0.0958	0.1328	0.0106	0.0148	0.5446	0.001
PARP_TAG	249	262	LRIAPPEAPVTGYM	10	PARP_L777P_VELIP - PARP_L777P_APO	30	-0.0121	0.0593	0.0041	0.1185	0.0004	0.0119	0.5446	0.001
PARP_TAG	249	263	LRIAPPEAPVTGYMF	11	PARP_L777P_VELIP - PARP_L777P_APO	30	-0.2299	0.0297	-0.4543	0.0595	-0.0413	0.0054	0.5446	0.001
PARP_TAG	262	268	MFGKGIY	6	PARP_L777P_VELIP - PARP_L777P_APO	30	-0.1481	0.0833	-0.312	0.1666	-0.052	0.0278	0.5446	0.001
PARP_TAG	262	269	MFGKGIYF	7	PARP_L777P_VELIP - PARP_L777P_APO	30	-0.1241	0.0558	-0.2847	0.1116	-0.0407	0.0159	0.5446	0.001
PARP_TAG	263	268	FGKGIY	5	PARP_L777P_VELIP - PARP_L777P_APO	30	-0.0793	0.0244	-0.1696	0.0488	-0.0339	0.0098	0.5446	0.001
PARP_TAG	263	269	FGKGIYF	6	PARP_L777P_VELIP - PARP_L777P_APO	30	-0.0579	0.0106	-0.147	0.0212	-0.0245	0.0035	0.5446	0.001
PARP_TAG	273	292	VSKSANYCHTSQGDPIGLIL	18	PARP_L777P_VELIP - PARP_L777P_APO	30	-0.529	0.0872	-1.5831	0.2615	-0.0879	0.0145	0.5446	0.001
PARP_TAG	279	289	YCHTSQGDPIG	9	PARP_L777P_VELIP - PARP_L777P_APO	30	0.0054	0.0153	0.0339	0.0305	0.0038	0.0034	0.5446	0.001
PARP_TAG	279	290	YCHTSQGDPIGL	10	PARP_L777P_VELIP - PARP_L777P_APO	30	0.0382	0.0387	0.1023	0.0774	0.0102	0.0077	0.5446	0.001
PARP_TAG	279	292	YCHTSQGDPIGLIL	12	PARP_L777P_VELIP - PARP_L777P_APO	30	0.0017	0.0252	0.0038	0.0503	0.0003	0.0042	0.5446	0.001
PARP_TAG	280	290	CHTSQGDPIGL	9	PARP_L777P_VELIP - PARP_L777P_APO	30	-0.1441	0.0227	-0.3052	0.0454	-0.0339	0.005	0.5446	0.001
PARP_TAG	292	298	LLGEVAL	6	PARP_L777P_VELIP - PARP_L777P_APO	30	0.0391	0.0042	0.0534	0.0042	0.0089	0.0007	0.5446	0.001
PARP_TAG	292	306	LLGEVALGNMYELKH	14	PARP_L777P_VELIP - PARP_L777P_APO	30	-0.0413	0.026	-0.0207	0.0779	-0.0015	0.0056	0.5446	0.001
PARP_TAG	293	301	LGEVALGNM	8	PARP_L777P_VELIP - PARP_L777P_APO	30	0.0548	0.0702	0.0681	0.0702	0.0085	0.0088	0.5446	0.001
PARP_TAG	294	301	GEVALGNM	7	PARP_L777P_VELIP - PARP_L777P_APO	30	0.0156	0.0228	0.0124	0.0228	0.0018	0.0033	0.5446	0.001
PARP_TAG	296	301	VALGNM	5	PARP_L777P_VELIP - PARP_L777P_APO	30	0.0333	0.0198	0.0134	0.0198	0.0027	0.004	0.5446	0.001
PARP_TAG	310	333	ISKLPKGKHSVKGLGKTTPDPSAN	20	PARP_L777P_VELIP - PARP_L777P_APO	30	-0.0119	0.0511	-0.0493	0.2556	-0.0025	0.0128	0.5446	0.001
PARP_TAG	334	340	ISLDGVD	6	PARP_L777P_VELIP - PARP_L777P_APO	30	-0.0801	0.045	-0.0651	0.045	-0.0109	0.0075	0.5446	0.001
PARP_TAG	334	352	ISLDGVDVPLGTGISSGVN	17	PARP_L777P_VELIP - PARP_L777P_APO	30	-0.0775	0.1403	-0.1393	0.2807	-0.0082	0.0165	0.5446	0.001
PARP_TAG	334	353	ISLDGVDVPLGTGISSGVND	18	PARP_L777P_VELIP - PARP_L777P_APO	30	-0.1011	0.0536	-0.1975	0.1072	-0.011	0.006	0.5446	0.001
PARP_TAG	334	356	ISLDGVDVPLGTGISSGVNDTSL	21	PARP_L777P_VELIP - PARP_L777P_APO	30	-0.1508	0.0238	-0.2857	0.0476	-0.0136	0.0023	0.5446	0.001
PARP_TAG	337	352	DGVDVPLGTGISSGVN	14	PARP_L777P_VELIP - PARP_L777P_APO	30	-0.1389	0.0573	-0.2816	0.1146	-0.0201	0.0082	0.5446	0.001
PARP_TAG	337	353	DGVDVPLGTGISSGVND	15	PARP_L777P_VELIP - PARP_L777P_APO	30	-0.0888	0.0602	-0.1664	0.1205	-0.0111	0.008	0.5446	0.001
PARP_TAG	337	356	DGVDVPLGTGISSGVNDTSL	18	PARP_L777P_VELIP - PARP_L777P_APO	30	-0.0576	0.0839	-0.0975	0.1677	-0.0054	0.0093	0.5446	0.001
PARP_TAG	337	357	DGVDVPLGTGISSGVNDTSLL	19	PARP_L777P_VELIP - PARP_L777P_APO	30	0.1377	0.224	0.2543	0.448	0.0134	0.0236	0.5446	0.001
PARP_TAG	341	352	VPLGTGISSGVN	10	PARP_L777P_VELIP - PARP_L777P_APO	30	-0.044	0.0388	-0.0743	0.0776	-0.0074	0.0078	0.5446	0.001
PARP_TAG	341	353	VPLGTGISSGVND	11	PARP_L777P_VELIP - PARP_L777P_APO	30	-0.0612	0.0303	-0.1142	0.0605	-0.0104	0.0055	0.5446	0.001
PARP_TAG	341	356	VPLGTGISSGVNDTSL	14	PARP_L777P_VELIP - PARP_L777P_APO	30	-0.0177	0.0919	-0.0667	0.1839	-0.0048	0.0131	0.5446	0.001
PARP_TAG	341	357	VPLGTGISSGVNDTSLL	15	PARP_L777P_VELIP - PARP_L777P_APO	30	-0.04	0.0358	-0.0901	0.0717	-0.006	0.0048	0.5446	0.001
PARP_TAG	347	364	ISSGVNDTSLLYNEYIVY	17	PARP_L777P_VELIP - PARP_L777P_APO	30	0.0187	0.0965	0.0059	0.193	0.0003	0.0114	0.5446	0.001
PARP_TAG	362	367	IVYDIA	5	PARP_L777P_VELIP - PARP_L777P_APO	30	-0.0405	0.033	-0.03	0.033	-0.006	0.0066	0.5446	0.001
PARP_TAG	362	368	IVYDIAQ	6	PARP_L777P_VELIP - PARP_L777P_APO	30	0.0002	0.0934	0.009	0.0934	0.0015	0.0156	0.5446	0.001
PARP_TAG	362	379	IVYDIAQVNLKYLLKLKF	17	PARP_L777P_VELIP - PARP_L777P_APO	30	-0.0898	0.0629	-0.3431	0.2515	-0.0202	0.0148	0.5446	0.001
PARP_TAG	365	371	DIAQVNL	6	PARP_L777P_VELIP - PARP_L777P_APO	30	-0.0886	0.0313	-0.1042	0.0313	-0.0174	0.0052	0.5446	0.001
PARP_TAG	365	379	DIAQVNLKYLLKLKF	14	PARP_L777P_VELIP - PARP_L777P_APO	30	-0.0135	0.0279	-0.0831	0.1115	-0.0059	0.008	0.5446	0.001
PARP_TAG	366	371	IAQVNL	5	PARP_L777P_VELIP - PARP_L777P_APO	30	0.0115	0.0332	0.0223	0.0332	0.0045	0.0066	0.5446	0.001
PARP_TAG	366	373	IAQVNLKY	7	PARP_L777P_VELIP - PARP_L777P_APO	30	-0.0552	0.0354	-0.1192	0.0708	-0.017	0.0101	0.5446	0.001
PARP_TAG	366	377	IAQVNLKYLLKL	11	PARP_L777P_VELIP - PARP_L777P_APO	30	-0.038	0.0208	-0.076	0.0623	-0.0069	0.0057	0.5446	0.001
PARP_TAG	366	379	IAQVNLKYLLKLKF	13	PARP_L777P_VELIP - PARP_L777P_APO	30	-0.0262	0.02	-0.0892	0.0801	-0.0069	0.0062	0.5446	0.001
PARP_TAG	368	373	QVNLKY	5	PARP_L777P_VELIP - PARP_L777P_APO	30	-0.0128	0.0157	0.0035	0.0313	0.0007	0.0063	0.5446	0.001
PARP_TAG	368	374	QVNLKYL	6	PARP_L777P_VELIP - PARP_L777P_APO	30	-0.076	0.0803	-0.1457	0.1606	-0.0243	0.0268	0.5446	0.001
PARP_TAG	368	375	QVNLKYLL	7	PARP_L777P_VELIP - PARP_L777P_APO	30	-0.0093	0.022	-0.032	0.044	-0.0046	0.0063	0.5446	0.001
PARP_TAG	368	377	QVNLKYLLKL	9	PARP_L777P_VELIP - PARP_L777P_APO	30	-0.0343	0.0164	-0.0812	0.0493	-0.009	0.0055	0.5446	0.001
PARP_TAG	368	379	QVNLKYLLKLKF	11	PARP_L777P_VELIP - PARP_L777P_APO	30	-0.0245	0.0304	-0.1249	0.0913	-0.0114	0.0083	0.5446	0.001
PARP_TAG	369	375	VNLKYLL	6	PARP_L777P_VELIP - PARP_L777P_APO	30	-0.0371	0.032	-0.0949	0.064	-0.0158	0.0107	0.5446	0.001
PARP_TAG	369	377	VNLKYLLKL	8	PARP_L777P_VELIP - PARP_L777P_APO	30	-0.0512	0.0532	-0.0806	0.1065	-0.0101	0.0133	0.5446	0.001
PARP_TAG	369	379	VNLKYLLKLKF	10	PARP_L777P_VELIP - PARP_L777P_APO	30	-0.0133	0.0253	0.0048	0.076	0.0005	0.0076	0.5446	0.001
PARP_TAG	370	377	NLKYLLKL	7	PARP_L777P_VELIP - PARP_L777P_APO	30	-0.1251	0.1068	-0.2718	0.2136	-0.0388	0.0305	0.5446	0.001
PARP_TAG	371	376	LKYLLK	5	PARP_L777P_VELIP - PARP_L777P_APO	30	-0.0139	0.0422	-0.0001	0.0844	0	0.0169	0.5446	0.001
PARP_TAG	372	379	KYLLKLKF	7	PARP_L777P_VELIP - PARP_L777P_APO	30	-0.0209	0.0275	-0.051	0.055	-0.0073	0.0079	0.5446	0.001
PARP_TAG	374	379	LLKLKF	5	PARP_L777P_VELIP - PARP_L777P_APO	30	-0.0369	0.0339	-0.0575	0.0679	-0.0115	0.0136	0.5446	0.001
PARP_TAG	378	383	KFNFKT	5	PARP_L777P_VELIP - PARP_L777P_APO	30	-0.044	0.013	-0.105	0.0259	-0.021	0.0052	0.5446	0.001
PARP_TAG	50	61	DVESMKKAMVEY	11	PARP_L777P_VELIP - PARP_L777P_APO	30	-0.2778	0.0478	-0.8444	0.1434	-0.0768	0.013	0.5446	0.001
PARP_TAG	273	289	VSKSANYCHTSQGDPIG	15	PARP_L777P_VELIP - PARP_L777P_APO	30	-1.2069	0.0948	-2.42	0.1897	-0.1613	0.0126	0.5446	0.001
PARP_TAG	273	290	VSKSANYCHTSQGDPIGL	16	PARP_L777P_VELIP - PARP_L777P_APO	30	-0.6091	0.0297	-1.8603	0.0891	-0.1163	0.0056	0.5446	0.001
